# Supplementary material for: Proteomic landscape of imipenem resistance in Pseudomonas aeruginosa: a comparative investigation between clinical and control strains
Source: Front Cell Infect Microbiol. 2025 Oct 16;15:1623154. doi: 10.3389/fcimb.2025.1623154 (PMC12571913; doi:10.3389/fcimb.2025.1623154)
Supplement: Supplementary Table 4 — Dose-correlation statistics for clinical strain. [file Table4.xlsx]

## Sheet: Sheet1
Label	GO ID	Enrichment	Size	FDR p-val	GO term
A	GO:0042597	6.081	9	0.00164848	periplasmic space
B	GO:0005829	0.093	1	0.0157455	cytosol
C	GO:0051131	31.08	2	0.0914044	chaperone-mediated protein complex assembly
D	GO:0030288	5.067	5	0.0936152	outer membrane-bounded periplasmic space
E	NOGO	1.879	21	0.0936152	No known GO terms
