# Supplementary material for: Proteomic landscape of imipenem resistance in Pseudomonas aeruginosa: a comparative investigation between clinical and control strains
Source: Front Cell Infect Microbiol. 2025 Oct 16;15:1623154. doi: 10.3389/fcimb.2025.1623154 (PMC12571913; doi:10.3389/fcimb.2025.1623154)
Supplement: Supplementary Table 5 — Tabular GO-term enrichment results corresponding to Supplementary Figure S1B . [file Table5.xlsx]

## Sheet: Pearson
Supplementary Table S4: Dose-correlation statistics (Pearson) for clinical strain (P. aeruginosa ST235). Clin corresponding to MIC 0.1x, 0.25x, 0.5x and 1x.
The four Ctrl. (columns G to J) are the log2Median-differences compared to the MIC 0 = no Imipenem
Uniprot	Gene	P-value (-log10)	Corrected P-value (Benjamin-Hochberg)	P-value (correlation test)	Correlation	Clin.1	Clin.25	Clin.5	Clin1	Fasta
Q9HTF2	PA5412	2.99753	0.917252	0.00100571	-0.998994	0.263142	0.126583	-0.0281142	-0.399781	597;;tr|Q9HTF2|Q9HTF2_PSEAE Uncharacterized protein OS=Pseudomonas aeruginosa (strain ATCC 15692 / DSM 22644 / CIP 104116 / JCM 14847 / LMG 12228 / 1C / PRS 101 / PAO1) OX=208964 GN=PA5412 PE=4 SV=1;;Q9HTF2;;7.6962;;4
Q9HVS7	roxS	2.91784	0.917252	0.00120825	0.998792	-0.379222	-0.264987	-0.137514	0.153836	1208;;tr|Q9HVS7|Q9HVS7_PSEAE Histidine kinase OS=Pseudomonas aeruginosa (strain ATCC 15692 / DSM 22644 / CIP 104116 / JCM 14847 / LMG 12228 / 1C / PRS 101 / PAO1) OX=208964 GN=roxS PE=4 SV=1;;Q9HVS7;;179.96;;9
Q9I5Z9	PA0537	2.8936	0.917252	0.00127761	-0.998722	0.602813	0.479645	0.344331	0.0307651	3488;;tr|Q9I5Z9|Q9I5Z9_PSEAE Uncharacterized protein OS=Pseudomonas aeruginosa (strain ATCC 15692 / DSM 22644 / CIP 104116 / JCM 14847 / LMG 12228 / 1C / PRS 101 / PAO1) OX=208964 GN=PA0537 PE=3 SV=1;;Q9I5Z9;;215.75;;12
Q9I2R7	PA1828	2.8601	0.917252	0.00138007	0.99862	-0.119884	-0.0912061	-0.0168048	0.100844	2784;;tr|Q9I2R7|Q9I2R7_PSEAE Probable short-chain dehydrogenase OS=Pseudomonas aeruginosa (strain ATCC 15692 / DSM 22644 / CIP 104116 / JCM 14847 / LMG 12228 / 1C / PRS 101 / PAO1) OX=208964 GN=PA1828 PE=4 SV=1;;Q9I2R7;;159.43;;11
Q9HUJ4	aspP	2.82176	0.917252	0.00150744	0.998493	-0.129519	-0.0680036	-0.00287533	0.168648	897;;tr|Q9HUJ4|Q9HUJ4_PSEAE ADP-ribose diphosphatase OS=Pseudomonas aeruginosa (strain ATCC 15692 / DSM 22644 / CIP 104116 / JCM 14847 / LMG 12228 / 1C / PRS 101 / PAO1) OX=208964 GN=aspP PE=3 SV=1;;Q9HUJ4;;83.401;;5
P22608	pilB	2.78204	0.917252	0.00165183	-0.998348	0.16243	0.127702	0.0671679	-0.0289429	243;;sp|P22608|PILB_PSEAE Type IV pilus assembly ATPase PilB OS=Pseudomonas aeruginosa (strain ATCC 15692 / DSM 22644 / CIP 104116 / JCM 14847 / LMG 12228 / 1C / PRS 101 / PAO1) OX=208964 GN=pilB PE=1 SV=2;;P22608;;83.081;;12
Q9I5E5	PA0793	2.73993	0.917252	0.00181998	-0.99818	-0.0755272	-0.0948864	-0.120625	-0.190528	3370;;tr|Q9I5E5|Q9I5E5_PSEAE Uncharacterized protein OS=Pseudomonas aeruginosa (strain ATCC 15692 / DSM 22644 / CIP 104116 / JCM 14847 / LMG 12228 / 1C / PRS 101 / PAO1) OX=208964 GN=PA0793 PE=1 SV=1;;Q9I5E5;;263.22;;14
Q9I6X2	PA0160	2.70799	0.917252	0.00195889	-0.998041	0.413223	0.232021	-0.190524	-0.815055	3705;;tr|Q9I6X2|Q9I6X2_PSEAE Uncharacterized protein OS=Pseudomonas aeruginosa (strain ATCC 15692 / DSM 22644 / CIP 104116 / JCM 14847 / LMG 12228 / 1C / PRS 101 / PAO1) OX=208964 GN=PA0160 PE=4 SV=1;;Q9I6X2;;22.104;;1
Q9HV54	nusA	2.45817	0.999579	0.00348204	0.996518	-0.0785564	-0.0570398	-0.0378327	0.0241279	1034;;tr|Q9HV54|Q9HV54_PSEAE Transcription termination/antitermination protein NusA OS=Pseudomonas aeruginosa (strain ATCC 15692 / DSM 22644 / CIP 104116 / JCM 14847 / LMG 12228 / 1C / PRS 101 / PAO1) OX=208964 GN=nusA PE=3 SV=1;;Q9HV54;;323.31;;30
Q9I6G2	PA0329	2.36974	0.999579	0.00426837	-0.995732	-0.0174935	-0.0369781	-0.0984863	-0.235284	3609;;sp|Q9I6G2|Y329_PSEAE UPF0339 protein PA0329 OS=Pseudomonas aeruginosa (strain ATCC 15692 / DSM 22644 / CIP 104116 / JCM 14847 / LMG 12228 / 1C / PRS 101 / PAO1) OX=208964 GN=PA0329 PE=3 SV=1;;Q9I6G2;;323.31;;10
Q9HVX4	PA4441	2.36101	0.999579	0.00435503	-0.995645	0.00702892	-0.0704525	-0.130305	-0.299579	1253;;tr|Q9HVX4|Q9HVX4_PSEAE Uncharacterized protein OS=Pseudomonas aeruginosa (strain ATCC 15692 / DSM 22644 / CIP 104116 / JCM 14847 / LMG 12228 / 1C / PRS 101 / PAO1) OX=208964 GN=PA4441 PE=4 SV=1;;Q9HVX4;;307.81;;16
G3XCX2	PA0624	2.35341	0.999579	0.00443192	-0.995568	0.34137	0.330072	0.290744	0.206239	60;;tr|G3XCX2|G3XCX2_PSEAE Uncharacterized protein OS=Pseudomonas aeruginosa (strain ATCC 15692 / DSM 22644 / CIP 104116 / JCM 14847 / LMG 12228 / 1C / PRS 101 / PAO1) OX=208964 GN=PA0624 PE=4 SV=1;;G3XCX2;;9.5021;;2
Q9I3K3	PA1509	2.33866	0.999579	0.00458499	0.995415	-0.161565	-0.144517	-0.0721186	0.0702616	2979;;tr|Q9I3K3|Q9I3K3_PSEAE Uncharacterized protein OS=Pseudomonas aeruginosa (strain ATCC 15692 / DSM 22644 / CIP 104116 / JCM 14847 / LMG 12228 / 1C / PRS 101 / PAO1) OX=208964 GN=PA1509 PE=1 SV=1;;Q9I3K3;;21.65;;8
P57686	kdpC	2.3148	0.999579	0.00484394	-0.995156	0.339896	0.29136	0.0247685	-0.389506	360;;sp|P57686|KDPC_PSEAE Potassium-transporting ATPase KdpC subunit OS=Pseudomonas aeruginosa (strain ATCC 15692 / DSM 22644 / CIP 104116 / JCM 14847 / LMG 12228 / 1C / PRS 101 / PAO1) OX=208964 GN=kdpC PE=3 SV=1;;P57686;;197.33;;5
Q9HVW6	PA4451	2.28135	0.999579	0.0052318	0.994768	-0.368134	-0.27081	-0.138989	0.0608763	1245;;tr|Q9HVW6|Q9HVW6_PSEAE Uncharacterized protein OS=Pseudomonas aeruginosa (strain ATCC 15692 / DSM 22644 / CIP 104116 / JCM 14847 / LMG 12228 / 1C / PRS 101 / PAO1) OX=208964 GN=PA4451 PE=3 SV=1;;Q9HVW6;;41.641;;3
Q9HV69	panC	2.21435	0.999579	0.00610445	-0.993896	-0.0152288	-0.0612068	-0.0938555	-0.18445	1046;;sp|Q9HV69|PANC_PSEAE Pantothenate synthetase OS=Pseudomonas aeruginosa (strain ATCC 15692 / DSM 22644 / CIP 104116 / JCM 14847 / LMG 12228 / 1C / PRS 101 / PAO1) OX=208964 GN=panC PE=3 SV=1;;Q9HV69;;96.729;;15
Q9HZS9	PA2918	2.21371	0.999579	0.00611346	-0.993887	0.0972635	0.0737895	-0.0914067	-0.362657	2188;;tr|Q9HZS9|Q9HZS9_PSEAE Probable short-chain dehydrogenase OS=Pseudomonas aeruginosa (strain ATCC 15692 / DSM 22644 / CIP 104116 / JCM 14847 / LMG 12228 / 1C / PRS 101 / PAO1) OX=208964 GN=PA2918 PE=4 SV=1;;Q9HZS9;;14.064;;6
Q9HV92	PA4705	2.20999	0.999579	0.00616616	-0.993834	0.529051	0.460229	0.273598	0.0515332	1065;;tr|Q9HV92|Q9HV92_PSEAE Cofac_haem_bdg domain-containing protein OS=Pseudomonas aeruginosa (strain ATCC 15692 / DSM 22644 / CIP 104116 / JCM 14847 / LMG 12228 / 1C / PRS 101 / PAO1) OX=208964 GN=PA4705 PE=4 SV=1;;Q9HV92;;29.661;;8
Q9HVA8	hitA	2.2031	0.999579	0.00626465	-0.993735	0.392855	0.364439	0.202731	-0.00905934	1078;;tr|Q9HVA8|Q9HVA8_PSEAE Ferric iron-binding periplasmic protein HitA OS=Pseudomonas aeruginosa (strain ATCC 15692 / DSM 22644 / CIP 104116 / JCM 14847 / LMG 12228 / 1C / PRS 101 / PAO1) OX=208964 GN=hitA PE=1 SV=1;;Q9HVA8;;141.36;;20
Q9HXI0	yajC	2.13519	0.999579	0.00732498	-0.992675	0.664107	0.551245	0.363686	-0.246217	1635;;tr|Q9HXI0|Q9HXI0_PSEAE Sec translocon accessory complex subunit YajC OS=Pseudomonas aeruginosa (strain ATCC 15692 / DSM 22644 / CIP 104116 / JCM 14847 / LMG 12228 / 1C / PRS 101 / PAO1) OX=208964 GN=yajC PE=3 SV=1;;Q9HXI0;;28.046;;5
Q9I756	PA0076	2.13228	0.999579	0.00737422	0.992626	-0.0460684	0.189906	0.382049	0.79915	3765;;tr|Q9I756|Q9I756_PSEAE Uncharacterized protein OS=Pseudomonas aeruginosa (strain ATCC 15692 / DSM 22644 / CIP 104116 / JCM 14847 / LMG 12228 / 1C / PRS 101 / PAO1) OX=208964 GN=PA0076 PE=1 SV=1;;Q9I756;;1.6541;;3
Q9I0X8	PA2504	2.10088	0.999579	0.00792722	0.992073	-0.105443	-0.0594775	-0.0327376	0.0832502	2457;;tr|Q9I0X8|Q9I0X8_PSEAE Uncharacterized protein OS=Pseudomonas aeruginosa (strain ATCC 15692 / DSM 22644 / CIP 104116 / JCM 14847 / LMG 12228 / 1C / PRS 101 / PAO1) OX=208964 GN=PA2504 PE=4 SV=1;;Q9I0X8;;103.79;;7
P48372	gyrA	2.09622	0.999579	0.00801265	-0.991987	-0.00803245	-0.0182769	-0.0243941	-0.0442107	333;;sp|P48372|GYRA_PSEAE DNA gyrase subunit A OS=Pseudomonas aeruginosa (strain ATCC 15692 / DSM 22644 / CIP 104116 / JCM 14847 / LMG 12228 / 1C / PRS 101 / PAO1) OX=208964 GN=gyrA PE=3 SV=1;;P48372;;323.31;;51
P53652	sodA	2.07627	0.999579	0.00838933	-0.991611	0.571516	0.405472	0.278743	-0.00607213	351;;sp|P53652|SODM_PSEAE Superoxide dismutase [Mn] OS=Pseudomonas aeruginosa (strain ATCC 15692 / DSM 22644 / CIP 104116 / JCM 14847 / LMG 12228 / 1C / PRS 101 / PAO1) OX=208964 GN=sodA PE=1 SV=2;;P53652;;187.01;;7
Q9HVW3	PA4454	2.05087	0.999579	0.00889474	-0.991105	-0.0775425	-0.0857931	-0.149734	-0.282438	1242;;tr|Q9HVW3|Q9HVW3_PSEAE MlaD domain-containing protein OS=Pseudomonas aeruginosa (strain ATCC 15692 / DSM 22644 / CIP 104116 / JCM 14847 / LMG 12228 / 1C / PRS 101 / PAO1) OX=208964 GN=PA4454 PE=1 SV=1;;Q9HVW3;;67.528;;10
Q9HU18;Q9I561	dctP	2.0474	0.999579	0.00896606	-0.991034	0.318111	0.287587	0.0718039	-0.181008	756;;sp|Q9HU18|DCTP_PSEAE C4-dicarboxylate-binding periplasmic protein DctP OS=Pseudomonas aeruginosa (strain ATCC 15692 / DSM 22644 / CIP 104116 / JCM 14847 / LMG 12228 / 1C / PRS 101 / PAO1) OX=208964 GN=dctP PE=1 SV=1;;Q9HU18;Q9I561;;269.97;;27;1
Q9I525	rlmD	2.04194	0.999579	0.00907952	0.99092	-0.21507	-0.175583	-0.137766	0.0218573	3298;;sp|Q9I525|RLMD_PSEAE 23S rRNA (uracil(1939)-C(5))-methyltransferase RlmD OS=Pseudomonas aeruginosa (strain ATCC 15692 / DSM 22644 / CIP 104116 / JCM 14847 / LMG 12228 / 1C / PRS 101 / PAO1) OX=208964 GN=rlmD PE=3 SV=1;;Q9I525;;50.764;;9
P21175	braC	2.03059	0.999579	0.00931992	-0.99068	0.276772	0.259555	0.169925	-0.0440313	237;;sp|P21175|BRAC_PSEAE Leucine-, isoleucine-, valine-, threonine-, and alanine-binding protein OS=Pseudomonas aeruginosa (strain ATCC 15692 / DSM 22644 / CIP 104116 / JCM 14847 / LMG 12228 / 1C / PRS 101 / PAO1) OX=208964 GN=braC PE=1 SV=2;;P21175;;265.1;;25
Q9HT58	PA5515	2.00417	0.999579	0.00990435	-0.990096	0.350757	0.20759	0.137464	-0.201042	526;;tr|Q9HT58|Q9HT58_PSEAE Uncharacterized protein OS=Pseudomonas aeruginosa (strain ATCC 15692 / DSM 22644 / CIP 104116 / JCM 14847 / LMG 12228 / 1C / PRS 101 / PAO1) OX=208964 GN=PA5515 PE=4 SV=1;;Q9HT58;;6.1711;;3
Q9I583	trhO	1.96731	0.999579	0.0107818	0.989218	0.0726392	0.0924502	0.114718	0.147028	3332;;sp|Q9I583|TRHO_PSEAE tRNA uridine(34) hydroxylase OS=Pseudomonas aeruginosa (strain ATCC 15692 / DSM 22644 / CIP 104116 / JCM 14847 / LMG 12228 / 1C / PRS 101 / PAO1) OX=208964 GN=trhO PE=3 SV=1;;Q9I583;;36.981;;7
Q9RPT0	rcsF	1.95563	0.999579	0.0110756	0.988924	-0.279261	-0.242164	-0.225687	-0.147666	3818;;sp|Q9RPT0|RCSF1_PSEAE Putative S-adenosylmethionine-dependent methyltransferase RcsF OS=Pseudomonas aeruginosa (strain ATCC 15692 / DSM 22644 / CIP 104116 / JCM 14847 / LMG 12228 / 1C / PRS 101 / PAO1) OX=208964 GN=rcsF PE=4 SV=1;;Q9RPT0;;5.0388;;1
Q9HXU2	PA3698	1.92764	0.999579	0.0118129	-0.988187	0.788068	0.432253	0.152915	-0.392102	1725;;tr|Q9HXU2|Q9HXU2_PSEAE Uncharacterized protein OS=Pseudomonas aeruginosa (strain ATCC 15692 / DSM 22644 / CIP 104116 / JCM 14847 / LMG 12228 / 1C / PRS 101 / PAO1) OX=208964 GN=PA3698 PE=4 SV=1;;Q9HXU2;;16.681;;4
Q9HT77	nrdJb	1.91961	0.999579	0.0120336	0.987966	-0.0211726	-0.0208915	0.0130566	0.071113	543;;tr|Q9HT77|Q9HT77_PSEAE NrdJb OS=Pseudomonas aeruginosa (strain ATCC 15692 / DSM 22644 / CIP 104116 / JCM 14847 / LMG 12228 / 1C / PRS 101 / PAO1) OX=208964 GN=nrdJb PE=4 SV=1;;Q9HT77;;134.85;;14
Q9HWP6	PA4135	1.91821	0.999579	0.0120722	-0.987928	0.21182	0.196132	0.0747074	-0.0516212	1450;;tr|Q9HWP6|Q9HWP6_PSEAE Probable transcriptional regulator OS=Pseudomonas aeruginosa (strain ATCC 15692 / DSM 22644 / CIP 104116 / JCM 14847 / LMG 12228 / 1C / PRS 101 / PAO1) OX=208964 GN=PA4135 PE=1 SV=1;;Q9HWP6;;41.333;;8
Q9I553	alaS	1.91015	0.999579	0.0122983	-0.987702	0.101336	0.0995499	0.0573442	-0.0284649	3315;;sp|Q9I553|SYA_PSEAE Alanine--tRNA ligase OS=Pseudomonas aeruginosa (strain ATCC 15692 / DSM 22644 / CIP 104116 / JCM 14847 / LMG 12228 / 1C / PRS 101 / PAO1) OX=208964 GN=alaS PE=3 SV=1;;Q9I553;;323.31;;49
Q9HXG8	PA3836	1.89633	0.999579	0.0126962	-0.987304	0.29606	0.278769	0.122431	-0.25526	1627;;tr|Q9HXG8|Q9HXG8_PSEAE Uncharacterized protein OS=Pseudomonas aeruginosa (strain ATCC 15692 / DSM 22644 / CIP 104116 / JCM 14847 / LMG 12228 / 1C / PRS 101 / PAO1) OX=208964 GN=PA3836 PE=4 SV=1;;Q9HXG8;;323.31;;18
P14756	lasB	1.88416	0.999579	0.013057	-0.986943	-0.000624754	-0.26232	-0.414633	-0.820663	223;;sp|P14756|ELAS_PSEAE Elastase OS=Pseudomonas aeruginosa (strain ATCC 15692 / DSM 22644 / CIP 104116 / JCM 14847 / LMG 12228 / 1C / PRS 101 / PAO1) OX=208964 GN=lasB PE=1 SV=1;;P14756;;57.648;;7
G3XD27	PA5055	1.85853	0.999579	0.0138505	-0.986149	0.145792	0.141809	0.0686546	-0.0980773	101;;tr|G3XD27|G3XD27_PSEAE GBBH-like_N domain-containing protein OS=Pseudomonas aeruginosa (strain ATCC 15692 / DSM 22644 / CIP 104116 / JCM 14847 / LMG 12228 / 1C / PRS 101 / PAO1) OX=208964 GN=PA5055 PE=4 SV=1;;G3XD27;;43.557;;6
Q9HYU4	fadD1	1.85254	0.999579	0.0140431	-0.985957	0.0465176	0.0287721	0.0137609	-0.0645971	1944;;tr|Q9HYU4|Q9HYU4_PSEAE Long-chain-fatty-acid--CoA ligase OS=Pseudomonas aeruginosa (strain ATCC 15692 / DSM 22644 / CIP 104116 / JCM 14847 / LMG 12228 / 1C / PRS 101 / PAO1) OX=208964 GN=fadD1 PE=4 SV=1;;Q9HYU4;;303.55;;30
Q9HTQ3	PA5301	1.84762	0.999579	0.014203	0.985797	-0.0122053	0.0704828	0.235728	0.400153	666;;tr|Q9HTQ3|Q9HTQ3_PSEAE Probable transcriptional regulator OS=Pseudomonas aeruginosa (strain ATCC 15692 / DSM 22644 / CIP 104116 / JCM 14847 / LMG 12228 / 1C / PRS 101 / PAO1) OX=208964 GN=PA5301 PE=4 SV=1;;Q9HTQ3;;29.53;;9
Q9I6X0	opdC	1.83626	0.999579	0.0145793	-0.985421	0.0742803	-0.000176255	-0.297863	-0.569296	3704;;tr|Q9I6X0|Q9I6X0_PSEAE Histidine porin OpdC OS=Pseudomonas aeruginosa (strain ATCC 15692 / DSM 22644 / CIP 104116 / JCM 14847 / LMG 12228 / 1C / PRS 101 / PAO1) OX=208964 GN=opdC PE=1 SV=1;;Q9I6X0;;43.337;;12
Q9HUT7	osmE	1.83614	0.999579	0.0145834	0.985417	-0.120132	-0.0348734	0.00083001	0.244754	965;;tr|Q9HUT7|Q9HUT7_PSEAE Osmotically inducible lipoprotein OsmE OS=Pseudomonas aeruginosa (strain ATCC 15692 / DSM 22644 / CIP 104116 / JCM 14847 / LMG 12228 / 1C / PRS 101 / PAO1) OX=208964 GN=osmE PE=1 SV=1;;Q9HUT7;;168.05;;11
Q9HVP3	PA4534	1.83517	0.999579	0.014616	-0.985384	1.27696	0.938314	0.0317249	-0.809425	1181;;tr|Q9HVP3|Q9HVP3_PSEAE N-acetyltransferase domain-containing protein OS=Pseudomonas aeruginosa (strain ATCC 15692 / DSM 22644 / CIP 104116 / JCM 14847 / LMG 12228 / 1C / PRS 101 / PAO1) OX=208964 GN=PA4534 PE=1 SV=1;;Q9HVP3;;7.0628;;5
Q9I0X2	catR	1.83429	0.999579	0.0146456	0.985354	-0.861364	-0.546503	-0.393173	0.0984816	2455;;tr|Q9I0X2|Q9I0X2_PSEAE Transcriptional regulator CatR OS=Pseudomonas aeruginosa (strain ATCC 15692 / DSM 22644 / CIP 104116 / JCM 14847 / LMG 12228 / 1C / PRS 101 / PAO1) OX=208964 GN=catR PE=3 SV=1;;Q9I0X2;;16.395;;3
P95412	nirD	1.81016	0.999579	0.0154825	-0.984517	0.445472	0.369663	0.30594	0.200092	380;;sp|P95412|NIRD_PSEAE Siroheme decarboxylase NirD subunit OS=Pseudomonas aeruginosa (strain ATCC 15692 / DSM 22644 / CIP 104116 / JCM 14847 / LMG 12228 / 1C / PRS 101 / PAO1) OX=208964 GN=nirD PE=3 SV=1;;P95412;;9.1825;;2
Q9I4D1	kefB	1.80759	0.999579	0.0155744	0.984426	-0.177795	-0.0354352	0.161327	0.383588	3129;;tr|Q9I4D1|Q9I4D1_PSEAE Glutathione-regulated potassium-efflux system protein KefB OS=Pseudomonas aeruginosa (strain ATCC 15692 / DSM 22644 / CIP 104116 / JCM 14847 / LMG 12228 / 1C / PRS 101 / PAO1) OX=208964 GN=kefB PE=3 SV=1;;Q9I4D1;;16.926;;8
Q9I2A7	PA2002	1.79977	0.999579	0.0158575	0.984143	0.0119492	0.030183	0.16798	0.556067	2703;;tr|Q9I2A7|Q9I2A7_PSEAE Uncharacterized protein OS=Pseudomonas aeruginosa (strain ATCC 15692 / DSM 22644 / CIP 104116 / JCM 14847 / LMG 12228 / 1C / PRS 101 / PAO1) OX=208964 GN=PA2002 PE=4 SV=1;;Q9I2A7;;3.8417;;2
Q9HUA0	PA5083	1.79619	0.999579	0.0159885	0.984012	-0.260304	-0.0127051	0.064295	0.565074	825;;tr|Q9HUA0|Q9HUA0_PSEAE Uncharacterized protein OS=Pseudomonas aeruginosa (strain ATCC 15692 / DSM 22644 / CIP 104116 / JCM 14847 / LMG 12228 / 1C / PRS 101 / PAO1) OX=208964 GN=PA5083 PE=4 SV=1;;Q9HUA0;;14;;2
Q9HXI5	trmJ	1.79552	0.999579	0.0160132	-0.983987	0.0726421	0.0732388	0.00280555	-0.150326	1640;;tr|Q9HXI5|Q9HXI5_PSEAE tRNA (cytidine/uridine-2-O-)-methyltransferase TrmJ OS=Pseudomonas aeruginosa (strain ATCC 15692 / DSM 22644 / CIP 104116 / JCM 14847 / LMG 12228 / 1C / PRS 101 / PAO1) OX=208964 GN=trmJ PE=3 SV=1;;Q9HXI5;;52.077;;8
Q9I650	PA0468	1.77368	0.999579	0.0168392	-0.983161	0.453333	0.473739	0.209272	-0.170932	3521;;tr|Q9I650|Q9I650_PSEAE Virginiamycin B lyase OS=Pseudomonas aeruginosa (strain ATCC 15692 / DSM 22644 / CIP 104116 / JCM 14847 / LMG 12228 / 1C / PRS 101 / PAO1) OX=208964 GN=PA0468 PE=3 SV=1;;Q9I650;;47.8;;9
Q9I5H2	PA0757	1.75969	0.999579	0.0173903	-0.98261	0.778058	0.754723	0.561466	0.390205	3391;;tr|Q9I5H2|Q9I5H2_PSEAE Sensor protein QseC OS=Pseudomonas aeruginosa (strain ATCC 15692 / DSM 22644 / CIP 104116 / JCM 14847 / LMG 12228 / 1C / PRS 101 / PAO1) OX=208964 GN=PA0757 PE=4 SV=1;;Q9I5H2;;27.86;;8
Q9HT95	PA5475	1.74995	0.999579	0.0177846	-0.982215	0.177209	0.169435	0.0846898	0.0086854	556;;sp|Q9HT95|ATSE4_PSEAE Acetyltransferase PA5475 OS=Pseudomonas aeruginosa (strain ATCC 15692 / DSM 22644 / CIP 104116 / JCM 14847 / LMG 12228 / 1C / PRS 101 / PAO1) OX=208964 GN=PA5475 PE=4 SV=1;;Q9HT95;;202.65;;13
Q9I7A4	plcB	1.74842	0.999579	0.0178477	0.982152	-0.1064	0.0859445	0.148068	0.685198	3793;;tr|Q9I7A4|Q9I7A4_PSEAE Phospholipase C, PlcB OS=Pseudomonas aeruginosa (strain ATCC 15692 / DSM 22644 / CIP 104116 / JCM 14847 / LMG 12228 / 1C / PRS 101 / PAO1) OX=208964 GN=plcB PE=4 SV=1;;Q9I7A4;;31.669;;5
Q9HYD7	PA3469	1.74607	0.999579	0.0179443	-0.982056	0.0415811	-0.0283612	-0.048922	-0.173987	1841;;tr|Q9HYD7|Q9HYD7_PSEAE RibD_C domain-containing protein OS=Pseudomonas aeruginosa (strain ATCC 15692 / DSM 22644 / CIP 104116 / JCM 14847 / LMG 12228 / 1C / PRS 101 / PAO1) OX=208964 GN=PA3469 PE=4 SV=1;;Q9HYD7;;36.564;;4
Q9I129	PA2453	1.74382	0.999579	0.0180377	-0.981962	0.0501534	0.00280357	-0.0345927	-0.0970043	2490;;tr|Q9I129|Q9I129_PSEAE Uncharacterized protein OS=Pseudomonas aeruginosa (strain ATCC 15692 / DSM 22644 / CIP 104116 / JCM 14847 / LMG 12228 / 1C / PRS 101 / PAO1) OX=208964 GN=PA2453 PE=4 SV=1;;Q9I129;;40.941;;2
Q9I2Z0	PA1747	1.74229	0.999579	0.0181013	-0.981899	0.24395	0.0545973	-0.0745953	-0.909749	2838;;tr|Q9I2Z0|Q9I2Z0_PSEAE Uncharacterized protein OS=Pseudomonas aeruginosa (strain ATCC 15692 / DSM 22644 / CIP 104116 / JCM 14847 / LMG 12228 / 1C / PRS 101 / PAO1) OX=208964 GN=PA1747 PE=4 SV=1;;Q9I2Z0;;30.073;;1
Q9HT17	atpH	1.71721	0.999579	0.0191776	-0.980822	0.157438	0.160791	0.106651	-0.0123518	500;;sp|Q9HT17|ATPD_PSEAE ATP synthase subunit delta OS=Pseudomonas aeruginosa (strain ATCC 15692 / DSM 22644 / CIP 104116 / JCM 14847 / LMG 12228 / 1C / PRS 101 / PAO1) OX=208964 GN=atpH PE=3 SV=1;;Q9HT17;;278.3;;17
Q9HYJ5	PA3410	1.71496	0.999579	0.019277	-0.980723	0.150044	0.1579	0.0862643	-0.0398805	1884;;tr|Q9HYJ5|Q9HYJ5_PSEAE Probable sigma-70 factor, ECF subfamily OS=Pseudomonas aeruginosa (strain ATCC 15692 / DSM 22644 / CIP 104116 / JCM 14847 / LMG 12228 / 1C / PRS 101 / PAO1) OX=208964 GN=PA3410 PE=3 SV=1;;Q9HYJ5;;3.1833;;1
Q9HXE3	dauA	1.71047	0.999579	0.0194773	-0.980523	0.0576499	-0.0298799	-0.109136	-0.221923	1609;;sp|Q9HXE3|DAUA_PSEAE FAD-dependent catabolic D-arginine dehydrogenase DauA OS=Pseudomonas aeruginosa (strain ATCC 15692 / DSM 22644 / CIP 104116 / JCM 14847 / LMG 12228 / 1C / PRS 101 / PAO1) OX=208964 GN=dauA PE=1 SV=1;;Q9HXE3;;73.729;;13
Q9HWQ1	PA4130	1.70313	0.999579	0.0198094	-0.980191	1.24334	0.797781	0.265225	-0.338257	1454;;tr|Q9HWQ1|Q9HWQ1_PSEAE Probable sulfite or nitrite reductase OS=Pseudomonas aeruginosa (strain ATCC 15692 / DSM 22644 / CIP 104116 / JCM 14847 / LMG 12228 / 1C / PRS 101 / PAO1) OX=208964 GN=PA4130 PE=4 SV=1;;Q9HWQ1;;34.179;;11
Q9I1L8	PA2251	1.69753	0.999579	0.0200663	0.979934	-0.678933	-0.476678	0.0393845	0.465488	2594;;tr|Q9I1L8|Q9I1L8_PSEAE Uncharacterized protein OS=Pseudomonas aeruginosa (strain ATCC 15692 / DSM 22644 / CIP 104116 / JCM 14847 / LMG 12228 / 1C / PRS 101 / PAO1) OX=208964 GN=PA2251 PE=4 SV=1;;Q9I1L8;;3.6463;;3
Q9HY36	PA3590	1.68264	0.999579	0.0207664	-0.979234	0.0304991	-0.023459	-0.0538703	-0.123105	1797;;tr|Q9HY36|Q9HY36_PSEAE Probable hydroxyacyl-CoA dehydrogenase OS=Pseudomonas aeruginosa (strain ATCC 15692 / DSM 22644 / CIP 104116 / JCM 14847 / LMG 12228 / 1C / PRS 101 / PAO1) OX=208964 GN=PA3590 PE=4 SV=1;;Q9HY36;;-2;;1
P55218	metZ	1.67229	0.999579	0.0212673	-0.978733	0.055476	0.022007	-0.00423455	-0.0455428	353;;sp|P55218|METZ_PSEAE O-succinylhomoserine sulfhydrylase OS=Pseudomonas aeruginosa (strain ATCC 15692 / DSM 22644 / CIP 104116 / JCM 14847 / LMG 12228 / 1C / PRS 101 / PAO1) OX=208964 GN=metZ PE=1 SV=1;;P55218;;169.44;;18
Q9I4Q4	PA1075	1.66641	0.999579	0.0215569	0.978443	-1.16007	-0.489689	-0.245547	0.699993	3210;;tr|Q9I4Q4|Q9I4Q4_PSEAE Uncharacterized protein OS=Pseudomonas aeruginosa (strain ATCC 15692 / DSM 22644 / CIP 104116 / JCM 14847 / LMG 12228 / 1C / PRS 101 / PAO1) OX=208964 GN=PA1075 PE=1 SV=1;;Q9I4Q4;;8.1735;;2
Q9HZG2	PA3046	1.66232	0.999579	0.0217613	-0.978239	-0.329703	-0.497038	-0.594727	-0.803845	2098;;tr|Q9HZG2|Q9HZG2_PSEAE Uncharacterized protein OS=Pseudomonas aeruginosa (strain ATCC 15692 / DSM 22644 / CIP 104116 / JCM 14847 / LMG 12228 / 1C / PRS 101 / PAO1) OX=208964 GN=PA3046 PE=4 SV=1;;Q9HZG2;;19.818;;4
Q9I0E1	PA2701	1.66074	0.999579	0.0218403	0.97816	-0.223181	-0.211252	-0.114752	0.210698	2333;;tr|Q9I0E1|Q9I0E1_PSEAE Probable major facilitator superfamily (MFS) transporter OS=Pseudomonas aeruginosa (strain ATCC 15692 / DSM 22644 / CIP 104116 / JCM 14847 / LMG 12228 / 1C / PRS 101 / PAO1) OX=208964 GN=PA2701 PE=4 SV=1;;Q9I0E1;;2.3392;;1
Q9HTL0	hupA	1.65987	0.999579	0.0218843	-0.978116	0.189198	0.195262	0.135696	0.0691353	632;;sp|Q9HTL0|DBHA_PSEAE DNA-binding protein HU-alpha OS=Pseudomonas aeruginosa (strain ATCC 15692 / DSM 22644 / CIP 104116 / JCM 14847 / LMG 12228 / 1C / PRS 101 / PAO1) OX=208964 GN=hupA PE=3 SV=1;;Q9HTL0;;145.99;;14
Q9HVS5	PA4496	1.64888	0.999579	0.0224451	-0.977555	0.0241135	0.0309386	-0.0151412	-0.0775487	1206;;tr|Q9HVS5|Q9HVS5_PSEAE Probable binding protein component of ABC transporter OS=Pseudomonas aeruginosa (strain ATCC 15692 / DSM 22644 / CIP 104116 / JCM 14847 / LMG 12228 / 1C / PRS 101 / PAO1) OX=208964 GN=PA4496 PE=3 SV=1;;Q9HVS5;;323.31;;23
Q9I169	PA2412	1.64596	0.999579	0.0225963	-0.977404	0.208995	0.201843	0.0996142	-0.23001	2512;;tr|Q9I169|Q9I169_PSEAE MbtH domain-containing protein OS=Pseudomonas aeruginosa (strain ATCC 15692 / DSM 22644 / CIP 104116 / JCM 14847 / LMG 12228 / 1C / PRS 101 / PAO1) OX=208964 GN=PA2412 PE=1 SV=1;;Q9I169;;16.45;;2
Q9I2H0	PA1934	1.64385	0.999579	0.0227065	0.977293	-0.382225	-0.16912	-0.094166	0.201041	2734;;tr|Q9I2H0|Q9I2H0_PSEAE Uncharacterized protein OS=Pseudomonas aeruginosa (strain ATCC 15692 / DSM 22644 / CIP 104116 / JCM 14847 / LMG 12228 / 1C / PRS 101 / PAO1) OX=208964 GN=PA1934 PE=1 SV=1;;Q9I2H0;;2.8;;1
Q9I2F8	rbsB	1.64337	0.999579	0.0227317	-0.977268	0.128472	0.0383457	-0.149076	-0.302534	2728;;sp|Q9I2F8|RALBP_PSEAE D-ribose/D-allose-binding protein OS=Pseudomonas aeruginosa (strain ATCC 15692 / DSM 22644 / CIP 104116 / JCM 14847 / LMG 12228 / 1C / PRS 101 / PAO1) OX=208964 GN=rbsB PE=1 SV=1;;Q9I2F8;;154.75;;18
Q9HX37	ybeY	1.64135	0.999579	0.0228374	0.977163	0.0405085	0.107074	0.155801	0.50516	1535;;sp|Q9HX37|YBEY_PSEAE Endoribonuclease YbeY OS=Pseudomonas aeruginosa (strain ATCC 15692 / DSM 22644 / CIP 104116 / JCM 14847 / LMG 12228 / 1C / PRS 101 / PAO1) OX=208964 GN=ybeY PE=3 SV=1;;Q9HX37;;8.3643;;3
Q9I6H7	PA0314	1.63709	0.999579	0.0230626	-0.976937	0.168494	0.222788	-0.104872	-0.645003	3618;;tr|Q9I6H7|Q9I6H7_PSEAE L-cysteine transporter of ABC system FliY OS=Pseudomonas aeruginosa (strain ATCC 15692 / DSM 22644 / CIP 104116 / JCM 14847 / LMG 12228 / 1C / PRS 101 / PAO1) OX=208964 GN=PA0314 PE=3 SV=1;;Q9I6H7;;94.991;;12
Q9I281	PA2034	1.62998	0.999579	0.0234433	-0.976557	0.0808587	0.0331166	0.0237075	-0.0582129	2684;;tr|Q9I281|Q9I281_PSEAE Methyltransf_25 domain-containing protein OS=Pseudomonas aeruginosa (strain ATCC 15692 / DSM 22644 / CIP 104116 / JCM 14847 / LMG 12228 / 1C / PRS 101 / PAO1) OX=208964 GN=PA2034 PE=4 SV=1;;Q9I281;;34.337;;12
Q9HTV6	PA5234	1.60903	0.999579	0.0246019	0.975398	-0.183659	-0.137655	-0.12723	0.0173142	703;;tr|Q9HTV6|Q9HTV6_PSEAE Probable oxidoreductase OS=Pseudomonas aeruginosa (strain ATCC 15692 / DSM 22644 / CIP 104116 / JCM 14847 / LMG 12228 / 1C / PRS 101 / PAO1) OX=208964 GN=PA5234 PE=4 SV=1;;Q9HTV6;;203.74;;16
Q9I759	PA0073	1.60797	0.999579	0.0246621	0.975338	-1.06738	-0.720493	-0.67114	0.147763	3768;;tr|Q9I759|Q9I759_PSEAE Probable ATP-binding component of ABC transporter OS=Pseudomonas aeruginosa (strain ATCC 15692 / DSM 22644 / CIP 104116 / JCM 14847 / LMG 12228 / 1C / PRS 101 / PAO1) OX=208964 GN=PA0073 PE=4 SV=1;;Q9I759;;4.2939;;3
Q9I5E2	prpB	1.60745	0.999579	0.0246916	-0.975308	-0.20825	-0.239338	-0.257223	-0.408894	3367;;tr|Q9I5E2|Q9I5E2_PSEAE 2-methylisocitrate lyase OS=Pseudomonas aeruginosa (strain ATCC 15692 / DSM 22644 / CIP 104116 / JCM 14847 / LMG 12228 / 1C / PRS 101 / PAO1) OX=208964 GN=prpB PE=1 SV=1;;Q9I5E2;;256.53;;15
Q9HZ28	PA3212	1.60094	0.999579	0.0250647	0.974935	-0.261797	-0.143718	-0.0819356	0.0588832	1998;;tr|Q9HZ28|Q9HZ28_PSEAE Probable ATP-binding component of ABC transporter OS=Pseudomonas aeruginosa (strain ATCC 15692 / DSM 22644 / CIP 104116 / JCM 14847 / LMG 12228 / 1C / PRS 101 / PAO1) OX=208964 GN=PA3212 PE=4 SV=1;;Q9HZ28;;28.68;;8
Q9HTK3	glcD	1.59916	0.999579	0.0251673	0.974833	0.12002	0.112587	0.194144	0.272325	627;;tr|Q9HTK3|Q9HTK3_PSEAE Glycolate oxidase subunit GlcD OS=Pseudomonas aeruginosa (strain ATCC 15692 / DSM 22644 / CIP 104116 / JCM 14847 / LMG 12228 / 1C / PRS 101 / PAO1) OX=208964 GN=glcD PE=4 SV=1;;Q9HTK3;;27.338;;7
Q9HY41	glpK1	1.5955	0.999579	0.0253807	-0.974619	0.189577	0.104624	0.0767588	-0.248251	1799;;sp|Q9HY41|GLPK1_PSEAE Glycerol kinase 1 OS=Pseudomonas aeruginosa (strain ATCC 15692 / DSM 22644 / CIP 104116 / JCM 14847 / LMG 12228 / 1C / PRS 101 / PAO1) OX=208964 GN=glpK1 PE=3 SV=1;;Q9HY41;;47.952;;13
Q9HYF4	mqo1	1.56174	0.999579	0.0274324	-0.972568	0.0829108	0.0752376	-0.0530712	-0.146219	1855;;sp|Q9HYF4|MQO1_PSEAE Probable malate:quinone oxidoreductase 1 OS=Pseudomonas aeruginosa (strain ATCC 15692 / DSM 22644 / CIP 104116 / JCM 14847 / LMG 12228 / 1C / PRS 101 / PAO1) OX=208964 GN=mqo1 PE=3 SV=1;;Q9HYF4;;290.86;;28
Q9HZC7	PA3081	1.55332	0.999579	0.0279691	-0.972031	0.0319689	0.0217359	-0.028021	-0.245686	2067;;tr|Q9HZC7|Q9HZC7_PSEAE Uncharacterized protein OS=Pseudomonas aeruginosa (strain ATCC 15692 / DSM 22644 / CIP 104116 / JCM 14847 / LMG 12228 / 1C / PRS 101 / PAO1) OX=208964 GN=PA3081 PE=4 SV=1;;Q9HZC7;;104.5;;19
Q9I6D5	PA0359	1.55138	0.999579	0.0280942	-0.971906	-0.00740243	-0.0862131	-0.152538	-0.238681	3590;;tr|Q9I6D5|Q9I6D5_PSEAE Uncharacterized protein OS=Pseudomonas aeruginosa (strain ATCC 15692 / DSM 22644 / CIP 104116 / JCM 14847 / LMG 12228 / 1C / PRS 101 / PAO1) OX=208964 GN=PA0359 PE=4 SV=1;;Q9I6D5;;16.153;;3
Q9I4W4	PA1009	1.55008	0.999579	0.0281784	-0.971822	-0.273497	-0.3842	-0.810142	-1.09707	3254;;tr|Q9I4W4|Q9I4W4_PSEAE Glycine cleavage system transcriptional repressor OS=Pseudomonas aeruginosa (strain ATCC 15692 / DSM 22644 / CIP 104116 / JCM 14847 / LMG 12228 / 1C / PRS 101 / PAO1) OX=208964 GN=PA1009 PE=4 SV=1;;Q9I4W4;;10.671;;5
Q9I093	PA2750	1.54698	0.999579	0.0283804	-0.97162	0.0108073	-0.151972	-0.170814	-0.451156	2301;;tr|Q9I093|Q9I093_PSEAE TNase-like domain-containing protein OS=Pseudomonas aeruginosa (strain ATCC 15692 / DSM 22644 / CIP 104116 / JCM 14847 / LMG 12228 / 1C / PRS 101 / PAO1) OX=208964 GN=PA2750 PE=4 SV=1;;Q9I093;;2.6139;;1
Q9I7A8	def	1.54677	0.999579	0.028394	-0.971606	0.152378	0.121323	0.0144506	-0.0576209	3796;;sp|Q9I7A8|DEF_PSEAE Peptide deformylase OS=Pseudomonas aeruginosa (strain ATCC 15692 / DSM 22644 / CIP 104116 / JCM 14847 / LMG 12228 / 1C / PRS 101 / PAO1) OX=208964 GN=def PE=1 SV=1;;Q9I7A8;;54.399;;7
Q9I3G6	PA1551	1.53619	0.999579	0.0290947	0.970905	-0.220056	-0.149985	-0.136948	-0.0358927	2956;;tr|Q9I3G6|Q9I3G6_PSEAE Probable ferredoxin OS=Pseudomonas aeruginosa (strain ATCC 15692 / DSM 22644 / CIP 104116 / JCM 14847 / LMG 12228 / 1C / PRS 101 / PAO1) OX=208964 GN=PA1551 PE=4 SV=1;;Q9I3G6;;117.47;;17
Q9I104	dsbD2	1.53555	0.999579	0.0291371	0.970863	-0.294192	-0.108504	0.434871	0.801595	2475;;sp|Q9I104|DSBD2_PSEAE Thiol:disulfide interchange protein DsbD 2 OS=Pseudomonas aeruginosa (strain ATCC 15692 / DSM 22644 / CIP 104116 / JCM 14847 / LMG 12228 / 1C / PRS 101 / PAO1) OX=208964 GN=dsbD2 PE=3 SV=1;;Q9I104;;2.2432;;3
Q9I4S1	PA1053	1.52524	0.999579	0.0298371	-0.970163	0.156343	0.125339	0.0465093	-0.00716256	3223;;tr|Q9I4S1|Q9I4S1_PSEAE Rick_17kDa_Anti domain-containing protein OS=Pseudomonas aeruginosa (strain ATCC 15692 / DSM 22644 / CIP 104116 / JCM 14847 / LMG 12228 / 1C / PRS 101 / PAO1) OX=208964 GN=PA1053 PE=4 SV=1;;Q9I4S1;;323.31;;8
G3XD47	aotJ	1.52495	0.999579	0.0298571	-0.970143	0.261733	0.0834791	-0.00929811	-0.204603	115;;sp|G3XD47|ARGBP_PSEAE L-arginine-binding protein OS=Pseudomonas aeruginosa (strain ATCC 15692 / DSM 22644 / CIP 104116 / JCM 14847 / LMG 12228 / 1C / PRS 101 / PAO1) OX=208964 GN=aotJ PE=1 SV=1;;G3XD47;;142.56;;16
Q9HU85	hutH	1.51766	0.999579	0.0303625	-0.969638	0.0962401	0.0617077	0.013985	-0.0265831	815;;sp|Q9HU85|HUTH_PSEAE Histidine ammonia-lyase OS=Pseudomonas aeruginosa (strain ATCC 15692 / DSM 22644 / CIP 104116 / JCM 14847 / LMG 12228 / 1C / PRS 101 / PAO1) OX=208964 GN=hutH PE=3 SV=1;;Q9HU85;;206.05;;23
Q9I411	PA1333	1.51336	0.999579	0.0306645	0.969335	-0.87361	-0.326234	-0.261316	0.595629	3064;;tr|Q9I411|Q9I411_PSEAE Uncharacterized protein OS=Pseudomonas aeruginosa (strain ATCC 15692 / DSM 22644 / CIP 104116 / JCM 14847 / LMG 12228 / 1C / PRS 101 / PAO1) OX=208964 GN=PA1333 PE=4 SV=1;;Q9I411;;1.8696;;2
G3XCZ8	pigA	1.51016	0.999579	0.0308915	-0.969109	0.244727	0.0978716	0.0254163	-0.134164	79;;sp|G3XCZ8|PIGA_PSEAE Heme oxygenase PigA OS=Pseudomonas aeruginosa (strain ATCC 15692 / DSM 22644 / CIP 104116 / JCM 14847 / LMG 12228 / 1C / PRS 101 / PAO1) OX=208964 GN=pigA PE=1 SV=1;;G3XCZ8;;66.598;;13
Q9I662	PA0456	1.50718	0.999579	0.0311042	-0.968896	0.290906	0.169676	0.0791369	-0.0465844	3530;;tr|Q9I662|Q9I662_PSEAE Probable cold-shock protein OS=Pseudomonas aeruginosa (strain ATCC 15692 / DSM 22644 / CIP 104116 / JCM 14847 / LMG 12228 / 1C / PRS 101 / PAO1) OX=208964 GN=PA0456 PE=4 SV=1;;Q9I662;;81.435;;4
Q9HV93	cbpA	1.50026	0.999579	0.031604	0.968396	0.0545618	0.05037	0.0949761	0.244552	1066;;tr|Q9HV93|Q9HV93_PSEAE cAMP-binding protein A OS=Pseudomonas aeruginosa (strain ATCC 15692 / DSM 22644 / CIP 104116 / JCM 14847 / LMG 12228 / 1C / PRS 101 / PAO1) OX=208964 GN=cbpA PE=4 SV=1;;Q9HV93;;35.354;;10
Q9HTR5	ubiK	1.49819	0.999579	0.0317548	-0.968245	0.40087	0.161048	0.152293	-0.444353	676;;tr|Q9HTR5|Q9HTR5_PSEAE Ubiquinone biosynthesis accessory factor UbiK OS=Pseudomonas aeruginosa (strain ATCC 15692 / DSM 22644 / CIP 104116 / JCM 14847 / LMG 12228 / 1C / PRS 101 / PAO1) OX=208964 GN=ubiK PE=3 SV=1;;Q9HTR5;;18.083;;7
Q07806	mrcA	1.49597	0.999579	0.0319173	-0.968083	0.0452085	0.0401791	-0.0111037	-0.0441426	417;;sp|Q07806|PBPA_PSEAE Penicillin-binding protein 1A OS=Pseudomonas aeruginosa (strain ATCC 15692 / DSM 22644 / CIP 104116 / JCM 14847 / LMG 12228 / 1C / PRS 101 / PAO1) OX=208964 GN=mrcA PE=1 SV=2;;Q07806;;323.31;;29
Q9I0Q4	PA2582	1.49433	0.999579	0.0320381	-0.967962	0.55604	0.424776	0.26872	0.126459	2409;;tr|Q9I0Q4|Q9I0Q4_PSEAE ProQ domain-containing protein OS=Pseudomonas aeruginosa (strain ATCC 15692 / DSM 22644 / CIP 104116 / JCM 14847 / LMG 12228 / 1C / PRS 101 / PAO1) OX=208964 GN=PA2582 PE=4 SV=1;;Q9I0Q4;;211.71;;14
Q9I6W8	PA0164	1.49147	0.999579	0.03225	-0.96775	0.185377	0.146495	0.124462	0.08402	3702;;tr|Q9I6W8|Q9I6W8_PSEAE Probable gamma-glutamyltranspeptidase OS=Pseudomonas aeruginosa (strain ATCC 15692 / DSM 22644 / CIP 104116 / JCM 14847 / LMG 12228 / 1C / PRS 101 / PAO1) OX=208964 GN=PA0164 PE=4 SV=1;;Q9I6W8;;26.063;;11
Q9HUF9	PA5006	1.48961	0.999579	0.0323886	-0.967611	0.0246027	0.0436875	-0.05446	-0.154302	874;;tr|Q9HUF9|Q9HUF9_PSEAE Uncharacterized protein OS=Pseudomonas aeruginosa (strain ATCC 15692 / DSM 22644 / CIP 104116 / JCM 14847 / LMG 12228 / 1C / PRS 101 / PAO1) OX=208964 GN=PA5006 PE=4 SV=1;;Q9HUF9;;59.271;;13
Q9HV88	phuR	1.48248	0.999579	0.0329248	-0.967075	0.103158	0.0993495	-0.0948893	-0.224946	1061;;tr|Q9HV88|Q9HV88_PSEAE Heme/hemoglobin uptake outer membrane receptor PhuR OS=Pseudomonas aeruginosa (strain ATCC 15692 / DSM 22644 / CIP 104116 / JCM 14847 / LMG 12228 / 1C / PRS 101 / PAO1) OX=208964 GN=phuR PE=3 SV=1;;Q9HV88;;323.31;;46
Q9HW91	pctB	1.48145	0.999579	0.0330029	-0.966997	0.0322188	0.0576994	-0.0851046	-0.220781	1349;;sp|Q9HW91|PCTB_PSEAE Methyl-accepting chemotaxis protein PctB OS=Pseudomonas aeruginosa (strain ATCC 15692 / DSM 22644 / CIP 104116 / JCM 14847 / LMG 12228 / 1C / PRS 101 / PAO1) OX=208964 GN=pctB PE=1 SV=1;;Q9HW91;;194.34;;10
Q9HWT7	hpaB	1.47915	0.999579	0.0331778	-0.966822	3.96204	3.19843	0.775907	-12.5959	1467;;sp|Q9HWT7|HPAB_PSEAE 4-hydroxyphenylacetate 3-monooxygenase oxygenase component OS=Pseudomonas aeruginosa (strain ATCC 15692 / DSM 22644 / CIP 104116 / JCM 14847 / LMG 12228 / 1C / PRS 101 / PAO1) OX=208964 GN=hpaB PE=1 SV=1;;Q9HWT7;;1.7399;;3
P42805	ispE	1.47067	0.999579	0.0338319	-0.966168	0.292086	0.190032	0.189176	-0.0192585	311;;sp|P42805|ISPE_PSEAE 4-diphosphocytidyl-2-C-methyl-D-erythritol kinase OS=Pseudomonas aeruginosa (strain ATCC 15692 / DSM 22644 / CIP 104116 / JCM 14847 / LMG 12228 / 1C / PRS 101 / PAO1) OX=208964 GN=ispE PE=3 SV=2;;P42805;;21.336;;11
Q9HWD2	fusA	1.468	0.999579	0.0340406	-0.965959	0.20488	0.186297	0.0836972	0.0219853	1374;;sp|Q9HWD2|EFG1_PSEAE Elongation factor G 1 OS=Pseudomonas aeruginosa (strain ATCC 15692 / DSM 22644 / CIP 104116 / JCM 14847 / LMG 12228 / 1C / PRS 101 / PAO1) OX=208964 GN=fusA PE=1 SV=1;;Q9HWD2;;323.31;;46
Q9HVG6	PA4625	1.45104	0.999579	0.0353966	-0.964603	0.0096953	-0.0109068	-0.209254	-0.328271	1121;;tr|Q9HVG6|Q9HVG6_PSEAE Haemagg_act domain-containing protein OS=Pseudomonas aeruginosa (strain ATCC 15692 / DSM 22644 / CIP 104116 / JCM 14847 / LMG 12228 / 1C / PRS 101 / PAO1) OX=208964 GN=PA4625 PE=4 SV=1;;Q9HVG6;;109.34;;24
Q9I1V4	PA2161	1.42397	0.999579	0.0376729	-0.962327	0.318141	0.256782	0.251802	0.0105565	2637;;tr|Q9I1V4|Q9I1V4_PSEAE Uncharacterized protein OS=Pseudomonas aeruginosa (strain ATCC 15692 / DSM 22644 / CIP 104116 / JCM 14847 / LMG 12228 / 1C / PRS 101 / PAO1) OX=208964 GN=PA2161 PE=4 SV=1;;Q9I1V4;;9.7879;;2
Q9HZF9	rmf	1.4188	0.999579	0.0381241	-0.961876	0.469199	0.535867	0.333357	-0.0795404	2095;;tr|Q9HZF9|Q9HZF9_PSEAE Ribosome modulation factor OS=Pseudomonas aeruginosa (strain ATCC 15692 / DSM 22644 / CIP 104116 / JCM 14847 / LMG 12228 / 1C / PRS 101 / PAO1) OX=208964 GN=rmf PE=3 SV=1;;Q9HZF9;;22.189;;8
Q9HWK5	ppiC2	1.41195	0.999579	0.0387298	-0.96127	0.210338	-0.0175526	-0.0263189	-0.365459	1431;;tr|Q9HWK5|Q9HWK5_PSEAE Peptidyl-prolyl cis-trans isomerase C2 OS=Pseudomonas aeruginosa (strain ATCC 15692 / DSM 22644 / CIP 104116 / JCM 14847 / LMG 12228 / 1C / PRS 101 / PAO1) OX=208964 GN=ppiC2 PE=4 SV=1;;Q9HWK5;;82.649;;6
Q9I4X9	PA0990	1.40335	0.999579	0.0395048	-0.960495	1.13061	1.13582	1.07656	1.03667	3265;;tr|Q9I4X9|Q9I4X9_PSEAE Nudix hydrolase domain-containing protein OS=Pseudomonas aeruginosa (strain ATCC 15692 / DSM 22644 / CIP 104116 / JCM 14847 / LMG 12228 / 1C / PRS 101 / PAO1) OX=208964 GN=PA0990 PE=3 SV=1;;Q9I4X9;;5.5615;;2
Q9HZE8	pelE	1.3999	0.999579	0.0398197	-0.998044	15.7423	14.5276	12.9166		2087;;tr|Q9HZE8|Q9HZE8_PSEAE PelE OS=Pseudomonas aeruginosa (strain ATCC 15692 / DSM 22644 / CIP 104116 / JCM 14847 / LMG 12228 / 1C / PRS 101 / PAO1) OX=208964 GN=pelE PE=4 SV=1;;Q9HZE8;;8.2027;;2
Q9I1R3	PA2204	1.39909	0.999579	0.0398945	-0.960106	-0.163236	-0.2685	-0.314487	-1.01004	2619;;tr|Q9I1R3|Q9I1R3_PSEAE Probable binding protein component of ABC transporter OS=Pseudomonas aeruginosa (strain ATCC 15692 / DSM 22644 / CIP 104116 / JCM 14847 / LMG 12228 / 1C / PRS 101 / PAO1) OX=208964 GN=PA2204 PE=4 SV=1;;Q9I1R3;;177.07;;23
Q9I2X1	PA1768	1.39778	0.999579	0.040015	-0.959985	0.138197	0.157838	0.100534	0.0111244	2824;;tr|Q9I2X1|Q9I2X1_PSEAE Zn_protease domain-containing protein OS=Pseudomonas aeruginosa (strain ATCC 15692 / DSM 22644 / CIP 104116 / JCM 14847 / LMG 12228 / 1C / PRS 101 / PAO1) OX=208964 GN=PA1768 PE=4 SV=1;;Q9I2X1;;25.528;;10
G3XD78	rsaL	1.39512	0.999579	0.0402609	-0.959739	0.0624634	-0.0298343	-0.529381	-0.796912	134;;tr|G3XD78|G3XD78_PSEAE Regulatory protein RsaL OS=Pseudomonas aeruginosa (strain ATCC 15692 / DSM 22644 / CIP 104116 / JCM 14847 / LMG 12228 / 1C / PRS 101 / PAO1) OX=208964 GN=rsaL PE=4 SV=1;;G3XD78;;3.6781;;2
Q9I4Q5	PA1069	1.38912	0.999579	0.040821	0.959179	-0.122813	-0.114601	-0.00975244	0.0478325	3211;;tr|Q9I4Q5|Q9I4Q5_PSEAE Uncharacterized protein OS=Pseudomonas aeruginosa (strain ATCC 15692 / DSM 22644 / CIP 104116 / JCM 14847 / LMG 12228 / 1C / PRS 101 / PAO1) OX=208964 GN=PA1069 PE=4 SV=1;;Q9I4Q5;;119.24;;23
Q9I520	PA0938	1.38288	0.999579	0.0414116	-0.958588	0.308497	0.217638	0.0784004	-0.0142449	3293;;tr|Q9I520|Q9I520_PSEAE Uncharacterized protein OS=Pseudomonas aeruginosa (strain ATCC 15692 / DSM 22644 / CIP 104116 / JCM 14847 / LMG 12228 / 1C / PRS 101 / PAO1) OX=208964 GN=PA0938 PE=4 SV=1;;Q9I520;;101.84;;21
P37799	accB	1.37458	0.999579	0.0422102	-0.95779	0.00704246	0.0202794	-0.0877071	-0.160798	297;;sp|P37799|BCCP_PSEAE Biotin carboxyl carrier protein of acetyl-CoA carboxylase OS=Pseudomonas aeruginosa (strain ATCC 15692 / DSM 22644 / CIP 104116 / JCM 14847 / LMG 12228 / 1C / PRS 101 / PAO1) OX=208964 GN=accB PE=3 SV=1;;P37799;;197.92;;9
Q9HY25	rpmE2	1.37157	0.999579	0.0425038	0.957496	-0.506547	0.379562	0.314246	1.9571	1792;;sp|Q9HY25|RL31B_PSEAE 50S ribosomal protein L31 type B OS=Pseudomonas aeruginosa (strain ATCC 15692 / DSM 22644 / CIP 104116 / JCM 14847 / LMG 12228 / 1C / PRS 101 / PAO1) OX=208964 GN=rpmE2 PE=3 SV=1;;Q9HY25;;2.1528;;2
Q9I6J1	spuD	1.37032	0.999579	0.0426266	-0.957373	0.227581	0.11506	0.117481	-0.310565	3630;;sp|Q9I6J1|SPUD_PSEAE Putrescine-binding periplasmic protein SpuD OS=Pseudomonas aeruginosa (strain ATCC 15692 / DSM 22644 / CIP 104116 / JCM 14847 / LMG 12228 / 1C / PRS 101 / PAO1) OX=208964 GN=spuD PE=1 SV=1;;Q9I6J1;;159.38;;15
Q9HXH7	PA3825	1.36736	0.999579	0.0429182	0.957082	-0.465215	-0.4356	-0.175733	-0.0407936	1632;;tr|Q9HXH7|Q9HXH7_PSEAE Cyclic-guanylate-specific phosphodiesterase OS=Pseudomonas aeruginosa (strain ATCC 15692 / DSM 22644 / CIP 104116 / JCM 14847 / LMG 12228 / 1C / PRS 101 / PAO1) OX=208964 GN=PA3825 PE=1 SV=1;;Q9HXH7;;25.073;;9
Q9HWD5	rplC	1.36218	0.999579	0.0434332	-0.956567	0.303092	0.18593	0.0918677	-0.00870682	1376;;sp|Q9HWD5|RL3_PSEAE 50S ribosomal protein L3 OS=Pseudomonas aeruginosa (strain ATCC 15692 / DSM 22644 / CIP 104116 / JCM 14847 / LMG 12228 / 1C / PRS 101 / PAO1) OX=208964 GN=rplC PE=3 SV=1;;Q9HWD5;;323.31;;19
O85732	fmt	1.36204	0.999579	0.0434471	-0.956553	0.045723	0.0772844	-0.0639516	-0.180564	190;;sp|O85732|FMT_PSEAE Methionyl-tRNA formyltransferase OS=Pseudomonas aeruginosa (strain ATCC 15692 / DSM 22644 / CIP 104116 / JCM 14847 / LMG 12228 / 1C / PRS 101 / PAO1) OX=208964 GN=fmt PE=1 SV=1;;O85732;;52.992;;13
Q9I7A7	PA0020	1.35614	0.999579	0.0440411	-0.955959	0.125995	0.0199795	-0.0157906	-0.117651	3795;;tr|Q9I7A7|Q9I7A7_PSEAE LysM domain-containing protein OS=Pseudomonas aeruginosa (strain ATCC 15692 / DSM 22644 / CIP 104116 / JCM 14847 / LMG 12228 / 1C / PRS 101 / PAO1) OX=208964 GN=PA0020 PE=1 SV=1;;Q9I7A7;;162.27;;17
Q9HWK0	PA4181	1.35181	0.999579	0.0444821	0.955518	0.610191	0.570179	0.671636	0.867748	1429;;tr|Q9HWK0|Q9HWK0_PSEAE B3_4 domain-containing protein OS=Pseudomonas aeruginosa (strain ATCC 15692 / DSM 22644 / CIP 104116 / JCM 14847 / LMG 12228 / 1C / PRS 101 / PAO1) OX=208964 GN=PA4181 PE=4 SV=1;;Q9HWK0;;17.473;;3
Q9HTK5	glcF	1.34755	0.999579	0.0449214	-0.955079	0.445472	-0.246546	-0.264591	-1.18839	629;;tr|Q9HTK5|Q9HTK5_PSEAE Glycolate oxidase iron-sulfur subunit OS=Pseudomonas aeruginosa (strain ATCC 15692 / DSM 22644 / CIP 104116 / JCM 14847 / LMG 12228 / 1C / PRS 101 / PAO1) OX=208964 GN=glcF PE=4 SV=1;;Q9HTK5;;9.3204;;4
Q9I6H6	PA0315	1.34488	0.999579	0.0451978	-0.954802	0.513843	0.44159	-0.135618	-0.422021	3617;;tr|Q9I6H6|Q9I6H6_PSEAE DUF4399 domain-containing protein OS=Pseudomonas aeruginosa (strain ATCC 15692 / DSM 22644 / CIP 104116 / JCM 14847 / LMG 12228 / 1C / PRS 101 / PAO1) OX=208964 GN=PA0315 PE=4 SV=1;;Q9I6H6;;50.831;;8
Q9HTW2	PA5228	1.34328	0.999579	0.0453647	-0.954635	0.0486732	0.161785	-0.154353	-0.557391	709;;tr|Q9HTW2|Q9HTW2_PSEAE 5-formyltetrahydrofolate cyclo-ligase OS=Pseudomonas aeruginosa (strain ATCC 15692 / DSM 22644 / CIP 104116 / JCM 14847 / LMG 12228 / 1C / PRS 101 / PAO1) OX=208964 GN=PA5228 PE=3 SV=1;;Q9HTW2;;6.8009;;5
Q9HT18	atpA	1.34305	0.999579	0.0453891	-0.954611	0.0940175	0.0701708	-0.00280755	-0.0392876	501;;sp|Q9HT18|ATPA_PSEAE ATP synthase subunit alpha OS=Pseudomonas aeruginosa (strain ATCC 15692 / DSM 22644 / CIP 104116 / JCM 14847 / LMG 12228 / 1C / PRS 101 / PAO1) OX=208964 GN=atpA PE=3 SV=1;;Q9HT18;;323.31;;41
Q9HVI0	PA4610	1.33385	0.999579	0.0463608	0.953639	-0.0727979	-0.201175	0.110226	0.723653	1132;;tr|Q9HVI0|Q9HVI0_PSEAE CopD domain-containing protein OS=Pseudomonas aeruginosa (strain ATCC 15692 / DSM 22644 / CIP 104116 / JCM 14847 / LMG 12228 / 1C / PRS 101 / PAO1) OX=208964 GN=PA4610 PE=4 SV=1;;Q9HVI0;;5.2626;;3
Q9I5H9	ung	1.33375	0.999579	0.0463718	0.953628	-0.204872	-0.21795	-0.00303913	0.11889	3396;;sp|Q9I5H9|UNG_PSEAE Uracil-DNA glycosylase OS=Pseudomonas aeruginosa (strain ATCC 15692 / DSM 22644 / CIP 104116 / JCM 14847 / LMG 12228 / 1C / PRS 101 / PAO1) OX=208964 GN=ung PE=3 SV=1;;Q9I5H9;;30.996;;10
Q59638	aceF	1.32512	0.999579	0.0473026	-0.952697	0.114511	0.0178268	-0.0238717	-0.108419	477;;sp|Q59638|ODP2_PSEAE Dihydrolipoyllysine-residue acetyltransferase component of pyruvate dehydrogenase complex OS=Pseudomonas aeruginosa (strain ATCC 15692 / DSM 22644 / CIP 104116 / JCM 14847 / LMG 12228 / 1C / PRS 101 / PAO1) OX=208964 GN=aceF PE=2 SV=2;;Q59638;;323.31;;34
Q9HXL1	PA3784	1.32425	0.999579	0.0473965	-0.952603	0.877898	0.433969	0.383817	-0.11562	1663;;tr|Q9HXL1|Q9HXL1_PSEAE Uncharacterized protein OS=Pseudomonas aeruginosa (strain ATCC 15692 / DSM 22644 / CIP 104116 / JCM 14847 / LMG 12228 / 1C / PRS 101 / PAO1) OX=208964 GN=PA3784 PE=4 SV=1;;Q9HXL1;;7.6227;;4
P43898	hemF	1.31909	0.999579	0.0479634	0.952037	-0.0179494	0.047912	0.0441575	0.142522	321;;sp|P43898|HEM6_PSEAE Oxygen-dependent coproporphyrinogen-III oxidase OS=Pseudomonas aeruginosa (strain ATCC 15692 / DSM 22644 / CIP 104116 / JCM 14847 / LMG 12228 / 1C / PRS 101 / PAO1) OX=208964 GN=hemF PE=3 SV=1;;P43898;;43.773;;13
Q9HUQ7	PA4906	1.31373	0.999579	0.0485587	0.951441	-0.0518011	-0.177989	0.11327	0.708068	950;;tr|Q9HUQ7|Q9HUQ7_PSEAE Probable transcriptional regulator OS=Pseudomonas aeruginosa (strain ATCC 15692 / DSM 22644 / CIP 104116 / JCM 14847 / LMG 12228 / 1C / PRS 101 / PAO1) OX=208964 GN=PA4906 PE=4 SV=1;;Q9HUQ7;;12.819;;3
Q9HTR6	glnK	1.31324	0.999579	0.0486143	-0.951386	0.125421	0.0489432	-0.111983	-0.194633	677;;tr|Q9HTR6|Q9HTR6_PSEAE Nitrogen regulatory protein P-II 2 OS=Pseudomonas aeruginosa (strain ATCC 15692 / DSM 22644 / CIP 104116 / JCM 14847 / LMG 12228 / 1C / PRS 101 / PAO1) OX=208964 GN=glnK PE=3 SV=1;;Q9HTR6;;201.46;;16
Q9I4J8	PA1137	1.31273	0.999579	0.0486713	-0.951329	0.220118	0.117849	0.108272	-0.00749398	3174;;tr|Q9I4J8|Q9I4J8_PSEAE Probable oxidoreductase OS=Pseudomonas aeruginosa (strain ATCC 15692 / DSM 22644 / CIP 104116 / JCM 14847 / LMG 12228 / 1C / PRS 101 / PAO1) OX=208964 GN=PA1137 PE=4 SV=1;;Q9I4J8;;54.873;;10
P30718	groEL	1.30917	0.999579	0.0490716	-0.950928	0.0504259	-0.0179038	-0.0221626	-0.102446	277;;sp|P30718|CH60_PSEAE Chaperonin GroEL OS=Pseudomonas aeruginosa (strain ATCC 15692 / DSM 22644 / CIP 104116 / JCM 14847 / LMG 12228 / 1C / PRS 101 / PAO1) OX=208964 GN=groEL PE=1 SV=3;;P30718;;323.31;;62
Q9HV22	PA4786	1.30849	0.999579	0.0491482	0.950852	-0.22733	-0.0948154	-0.0928086	0.0746335	1010;;tr|Q9HV22|Q9HV22_PSEAE Probable short-chain dehydrogenase OS=Pseudomonas aeruginosa (strain ATCC 15692 / DSM 22644 / CIP 104116 / JCM 14847 / LMG 12228 / 1C / PRS 101 / PAO1) OX=208964 GN=PA4786 PE=4 SV=1;;Q9HV22;;116.5;;16
Q9HYE0	PA3466	1.30741	0.999579	0.0492709	-0.950729	-0.0121676	-0.020663	-0.0325237	-0.164491	1843;;tr|Q9HYE0|Q9HYE0_PSEAE Probable ATP-dependent RNA helicase OS=Pseudomonas aeruginosa (strain ATCC 15692 / DSM 22644 / CIP 104116 / JCM 14847 / LMG 12228 / 1C / PRS 101 / PAO1) OX=208964 GN=PA3466 PE=3 SV=1;;Q9HYE0;;154.05;;20
Q9HZH7	moaB2	1.30727	0.999579	0.0492863	0.950714	0.0368935	0.10032	0.0991089	0.184175	2107;;tr|Q9HZH7|Q9HZH7_PSEAE Molybdenum cofactor biosynthesis protein B OS=Pseudomonas aeruginosa (strain ATCC 15692 / DSM 22644 / CIP 104116 / JCM 14847 / LMG 12228 / 1C / PRS 101 / PAO1) OX=208964 GN=moaB2 PE=3 SV=1;;Q9HZH7;;269.44;;13
Q9I436	PA1308	1.30724	0.999579	0.0492901	-0.95071	-0.169899	-0.156235	-0.211545	-0.473394	3080;;tr|Q9I436|Q9I436_PSEAE Uncharacterized protein OS=Pseudomonas aeruginosa (strain ATCC 15692 / DSM 22644 / CIP 104116 / JCM 14847 / LMG 12228 / 1C / PRS 101 / PAO1) OX=208964 GN=PA1308 PE=4 SV=1;;Q9I436;;37.88;;3
Q9HV65	PA4734	1.30506	0.999579	0.0495387	-0.950461	1.29564	1.22613	1.23135	0.920241	1042;;tr|Q9HV65|Q9HV65_PSEAE MPAB_Lcp_cat domain-containing protein OS=Pseudomonas aeruginosa (strain ATCC 15692 / DSM 22644 / CIP 104116 / JCM 14847 / LMG 12228 / 1C / PRS 101 / PAO1) OX=208964 GN=PA4734 PE=4 SV=1;;Q9HV65;;19.093;;7
Q9HWI0	ddlA	1.2968	0.999579	0.0504899	-0.94951	0.932971	0.665352	0.66419	0.327182	1418;;sp|Q9HWI0|DDLA_PSEAE D-alanine--D-alanine ligase A OS=Pseudomonas aeruginosa (strain ATCC 15692 / DSM 22644 / CIP 104116 / JCM 14847 / LMG 12228 / 1C / PRS 101 / PAO1) OX=208964 GN=ddlA PE=3 SV=1;;Q9HWI0;;147.22;;9
G3XCT4	PA3580	1.29356	0.999579	0.0508677	0.949132	-0.0845624	0.0221824	0.00747137	0.194613	34;;tr|G3XCT4|G3XCT4_PSEAE Cys-tRNA(Pro)/Cys-tRNA(Cys) deacylase OS=Pseudomonas aeruginosa (strain ATCC 15692 / DSM 22644 / CIP 104116 / JCM 14847 / LMG 12228 / 1C / PRS 101 / PAO1) OX=208964 GN=PA3580 PE=3 SV=1;;G3XCT4;;15.438;;10
Q9HTG9	PA5395	1.28013	0.999579	0.0524647	0.947535	-0.0561574	-0.0533376	-0.00304714	0.38697	610;;tr|Q9HTG9|Q9HTG9_PSEAE Uncharacterized protein OS=Pseudomonas aeruginosa (strain ATCC 15692 / DSM 22644 / CIP 104116 / JCM 14847 / LMG 12228 / 1C / PRS 101 / PAO1) OX=208964 GN=PA5395 PE=4 SV=1;;Q9HTG9;;12.461;;4
Q9I4U1	PA1033	1.2796	0.999579	0.0525286	0.947471	-0.171264	-0.189031	-0.104442	-0.048088	3241;;tr|Q9I4U1|Q9I4U1_PSEAE Probable glutathione S-transferase OS=Pseudomonas aeruginosa (strain ATCC 15692 / DSM 22644 / CIP 104116 / JCM 14847 / LMG 12228 / 1C / PRS 101 / PAO1) OX=208964 GN=PA1033 PE=3 SV=1;;Q9I4U1;;56.682;;8
Q9I1N3	pslF	1.27365	0.999579	0.0532533	0.946747	-0.189395	-0.117968	-0.0165971	0.0416559	2606;;tr|Q9I1N3|Q9I1N3_PSEAE PslF OS=Pseudomonas aeruginosa (strain ATCC 15692 / DSM 22644 / CIP 104116 / JCM 14847 / LMG 12228 / 1C / PRS 101 / PAO1) OX=208964 GN=pslF PE=4 SV=1;;Q9I1N3;;84.301;;19
Q9HVR5	PA4506	1.27349	0.999579	0.0532733	-0.946727	0.0884922	0.056458	0.0441217	-0.259953	1197;;tr|Q9HVR5|Q9HVR5_PSEAE Probable ATP-binding component of ABC dipeptide transporter OS=Pseudomonas aeruginosa (strain ATCC 15692 / DSM 22644 / CIP 104116 / JCM 14847 / LMG 12228 / 1C / PRS 101 / PAO1) OX=208964 GN=PA4506 PE=4 SV=1;;Q9HVR5;;28.891;;12
Q9HZK2	PA3003	1.27203	0.999579	0.0534526	-0.946547	0.460809	0.105487	-0.0797114	-0.356741	2130;;tr|Q9HZK2|Q9HZK2_PSEAE Uncharacterized protein OS=Pseudomonas aeruginosa (strain ATCC 15692 / DSM 22644 / CIP 104116 / JCM 14847 / LMG 12228 / 1C / PRS 101 / PAO1) OX=208964 GN=PA3003 PE=4 SV=1;;Q9HZK2;;78.566;;9
Q9HZR5	morB	1.26643	0.999579	0.0541468	-0.945853	0.214274	0.32705	0.0847418	-0.318759	2183;;tr|Q9HZR5|Q9HZR5_PSEAE Morphinone reductase OS=Pseudomonas aeruginosa (strain ATCC 15692 / DSM 22644 / CIP 104116 / JCM 14847 / LMG 12228 / 1C / PRS 101 / PAO1) OX=208964 GN=morB PE=4 SV=1;;Q9HZR5;;42.476;;7
Q9HX74	tesB	1.26618	0.999579	0.0541778	-0.945822	0.186829	0.123597	0.0137793	-0.0417364	1561;;tr|Q9HX74|Q9HX74_PSEAE Acyl-CoA thioesterase II OS=Pseudomonas aeruginosa (strain ATCC 15692 / DSM 22644 / CIP 104116 / JCM 14847 / LMG 12228 / 1C / PRS 101 / PAO1) OX=208964 GN=tesB PE=3 SV=1;;Q9HX74;;61.356;;10
Q9HXC6	PA3886	1.26529	0.999579	0.0542893	-0.945711	0.293083	0.310176	0.0495875	-0.0797345	1598;;tr|Q9HXC6|Q9HXC6_PSEAE Uncharacterized protein OS=Pseudomonas aeruginosa (strain ATCC 15692 / DSM 22644 / CIP 104116 / JCM 14847 / LMG 12228 / 1C / PRS 101 / PAO1) OX=208964 GN=PA3886 PE=4 SV=1;;Q9HXC6;;30.446;;6
Q51389	glpF	1.26476	0.999579	0.0543554	0.945645	-0.00166674	-0.170263	0.459567	0.927645	432;;sp|Q51389|GLPF_PSEAE Glycerol uptake facilitator protein OS=Pseudomonas aeruginosa (strain ATCC 15692 / DSM 22644 / CIP 104116 / JCM 14847 / LMG 12228 / 1C / PRS 101 / PAO1) OX=208964 GN=glpF PE=3 SV=2;;Q51389;;8.0758;;2
Q9HXC4	PA3889	1.26191	0.999579	0.0547124	-0.945288	-0.127852	-0.124902	-0.202053	-0.789521	1596;;sp|Q9HXC4|GLBBP_PSEAE Glycine-betaine-binding protein OS=Pseudomonas aeruginosa (strain ATCC 15692 / DSM 22644 / CIP 104116 / JCM 14847 / LMG 12228 / 1C / PRS 101 / PAO1) OX=208964 GN=PA3889 PE=1 SV=1;;Q9HXC4;;17.232;;9
Q9HXJ6	PA3801	1.25996	0.999579	0.0549597	-0.94504	0.337489	0.269093	0.20239	0.152315	1651;;tr|Q9HXJ6|Q9HXJ6_PSEAE Ancillary SecYEG translocon subunit OS=Pseudomonas aeruginosa (strain ATCC 15692 / DSM 22644 / CIP 104116 / JCM 14847 / LMG 12228 / 1C / PRS 101 / PAO1) OX=208964 GN=PA3801 PE=3 SV=1;;Q9HXJ6;;151.37;;17
Q9HT25	glmS	1.25487	0.999579	0.0556072	-0.944393	0.208418	0.0644888	0.0335009	-0.0970437	507;;sp|Q9HT25|GLMS_PSEAE Glutamine--fructose-6-phosphate aminotransferase [isomerizing] OS=Pseudomonas aeruginosa (strain ATCC 15692 / DSM 22644 / CIP 104116 / JCM 14847 / LMG 12228 / 1C / PRS 101 / PAO1) OX=208964 GN=glmS PE=3 SV=3;;Q9HT25;;239.4;;27
P26876	lip	1.25257	0.999579	0.055902	-0.944098	0.631535	0.817329	0.437576	-0.25431	265;;sp|P26876|LIP_PSEAE Triacylglycerol lipase OS=Pseudomonas aeruginosa (strain ATCC 15692 / DSM 22644 / CIP 104116 / JCM 14847 / LMG 12228 / 1C / PRS 101 / PAO1) OX=208964 GN=lip PE=1 SV=2;;P26876;;10.781;;2
Q9HY22	erdR	1.25038	0.999579	0.056185	-0.943815	0.363699	0.384044	0.227731	0.144621	1789;;tr|Q9HY22|Q9HY22_PSEAE Response regulator ErdR OS=Pseudomonas aeruginosa (strain ATCC 15692 / DSM 22644 / CIP 104116 / JCM 14847 / LMG 12228 / 1C / PRS 101 / PAO1) OX=208964 GN=erdR PE=4 SV=1;;Q9HY22;;174.26;;11
Q9HV16	PA4792	1.24783	0.999579	0.0565162	0.943484	-0.0338452	-0.0107616	0.0490017	0.074296	1005;;tr|Q9HV16|Q9HV16_PSEAE GP-PDE domain-containing protein OS=Pseudomonas aeruginosa (strain ATCC 15692 / DSM 22644 / CIP 104116 / JCM 14847 / LMG 12228 / 1C / PRS 101 / PAO1) OX=208964 GN=PA4792 PE=4 SV=1;;Q9HV16;;15.48;;8
Q9HUY5	mgtA	1.24239	0.999579	0.0572288	0.942771	0.0521691	0.0375204	0.0982273	0.491197	995;;tr|Q9HUY5|Q9HUY5_PSEAE Magnesium-transporting ATPase, P-type 1 OS=Pseudomonas aeruginosa (strain ATCC 15692 / DSM 22644 / CIP 104116 / JCM 14847 / LMG 12228 / 1C / PRS 101 / PAO1) OX=208964 GN=mgtA PE=3 SV=1;;Q9HUY5;;-2;;2
Q9I6B3	trmB	1.24125	0.999579	0.0573783	0.942622	-0.149706	-0.0726787	-0.0193559	0.0354753	3571;;sp|Q9I6B3|TRMB_PSEAE tRNA (guanine-N(7)-)-methyltransferase OS=Pseudomonas aeruginosa (strain ATCC 15692 / DSM 22644 / CIP 104116 / JCM 14847 / LMG 12228 / 1C / PRS 101 / PAO1) OX=208964 GN=trmB PE=3 SV=2;;Q9I6B3;;30.7;;12
Q9I544	mgtE	1.24046	0.999579	0.0574826	-0.942517	0.347464	0.388917	0.292587	0.176602	3313;;tr|Q9I544|Q9I544_PSEAE Magnesium transporter MgtE OS=Pseudomonas aeruginosa (strain ATCC 15692 / DSM 22644 / CIP 104116 / JCM 14847 / LMG 12228 / 1C / PRS 101 / PAO1) OX=208964 GN=mgtE PE=3 SV=1;;Q9I544;;33.947;;13
Q9HZQ1	PA2946	1.23985	0.999579	0.057564	-0.995915	13.0329	12.9961		12.5305	2175;;tr|Q9HZQ1|Q9HZQ1_PSEAE Uncharacterized protein OS=Pseudomonas aeruginosa (strain ATCC 15692 / DSM 22644 / CIP 104116 / JCM 14847 / LMG 12228 / 1C / PRS 101 / PAO1) OX=208964 GN=PA2946 PE=4 SV=1;;Q9HZQ1;;3.4367;;1
Q9HVU8	PA4473	1.23964	0.999579	0.0575917	0.942408	-0.000855628	0.0311497	0.183958	0.243921	1227;;sp|Q9HVU8|Y4473_PSEAE UPF0307 protein PA4473 OS=Pseudomonas aeruginosa (strain ATCC 15692 / DSM 22644 / CIP 104116 / JCM 14847 / LMG 12228 / 1C / PRS 101 / PAO1) OX=208964 GN=PA4473 PE=3 SV=2;;Q9HVU8;;18.591;;9
Q9I4W1	PA1012	1.23643	0.999579	0.0580189	-0.941981	0.183443	-0.607967	-0.52484	-1.6141	3251;;tr|Q9I4W1|Q9I4W1_PSEAE Lactamase_B domain-containing protein OS=Pseudomonas aeruginosa (strain ATCC 15692 / DSM 22644 / CIP 104116 / JCM 14847 / LMG 12228 / 1C / PRS 101 / PAO1) OX=208964 GN=PA1012 PE=4 SV=1;;Q9I4W1;;19.31;;5
Q9HT98	PA5472	1.23431	0.999579	0.0583033	-0.941697	0.22988	0.322663	-0.237567	-0.54458	559;;tr|Q9HT98|Q9HT98_PSEAE Uncharacterized protein OS=Pseudomonas aeruginosa (strain ATCC 15692 / DSM 22644 / CIP 104116 / JCM 14847 / LMG 12228 / 1C / PRS 101 / PAO1) OX=208964 GN=PA5472 PE=4 SV=1;;Q9HT98;;21.854;;5
Q9I5Y5	epd	1.23422	0.999579	0.0583149	-0.941685	0.214544	0.13147	0.0988304	0.0344148	3476;;tr|Q9I5Y5|Q9I5Y5_PSEAE D-erythrose 4-phosphate dehydrogenase OS=Pseudomonas aeruginosa (strain ATCC 15692 / DSM 22644 / CIP 104116 / JCM 14847 / LMG 12228 / 1C / PRS 101 / PAO1) OX=208964 GN=epd PE=3 SV=1;;Q9I5Y5;;51.042;;11
Q9HWH4	mexI	1.23404	0.999579	0.0583395	-0.94166	0.695303	0.489021	0.434006	0.260439	1413;;tr|Q9HWH4|Q9HWH4_PSEAE Probable Resistance-Nodulation-Cell Division (RND) efflux transporter OS=Pseudomonas aeruginosa (strain ATCC 15692 / DSM 22644 / CIP 104116 / JCM 14847 / LMG 12228 / 1C / PRS 101 / PAO1) OX=208964 GN=mexI PE=4 SV=1;;Q9HWH4;;6.3178;;3
Q9HWJ1	pqsL	1.22791	0.999579	0.059168	-0.940832	0.0954546	-0.14217	-0.189335	-0.399079	1423;;tr|Q9HWJ1|Q9HWJ1_PSEAE Probable FAD-dependent monooxygenase OS=Pseudomonas aeruginosa (strain ATCC 15692 / DSM 22644 / CIP 104116 / JCM 14847 / LMG 12228 / 1C / PRS 101 / PAO1) OX=208964 GN=pqsL PE=1 SV=1;;Q9HWJ1;;46.729;;13
Q9I2G1	PA1943	1.22726	0.999579	0.0592564	-0.940744	0.397299	0.457026	0.245687	0.0962113	2730;;tr|Q9I2G1|Q9I2G1_PSEAE N-acetyltransferase domain-containing protein OS=Pseudomonas aeruginosa (strain ATCC 15692 / DSM 22644 / CIP 104116 / JCM 14847 / LMG 12228 / 1C / PRS 101 / PAO1) OX=208964 GN=PA1943 PE=4 SV=1;;Q9I2G1;;1.8319;;3
Q9HZQ6	PA2941	1.22595	0.999579	0.0594354	0.940565	-0.654926	-0.514569	-0.509191	0.627866	2180;;tr|Q9HZQ6|Q9HZQ6_PSEAE VWFA domain-containing protein OS=Pseudomonas aeruginosa (strain ATCC 15692 / DSM 22644 / CIP 104116 / JCM 14847 / LMG 12228 / 1C / PRS 101 / PAO1) OX=208964 GN=PA2941 PE=4 SV=1;;Q9HZQ6;;4.1963;;2
Q9I1L6	ansA	1.22392	0.999579	0.059715	-0.940285	0.044321	0.00202072	-0.282169	-0.390268	2593;;tr|Q9I1L6|Q9I1L6_PSEAE L-asparaginase I OS=Pseudomonas aeruginosa (strain ATCC 15692 / DSM 22644 / CIP 104116 / JCM 14847 / LMG 12228 / 1C / PRS 101 / PAO1) OX=208964 GN=ansA PE=3 SV=1;;Q9I1L6;;21.416;;9
Q9I2T2	mltD	1.21574	0.999579	0.0608495	-0.939151	-0.0454863	0.0218539	-0.461215	-0.702575	2795;;tr|Q9I2T2|Q9I2T2_PSEAE Membrane-bound lytic murein transglycosylase D OS=Pseudomonas aeruginosa (strain ATCC 15692 / DSM 22644 / CIP 104116 / JCM 14847 / LMG 12228 / 1C / PRS 101 / PAO1) OX=208964 GN=mltD PE=3 SV=1;;Q9I2T2;;22.646;;12
Q51391	glpR	1.21299	0.999579	0.0612369	-0.938763	0.246635	0.129336	-0.0632431	-0.152338	434;;sp|Q51391|GLPR_PSEAE Glycerol-3-phosphate regulon repressor OS=Pseudomonas aeruginosa (strain ATCC 15692 / DSM 22644 / CIP 104116 / JCM 14847 / LMG 12228 / 1C / PRS 101 / PAO1) OX=208964 GN=glpR PE=3 SV=2;;Q51391;;75.969;;9
Q9I170	PA2411	1.21228	0.999579	0.0613364	-0.938664	0.0177963	0.0172185	-0.143456	-0.208465	2513;;tr|Q9I170|Q9I170_PSEAE Probable thioesterase OS=Pseudomonas aeruginosa (strain ATCC 15692 / DSM 22644 / CIP 104116 / JCM 14847 / LMG 12228 / 1C / PRS 101 / PAO1) OX=208964 GN=PA2411 PE=3 SV=1;;Q9I170;;74.545;;8
Q9I5X9	PA0557	1.20841	0.999579	0.0618859	0.938114	-0.456897	-0.326812	-0.0280299	0.0906476	3472;;tr|Q9I5X9|Q9I5X9_PSEAE SnoaL-like domain-containing protein OS=Pseudomonas aeruginosa (strain ATCC 15692 / DSM 22644 / CIP 104116 / JCM 14847 / LMG 12228 / 1C / PRS 101 / PAO1) OX=208964 GN=PA0557 PE=4 SV=1;;Q9I5X9;;20.134;;3
Q9HU02	PA5187	1.20548	0.999579	0.0623044	0.937696	-0.442367	-0.345446	-0.376011	-0.0724162	743;;tr|Q9HU02|Q9HU02_PSEAE Probable acyl-CoA dehydrogenase OS=Pseudomonas aeruginosa (strain ATCC 15692 / DSM 22644 / CIP 104116 / JCM 14847 / LMG 12228 / 1C / PRS 101 / PAO1) OX=208964 GN=PA5187 PE=3 SV=1;;Q9HU02;;47.72;;10
Q9HZY5	greB	1.20319	0.999579	0.0626339	-0.937366	0.205585	0.193685	-0.0242915	-0.106733	2229;;sp|Q9HZY5|GREB_PSEAE Transcription elongation factor GreB OS=Pseudomonas aeruginosa (strain ATCC 15692 / DSM 22644 / CIP 104116 / JCM 14847 / LMG 12228 / 1C / PRS 101 / PAO1) OX=208964 GN=greB PE=3 SV=1;;Q9HZY5;;18.665;;8
Q9HZL6	PA2988	1.20075	0.999579	0.0629871	0.937013	0.0884536	0.0848423	0.149055	0.176171	2142;;tr|Q9HZL6|Q9HZL6_PSEAE Uncharacterized protein OS=Pseudomonas aeruginosa (strain ATCC 15692 / DSM 22644 / CIP 104116 / JCM 14847 / LMG 12228 / 1C / PRS 101 / PAO1) OX=208964 GN=PA2988 PE=3 SV=1;;Q9HZL6;;45.702;;10
Q9HXY4	opr86	1.19983	0.999579	0.0631201	-0.93688	0.0827482	0.0730718	0.0161994	-0.00405727	1760;;tr|Q9HXY4|Q9HXY4_PSEAE Outer membrane protein assembly factor BamA OS=Pseudomonas aeruginosa (strain ATCC 15692 / DSM 22644 / CIP 104116 / JCM 14847 / LMG 12228 / 1C / PRS 101 / PAO1) OX=208964 GN=opr86 PE=3 SV=1;;Q9HXY4;;323.31;;40
Q9I6W7	PA0165	1.19801	0.999579	0.063386	0.936614	-0.392984	-0.277832	-0.207768	-0.130682	3701;;tr|Q9I6W7|Q9I6W7_PSEAE Uncharacterized protein OS=Pseudomonas aeruginosa (strain ATCC 15692 / DSM 22644 / CIP 104116 / JCM 14847 / LMG 12228 / 1C / PRS 101 / PAO1) OX=208964 GN=PA0165 PE=3 SV=1;;Q9I6W7;;10.088;;2
Q9HZ59	hutG	1.19556	0.999579	0.063744	-0.936256	-0.0512731	0.0325909	-0.144083	-1.11209	2024;;sp|Q9HZ59|HUTG_PSEAE Formimidoylglutamase OS=Pseudomonas aeruginosa (strain ATCC 15692 / DSM 22644 / CIP 104116 / JCM 14847 / LMG 12228 / 1C / PRS 101 / PAO1) OX=208964 GN=hutG PE=3 SV=1;;Q9HZ59;;14.803;;7
G3XD04	uvrD	1.19454	0.999579	0.0638933	0.936107	-0.0428134	-0.0511619	0.0156566	0.0465889	84;;tr|G3XD04|G3XD04_PSEAE DNA helicase OS=Pseudomonas aeruginosa (strain ATCC 15692 / DSM 22644 / CIP 104116 / JCM 14847 / LMG 12228 / 1C / PRS 101 / PAO1) OX=208964 GN=uvrD PE=3 SV=1;;G3XD04;;156.24;;24
Q9I3L9	cysP	1.18843	0.999579	0.0647996	-0.9352	0.20966	0.350301	0.076357	-0.31465	2987;;sp|Q9I3L9|THSBP_PSEAE Thiosulfate-binding protein OS=Pseudomonas aeruginosa (strain ATCC 15692 / DSM 22644 / CIP 104116 / JCM 14847 / LMG 12228 / 1C / PRS 101 / PAO1) OX=208964 GN=cysP PE=1 SV=1;;Q9I3L9;;150.78;;20
Q9I346	PA1679	1.18831	0.999579	0.0648167	0.935183	-0.225439	0.0429676	0.117139	0.325258	2872;;tr|Q9I346|Q9I346_PSEAE Uncharacterized protein OS=Pseudomonas aeruginosa (strain ATCC 15692 / DSM 22644 / CIP 104116 / JCM 14847 / LMG 12228 / 1C / PRS 101 / PAO1) OX=208964 GN=PA1679 PE=4 SV=1;;Q9I346;;12.486;;6
Q9HVC5	prs	1.18599	0.999579	0.0651636	-0.934836	0.178898	0.111878	-0.0162648	-0.0676772	1092;;sp|Q9HVC5|KPRS_PSEAE Ribose-phosphate pyrophosphokinase OS=Pseudomonas aeruginosa (strain ATCC 15692 / DSM 22644 / CIP 104116 / JCM 14847 / LMG 12228 / 1C / PRS 101 / PAO1) OX=208964 GN=prs PE=3 SV=1;;Q9HVC5;;323.31;;18
Q9HXF8	PA3848	1.18026	0.999579	0.0660295	-0.93397	0.15351	0.204754	0.10156	-0.0302071	1620;;tr|Q9HXF8|Q9HXF8_PSEAE Uncharacterized protein OS=Pseudomonas aeruginosa (strain ATCC 15692 / DSM 22644 / CIP 104116 / JCM 14847 / LMG 12228 / 1C / PRS 101 / PAO1) OX=208964 GN=PA3848 PE=4 SV=1;;Q9HXF8;;264;;19
Q9HZH9	PA3027	1.17723	0.999579	0.0664919	-0.933508	0.0421362	-0.0776228	-0.0777539	-0.200211	2109;;tr|Q9HZH9|Q9HZH9_PSEAE Probable transcriptional regulator OS=Pseudomonas aeruginosa (strain ATCC 15692 / DSM 22644 / CIP 104116 / JCM 14847 / LMG 12228 / 1C / PRS 101 / PAO1) OX=208964 GN=PA3027 PE=4 SV=1;;Q9HZH9;;25.58;;7
Q9I3B5	PA1606	1.17625	0.999579	0.0666423	0.933358	-0.393358	-0.00435333	0.872574	1.19445	2917;;tr|Q9I3B5|Q9I3B5_PSEAE DUF3859 domain-containing protein OS=Pseudomonas aeruginosa (strain ATCC 15692 / DSM 22644 / CIP 104116 / JCM 14847 / LMG 12228 / 1C / PRS 101 / PAO1) OX=208964 GN=PA1606 PE=1 SV=1;;Q9I3B5;;4.7548;;1
P13982	arcC	1.17549	0.999579	0.0667589	-0.933241	0.00603349	-0.00997694	-0.0640805	-0.0823383	220;;sp|P13982|ARCC_PSEAE Carbamate kinase OS=Pseudomonas aeruginosa (strain ATCC 15692 / DSM 22644 / CIP 104116 / JCM 14847 / LMG 12228 / 1C / PRS 101 / PAO1) OX=208964 GN=arcC PE=3 SV=1;;P13982;;235.06;;23
Q9HZ23	cyaB	1.17439	0.999579	0.0669281	0.933072	-0.281534	-0.346336	-0.0304231	0.132684	1993;;tr|Q9HZ23|Q9HZ23_PSEAE CyaB OS=Pseudomonas aeruginosa (strain ATCC 15692 / DSM 22644 / CIP 104116 / JCM 14847 / LMG 12228 / 1C / PRS 101 / PAO1) OX=208964 GN=cyaB PE=1 SV=1;;Q9HZ23;;20.91;;5
P43334	phhA	1.17337	0.999579	0.0670856	-0.932914	0.0344152	0.0112383	-0.0710771	-0.0985619	316;;sp|P43334|PH4H_PSEAE Phenylalanine-4-hydroxylase OS=Pseudomonas aeruginosa (strain ATCC 15692 / DSM 22644 / CIP 104116 / JCM 14847 / LMG 12228 / 1C / PRS 101 / PAO1) OX=208964 GN=phhA PE=3 SV=2;;P43334;;108.45;;13
Q9HV56	rbfA	1.17249	0.999579	0.0672221	-0.932778	0.184255	0.0457202	0.0573818	-0.103476	1036;;sp|Q9HV56|RBFA_PSEAE Ribosome-binding factor A OS=Pseudomonas aeruginosa (strain ATCC 15692 / DSM 22644 / CIP 104116 / JCM 14847 / LMG 12228 / 1C / PRS 101 / PAO1) OX=208964 GN=rbfA PE=3 SV=1;;Q9HV56;;26.907;;7
Q9HVJ2	PA4594	1.17247	0.999579	0.0672245	-0.932776	-0.640086	-0.838772	-0.879892	-1.03886	1143;;tr|Q9HVJ2|Q9HVJ2_PSEAE Probable ATP-binding component of ABC transporter OS=Pseudomonas aeruginosa (strain ATCC 15692 / DSM 22644 / CIP 104116 / JCM 14847 / LMG 12228 / 1C / PRS 101 / PAO1) OX=208964 GN=PA4594 PE=4 SV=1;;Q9HVJ2;;3.3538;;1
Q9I4Z7	PA0962	1.17187	0.999579	0.0673186	-0.932681	0.0571761	0.0180321	-0.124756	-0.172128	3275;;tr|Q9I4Z7|Q9I4Z7_PSEAE Probable dna-binding stress protein OS=Pseudomonas aeruginosa (strain ATCC 15692 / DSM 22644 / CIP 104116 / JCM 14847 / LMG 12228 / 1C / PRS 101 / PAO1) OX=208964 GN=PA0962 PE=3 SV=1;;Q9I4Z7;;266.28;;9
Q9X6V6	rlpA	1.16721	0.999579	0.0680443	-0.931956	0.216529	0.282889	0.0801568	-0.0595116	3828;;sp|Q9X6V6|RLPA_PSEAE Endolytic peptidoglycan transglycosylase RlpA OS=Pseudomonas aeruginosa (strain ATCC 15692 / DSM 22644 / CIP 104116 / JCM 14847 / LMG 12228 / 1C / PRS 101 / PAO1) OX=208964 GN=rlpA PE=1 SV=1;;Q9X6V6;;40.522;;16
Q9I6W0	PA0172	1.16499	0.999579	0.0683934	-0.931607	0.0690862	0.0769489	-0.112894	-0.184591	3695;;tr|Q9I6W0|Q9I6W0_PSEAE HAMP domain-containing protein OS=Pseudomonas aeruginosa (strain ATCC 15692 / DSM 22644 / CIP 104116 / JCM 14847 / LMG 12228 / 1C / PRS 101 / PAO1) OX=208964 GN=PA0172 PE=1 SV=1;;Q9I6W0;;22.287;;8
Q9I615	bioC	1.16437	0.999579	0.0684898	-0.93151	-0.00197826	-0.0444898	-0.0291164	-0.230685	3499;;tr|Q9I615|Q9I615_PSEAE Malonyl-[acyl-carrier protein] O-methyltransferase OS=Pseudomonas aeruginosa (strain ATCC 15692 / DSM 22644 / CIP 104116 / JCM 14847 / LMG 12228 / 1C / PRS 101 / PAO1) OX=208964 GN=bioC PE=3 SV=1;;Q9I615;;20.894;;7
Q9HXM6	guaA	1.15798	0.999579	0.0695058	-0.930494	-0.0232791	0.00769591	-0.0419883	-0.157412	1670;;sp|Q9HXM6|GUAA_PSEAE GMP synthase [glutamine-hydrolyzing] OS=Pseudomonas aeruginosa (strain ATCC 15692 / DSM 22644 / CIP 104116 / JCM 14847 / LMG 12228 / 1C / PRS 101 / PAO1) OX=208964 GN=guaA PE=3 SV=1;;Q9HXM6;;323.31;;33
Q9I7C3	recF	1.15766	0.999579	0.0695573	0.930443	-0.3241	-0.203498	-0.18207	-0.0853379	3809;;sp|Q9I7C3|RECF_PSEAE DNA replication and repair protein RecF OS=Pseudomonas aeruginosa (strain ATCC 15692 / DSM 22644 / CIP 104116 / JCM 14847 / LMG 12228 / 1C / PRS 101 / PAO1) OX=208964 GN=recF PE=3 SV=1;;Q9I7C3;;27.428;;8
P38098	carA	1.15571	0.999579	0.0698697	-0.93013	0.209933	0.093319	-0.0681735	-0.140277	298;;sp|P38098|CARA_PSEAE Carbamoyl-phosphate synthase small chain OS=Pseudomonas aeruginosa (strain ATCC 15692 / DSM 22644 / CIP 104116 / JCM 14847 / LMG 12228 / 1C / PRS 101 / PAO1) OX=208964 GN=carA PE=3 SV=1;;P38098;;131.31;;15
Q9I622	PA0496	1.15517	0.999579	0.0699566	0.930043	-0.49894	-0.526472	-0.47823	-0.1862	3503;;tr|Q9I622|Q9I622_PSEAE AHS2 domain-containing protein OS=Pseudomonas aeruginosa (strain ATCC 15692 / DSM 22644 / CIP 104116 / JCM 14847 / LMG 12228 / 1C / PRS 101 / PAO1) OX=208964 GN=PA0496 PE=4 SV=1;;Q9I622;;20.003;;8
Q9HXM7	PA3768	1.15169	0.999579	0.0705204	-0.92948	0.178401	0.138307	-0.00178612	-0.0457069	1671;;tr|Q9HXM7|Q9HXM7_PSEAE Probable metallo-oxidoreductase OS=Pseudomonas aeruginosa (strain ATCC 15692 / DSM 22644 / CIP 104116 / JCM 14847 / LMG 12228 / 1C / PRS 101 / PAO1) OX=208964 GN=PA3768 PE=4 SV=1;;Q9HXM7;;194.98;;23
Q9HX89	PA3924	1.15014	0.999579	0.0707722	0.929228	-0.127482	-0.0455849	0.000862293	0.0514708	1572;;tr|Q9HX89|Q9HX89_PSEAE Probable medium-chain acyl-CoA ligase OS=Pseudomonas aeruginosa (strain ATCC 15692 / DSM 22644 / CIP 104116 / JCM 14847 / LMG 12228 / 1C / PRS 101 / PAO1) OX=208964 GN=PA3924 PE=4 SV=1;;Q9HX89;;108.76;;25
Q9HTZ9	PA5190	1.1479	0.999579	0.0711381	0.928862	-0.268193	-0.255814	-0.259708	-0.170355	740;;tr|Q9HTZ9|Q9HTZ9_PSEAE Probable nitroreductase OS=Pseudomonas aeruginosa (strain ATCC 15692 / DSM 22644 / CIP 104116 / JCM 14847 / LMG 12228 / 1C / PRS 101 / PAO1) OX=208964 GN=PA5190 PE=4 SV=1;;Q9HTZ9;;254.23;;9
Q9HYX4	PA3267	1.14763	0.999579	0.0711813	0.928819	-0.350758	-0.0582472	0.0551222	0.250967	1959;;tr|Q9HYX4|Q9HYX4_PSEAE PlsC domain-containing protein OS=Pseudomonas aeruginosa (strain ATCC 15692 / DSM 22644 / CIP 104116 / JCM 14847 / LMG 12228 / 1C / PRS 101 / PAO1) OX=208964 GN=PA3267 PE=4 SV=1;;Q9HYX4;;4.5848;;2
Q9HUH6	PA4989	1.14628	0.999579	0.0714041	-0.928596	0.450969	0.108405	-0.425596	-13.9976	888;;tr|Q9HUH6|Q9HUH6_PSEAE Probable transcriptional regulator OS=Pseudomonas aeruginosa (strain ATCC 15692 / DSM 22644 / CIP 104116 / JCM 14847 / LMG 12228 / 1C / PRS 101 / PAO1) OX=208964 GN=PA4989 PE=3 SV=1;;Q9HUH6;;2.3873;;2
Q9I4T8	PA1036	1.14536	0.999579	0.0715543	-0.928446	-0.0287799	0.0326497	-0.105043	-0.234362	3238;;tr|Q9I4T8|Q9I4T8_PSEAE Uncharacterized protein OS=Pseudomonas aeruginosa (strain ATCC 15692 / DSM 22644 / CIP 104116 / JCM 14847 / LMG 12228 / 1C / PRS 101 / PAO1) OX=208964 GN=PA1036 PE=4 SV=1;;Q9I4T8;;20.485;;7
Q9I3Z5	PA1349	1.14499	0.999579	0.071616	0.928384	0.496466	0.608369	0.724466	0.788759	3052;;tr|Q9I3Z5|Q9I3Z5_PSEAE YCII domain-containing protein OS=Pseudomonas aeruginosa (strain ATCC 15692 / DSM 22644 / CIP 104116 / JCM 14847 / LMG 12228 / 1C / PRS 101 / PAO1) OX=208964 GN=PA1349 PE=1 SV=1;;Q9I3Z5;;4.5941;;4
Q9I167	PA2414	1.14238	0.999579	0.0720482	0.927952	0.434164	0.562295	0.511138	1.19439	2510;;tr|Q9I167|Q9I167_PSEAE L-sorbosone dehydrogenase OS=Pseudomonas aeruginosa (strain ATCC 15692 / DSM 22644 / CIP 104116 / JCM 14847 / LMG 12228 / 1C / PRS 101 / PAO1) OX=208964 GN=PA2414 PE=4 SV=1;;Q9I167;;36.921;;3
Q9HW39	PA4362	1.14022	0.999579	0.0724067	-0.927593	0.0762015	0.0467098	0.0592499	-0.0533262	1310;;tr|Q9HW39|Q9HW39_PSEAE Sacchrp_dh_NADP domain-containing protein OS=Pseudomonas aeruginosa (strain ATCC 15692 / DSM 22644 / CIP 104116 / JCM 14847 / LMG 12228 / 1C / PRS 101 / PAO1) OX=208964 GN=PA4362 PE=4 SV=1;;Q9HW39;;33.633;;10
Q9I1N1	pslH	1.13999	0.999579	0.0724456	0.927554	-0.170205	-0.175254	-0.0680652	-0.0300007	2604;;tr|Q9I1N1|Q9I1N1_PSEAE PslH OS=Pseudomonas aeruginosa (strain ATCC 15692 / DSM 22644 / CIP 104116 / JCM 14847 / LMG 12228 / 1C / PRS 101 / PAO1) OX=208964 GN=pslH PE=4 SV=1;;Q9I1N1;;47.76;;8
Q9HZN2	PA2972	1.13935	0.999579	0.0725526	0.927447	-0.414658	-0.492763	-0.362613	-0.13843	2157;;sp|Q9HZN2|NTPPB_PSEAE 7-methyl-GTP pyrophosphatase OS=Pseudomonas aeruginosa (strain ATCC 15692 / DSM 22644 / CIP 104116 / JCM 14847 / LMG 12228 / 1C / PRS 101 / PAO1) OX=208964 GN=PA2972 PE=3 SV=1;;Q9HZN2;;71.482;;10
Q9HZ35	PA3205	1.13871	0.999579	0.0726584	-0.927342	1.65954	1.04834	0.184328	-0.178438	2003;;tr|Q9HZ35|Q9HZ35_PSEAE Uncharacterized protein OS=Pseudomonas aeruginosa (strain ATCC 15692 / DSM 22644 / CIP 104116 / JCM 14847 / LMG 12228 / 1C / PRS 101 / PAO1) OX=208964 GN=PA3205 PE=3 SV=1;;Q9HZ35;;60.671;;7
Q9HZ15	PA3225	1.13743	0.999579	0.0728742	-0.927126	0.0726668	0.0774879	0.0702503	0.0510157	1990;;tr|Q9HZ15|Q9HZ15_PSEAE Probable transcriptional regulator OS=Pseudomonas aeruginosa (strain ATCC 15692 / DSM 22644 / CIP 104116 / JCM 14847 / LMG 12228 / 1C / PRS 101 / PAO1) OX=208964 GN=PA3225 PE=3 SV=1;;Q9HZ15;;136.53;;16
Q9HVT0	PA4491	1.13696	0.999579	0.072952	0.927048	-0.0167536	0.0412097	0.117269	0.150878	1211;;tr|Q9HVT0|Q9HVT0_PSEAE Uncharacterized protein OS=Pseudomonas aeruginosa (strain ATCC 15692 / DSM 22644 / CIP 104116 / JCM 14847 / LMG 12228 / 1C / PRS 101 / PAO1) OX=208964 GN=PA4491 PE=4 SV=1;;Q9HVT0;;148.44;;21
Q9I2Y0	PA1759	1.13366	0.999579	0.0735095	0.92649	0.18635	0.0157012	0.336406	0.733753	2828;;tr|Q9I2Y0|Q9I2Y0_PSEAE Probable transcriptional regulator OS=Pseudomonas aeruginosa (strain ATCC 15692 / DSM 22644 / CIP 104116 / JCM 14847 / LMG 12228 / 1C / PRS 101 / PAO1) OX=208964 GN=PA1759 PE=4 SV=1;;Q9I2Y0;;16.092;;10
Q9I6I4	PA0307	1.13362	0.999579	0.0735165	-0.926484	-0.0438253	0.107936	-0.203608	-0.529373	3624;;tr|Q9I6I4|Q9I6I4_PSEAE DUF6436 domain-containing protein OS=Pseudomonas aeruginosa (strain ATCC 15692 / DSM 22644 / CIP 104116 / JCM 14847 / LMG 12228 / 1C / PRS 101 / PAO1) OX=208964 GN=PA0307 PE=4 SV=1;;Q9I6I4;;5.0637;;5
Q9HVN9	ndh	1.133	0.999579	0.0736202	-0.92638	0.132332	-0.0667247	-0.0409995	-0.273239	1177;;tr|Q9HVN9|Q9HVN9_PSEAE NADH dehydrogenase OS=Pseudomonas aeruginosa (strain ATCC 15692 / DSM 22644 / CIP 104116 / JCM 14847 / LMG 12228 / 1C / PRS 101 / PAO1) OX=208964 GN=ndh PE=3 SV=1;;Q9HVN9;;62.495;;13
Q9I4W3	dapA	1.13114	0.999579	0.0739366	-0.926063	0.342244	0.325133	0.223353	0.193694	3253;;sp|Q9I4W3|DAPA_PSEAE 4-hydroxy-tetrahydrodipicolinate synthase OS=Pseudomonas aeruginosa (strain ATCC 15692 / DSM 22644 / CIP 104116 / JCM 14847 / LMG 12228 / 1C / PRS 101 / PAO1) OX=208964 GN=dapA PE=1 SV=1;;Q9I4W3;;255.83;;18
Q9I765	prlC	1.12963	0.999579	0.0741946	-0.925805	0.1852	0.195019	0.118939	0.0889577	3772;;tr|Q9I765|Q9I765_PSEAE Oligopeptidase A OS=Pseudomonas aeruginosa (strain ATCC 15692 / DSM 22644 / CIP 104116 / JCM 14847 / LMG 12228 / 1C / PRS 101 / PAO1) OX=208964 GN=prlC PE=3 SV=1;;Q9I765;;323.31;;37
Q9HVC4	rplY	1.12805	0.999579	0.0744654	-0.925535	0.283001	0.157075	0.160292	0.0375343	1091;;sp|Q9HVC4|RL25_PSEAE 50S ribosomal protein L25 OS=Pseudomonas aeruginosa (strain ATCC 15692 / DSM 22644 / CIP 104116 / JCM 14847 / LMG 12228 / 1C / PRS 101 / PAO1) OX=208964 GN=rplY PE=3 SV=1;;Q9HVC4;;323.31;;15
Q9HXQ0	rimM	1.12521	0.999579	0.0749524	0.925048	-0.301398	-0.107966	-0.152472	0.120825	1690;;sp|Q9HXQ0|RIMM_PSEAE Ribosome maturation factor RimM OS=Pseudomonas aeruginosa (strain ATCC 15692 / DSM 22644 / CIP 104116 / JCM 14847 / LMG 12228 / 1C / PRS 101 / PAO1) OX=208964 GN=rimM PE=1 SV=1;;Q9HXQ0;;10.445;;7
Q9HVX9	PA4436	1.12347	0.999579	0.0752537	0.924746	0.0486702	-0.112791	0.313751	0.617771	1257;;tr|Q9HVX9|Q9HVX9_PSEAE Probable transcriptional regulator OS=Pseudomonas aeruginosa (strain ATCC 15692 / DSM 22644 / CIP 104116 / JCM 14847 / LMG 12228 / 1C / PRS 101 / PAO1) OX=208964 GN=PA4436 PE=4 SV=1;;Q9HVX9;;4.2611;;3
Q9I0K5	PA2633	1.12096	0.999579	0.0756904	-0.92431	0.239972	0.306487	0.19696	0.0196374	2371;;tr|Q9I0K5|Q9I0K5_PSEAE Secretin_N domain-containing protein OS=Pseudomonas aeruginosa (strain ATCC 15692 / DSM 22644 / CIP 104116 / JCM 14847 / LMG 12228 / 1C / PRS 101 / PAO1) OX=208964 GN=PA2633 PE=3 SV=1;;Q9I0K5;;105.23;;10
Q00513	xcpS	1.1149	0.999579	0.0767547	-0.923245	0.0698468	0.0115899	0.030602	-0.0724992	393;;sp|Q00513|GSPF_PSEAE Type II secretion system protein F OS=Pseudomonas aeruginosa (strain ATCC 15692 / DSM 22644 / CIP 104116 / JCM 14847 / LMG 12228 / 1C / PRS 101 / PAO1) OX=208964 GN=xcpS PE=1 SV=1;;Q00513;;27.677;;10
Q9I764	PA0068	1.11184	0.999579	0.0772971	-0.922703	0.507869	0.191929	0.0163555	-0.164618	3771;;tr|Q9I764|Q9I764_PSEAE Uncharacterized protein OS=Pseudomonas aeruginosa (strain ATCC 15692 / DSM 22644 / CIP 104116 / JCM 14847 / LMG 12228 / 1C / PRS 101 / PAO1) OX=208964 GN=PA0068 PE=4 SV=1;;Q9I764;;40.922;;6
Q9HVA9	PA4686	1.11177	0.999579	0.0773087	-0.922691	-0.0154665	0.0138052	-0.0341284	-0.109515	1079;;tr|Q9HVA9|Q9HVA9_PSEAE Uncharacterized protein OS=Pseudomonas aeruginosa (strain ATCC 15692 / DSM 22644 / CIP 104116 / JCM 14847 / LMG 12228 / 1C / PRS 101 / PAO1) OX=208964 GN=PA4686 PE=4 SV=1;;Q9HVA9;;323.31;;41
Q9HTD4	PA5432	1.11119	0.999579	0.077413	-0.922587	-0.285766	-0.638829	-0.47433	-2.73101	583;;tr|Q9HTD4|Q9HTD4_PSEAE Probable acetyltransferase OS=Pseudomonas aeruginosa (strain ATCC 15692 / DSM 22644 / CIP 104116 / JCM 14847 / LMG 12228 / 1C / PRS 101 / PAO1) OX=208964 GN=PA5432 PE=4 SV=1;;Q9HTD4;;3.4042;;2
Q9HZW4	PA2883	1.10784	0.999579	0.0780121	0.921988	-0.18962	-0.269876	-0.00448535	0.14194	2215;;tr|Q9HZW4|Q9HZW4_PSEAE Uncharacterized protein OS=Pseudomonas aeruginosa (strain ATCC 15692 / DSM 22644 / CIP 104116 / JCM 14847 / LMG 12228 / 1C / PRS 101 / PAO1) OX=208964 GN=PA2883 PE=4 SV=1;;Q9HZW4;;78.181;;5
Q9I6K4	desA	1.10755	0.999579	0.0780632	-0.921937	-0.105831	-0.201491	-0.652282	-14.0777	3641;;tr|Q9I6K4|Q9I6K4_PSEAE Delta-9 fatty acid desaturase, DesA OS=Pseudomonas aeruginosa (strain ATCC 15692 / DSM 22644 / CIP 104116 / JCM 14847 / LMG 12228 / 1C / PRS 101 / PAO1) OX=208964 GN=desA PE=4 SV=1;;Q9I6K4;;2.5096;;2
Q9I4G9	PA1168	1.10728	0.999579	0.0781128	-0.921887	0.495481	0.0442284	-0.0678957	-0.378238	3156;;tr|Q9I4G9|Q9I4G9_PSEAE Uncharacterized protein OS=Pseudomonas aeruginosa (strain ATCC 15692 / DSM 22644 / CIP 104116 / JCM 14847 / LMG 12228 / 1C / PRS 101 / PAO1) OX=208964 GN=PA1168 PE=4 SV=1;;Q9I4G9;;2.8814;;1
Q9I168	pvdH	1.10464	0.999579	0.0785886	-0.921411	-0.064548	-0.133986	-0.100472	-0.338356	2511;;tr|Q9I168|Q9I168_PSEAE L-2,4-diaminobutyrate:2-ketoglutarate 4-aminotransferase, PvdH OS=Pseudomonas aeruginosa (strain ATCC 15692 / DSM 22644 / CIP 104116 / JCM 14847 / LMG 12228 / 1C / PRS 101 / PAO1) OX=208964 GN=pvdH PE=3 SV=1;;Q9I168;;323.31;;28
Q9I1J4	PA2281	1.10419	0.999579	0.0786709	-0.921329	0.231032	-0.196978	0.00812534	-1.40589	2580;;tr|Q9I1J4|Q9I1J4_PSEAE Probable transcriptional regulator OS=Pseudomonas aeruginosa (strain ATCC 15692 / DSM 22644 / CIP 104116 / JCM 14847 / LMG 12228 / 1C / PRS 101 / PAO1) OX=208964 GN=PA2281 PE=4 SV=1;;Q9I1J4;;4.2735;;4
Q9HVH4	rlmG	1.10296	0.999579	0.078893	0.921107	-0.05883	0.0214137	0.158044	0.203519	1127;;sp|Q9HVH4|RLMG_PSEAE Ribosomal RNA large subunit methyltransferase G OS=Pseudomonas aeruginosa (strain ATCC 15692 / DSM 22644 / CIP 104116 / JCM 14847 / LMG 12228 / 1C / PRS 101 / PAO1) OX=208964 GN=rlmG PE=3 SV=1;;Q9HVH4;;22.04;;7
G3XCV7	pbpA	1.09863	0.999579	0.0796836	-0.920316	-0.0652497	-0.197234	-0.142394	-0.440074	50;;tr|G3XCV7|G3XCV7_PSEAE Peptidoglycan D,D-transpeptidase MrdA OS=Pseudomonas aeruginosa (strain ATCC 15692 / DSM 22644 / CIP 104116 / JCM 14847 / LMG 12228 / 1C / PRS 101 / PAO1) OX=208964 GN=pbpA PE=1 SV=1;;G3XCV7;;50.525;;15
Q9HV58	rpsO	1.09728	0.999579	0.0799316	-0.920068	1.17797	0.780499	0.380567	0.179578	1037;;sp|Q9HV58|RS15_PSEAE 30S ribosomal protein S15 OS=Pseudomonas aeruginosa (strain ATCC 15692 / DSM 22644 / CIP 104116 / JCM 14847 / LMG 12228 / 1C / PRS 101 / PAO1) OX=208964 GN=rpsO PE=3 SV=1;;Q9HV58;;257.53;;8
Q9HWQ8	hpcC	1.09658	0.999579	0.0800608	0.919939	-0.337059	-0.156445	0.0581178	0.149792	1458;;tr|Q9HWQ8|Q9HWQ8_PSEAE 5-carboxy-2-hydroxymuconate semialdehyde dehydrogenase OS=Pseudomonas aeruginosa (strain ATCC 15692 / DSM 22644 / CIP 104116 / JCM 14847 / LMG 12228 / 1C / PRS 101 / PAO1) OX=208964 GN=hpcC PE=3 SV=1;;Q9HWQ8;;11.25;;6
Q9I751	fha1	1.09609	0.999579	0.0801511	-0.919849	0.0781648	0.00490175	0.0380375	-0.153046	3760;;tr|Q9I751|Q9I751_PSEAE Fha1 OS=Pseudomonas aeruginosa (strain ATCC 15692 / DSM 22644 / CIP 104116 / JCM 14847 / LMG 12228 / 1C / PRS 101 / PAO1) OX=208964 GN=fha1 PE=4 SV=1;;Q9I751;;28.412;;11
Q9HVG3	lysP	1.09603	0.999579	0.0801616	0.919838	-0.754567	-0.977816	-0.312243	0.0770798	1118;;tr|Q9HVG3|Q9HVG3_PSEAE Lysine-specific permease OS=Pseudomonas aeruginosa (strain ATCC 15692 / DSM 22644 / CIP 104116 / JCM 14847 / LMG 12228 / 1C / PRS 101 / PAO1) OX=208964 GN=lysP PE=4 SV=1;;Q9HVG3;;7.8693;;4
Q9I527	pirA	1.09309	0.999579	0.0807071	-0.919293	0.258861	0.266197	0.0175701	-0.0570131	3300;;tr|Q9I527|Q9I527_PSEAE Ferric enterobactin receptor PirA OS=Pseudomonas aeruginosa (strain ATCC 15692 / DSM 22644 / CIP 104116 / JCM 14847 / LMG 12228 / 1C / PRS 101 / PAO1) OX=208964 GN=pirA PE=1 SV=1;;Q9I527;;182.7;;19
Q9I641	PA0477	1.09116	0.999579	0.0810662	0.918934	-0.787964	-0.678143	-0.300949	-0.204743	3515;;tr|Q9I641|Q9I641_PSEAE Probable transcriptional regulator OS=Pseudomonas aeruginosa (strain ATCC 15692 / DSM 22644 / CIP 104116 / JCM 14847 / LMG 12228 / 1C / PRS 101 / PAO1) OX=208964 GN=PA0477 PE=1 SV=1;;Q9I641;;7.7007;;5
Q9X6V8	PA3998	1.08982	0.999579	0.0813166	0.918683	0.136405	0.0581538	0.331028	0.468624	3829;;sp|Q9X6V8|Y3998_PSEAE UPF0250 protein PA3998 OS=Pseudomonas aeruginosa (strain ATCC 15692 / DSM 22644 / CIP 104116 / JCM 14847 / LMG 12228 / 1C / PRS 101 / PAO1) OX=208964 GN=PA3998 PE=3 SV=1;;Q9X6V8;;27.762;;6
Q9I0V6	PA2527	1.08711	0.999579	0.0818253	-0.918175	0.575881	0.307824	0.294997	0.0750893	2452;;tr|Q9I0V6|Q9I0V6_PSEAE Probable Resistance-Nodulation-Cell Division (RND) efflux transporter OS=Pseudomonas aeruginosa (strain ATCC 15692 / DSM 22644 / CIP 104116 / JCM 14847 / LMG 12228 / 1C / PRS 101 / PAO1) OX=208964 GN=PA2527 PE=4 SV=1;;Q9I0V6;;47.065;;16
Q9HVE7	PA4645	1.08509	0.999579	0.0822066	0.917793	-0.152841	-0.0683712	-0.107141	0.105084	1107;;tr|Q9HVE7|Q9HVE7_PSEAE Probable purine/pyrimidine phosphoribosyl transferase OS=Pseudomonas aeruginosa (strain ATCC 15692 / DSM 22644 / CIP 104116 / JCM 14847 / LMG 12228 / 1C / PRS 101 / PAO1) OX=208964 GN=PA4645 PE=4 SV=1;;Q9HVE7;;61.91;;11
Q9HTM6	PA5329	1.08444	0.999579	0.0823311	0.917669	-0.104488	-0.107675	0.0125396	0.0474178	646;;tr|Q9HTM6|Q9HTM6_PSEAE 4HBT domain-containing protein OS=Pseudomonas aeruginosa (strain ATCC 15692 / DSM 22644 / CIP 104116 / JCM 14847 / LMG 12228 / 1C / PRS 101 / PAO1) OX=208964 GN=PA5329 PE=3 SV=1;;Q9HTM6;;27.511;;5
Q9I0T7	PA2547	1.08339	0.999579	0.0825296	-0.91747	-0.685846	-0.811569	-1.0246	-13.3326	2434;;tr|Q9I0T7|Q9I0T7_PSEAE Probable transcriptional regulator OS=Pseudomonas aeruginosa (strain ATCC 15692 / DSM 22644 / CIP 104116 / JCM 14847 / LMG 12228 / 1C / PRS 101 / PAO1) OX=208964 GN=PA2547 PE=3 SV=1;;Q9I0T7;;2.5026;;1
P53641	sodB	1.08216	0.999579	0.0827636	-0.917236	0.301177	0.293552	0.293533	0.0402476	350;;sp|P53641|SODF_PSEAE Superoxide dismutase [Fe] OS=Pseudomonas aeruginosa (strain ATCC 15692 / DSM 22644 / CIP 104116 / JCM 14847 / LMG 12228 / 1C / PRS 101 / PAO1) OX=208964 GN=sodB PE=1 SV=3;;P53641;;234.89;;10
P72154	truB	1.08012	0.999579	0.0831525	0.916848	-0.06763	0.127864	0.104494	0.307156	369;;sp|P72154|TRUB_PSEAE tRNA pseudouridine synthase B OS=Pseudomonas aeruginosa (strain ATCC 15692 / DSM 22644 / CIP 104116 / JCM 14847 / LMG 12228 / 1C / PRS 101 / PAO1) OX=208964 GN=truB PE=3 SV=2;;P72154;;111.62;;12
Q9HWY5	xseB	1.07932	0.999579	0.083306	0.916694	-0.0684725	-0.0356736	0.0392211	0.0591324	1500;;sp|Q9HWY5|EX7S_PSEAE Exodeoxyribonuclease 7 small subunit OS=Pseudomonas aeruginosa (strain ATCC 15692 / DSM 22644 / CIP 104116 / JCM 14847 / LMG 12228 / 1C / PRS 101 / PAO1) OX=208964 GN=xseB PE=3 SV=1;;Q9HWY5;;94.662;;2
Q9I2N2	modA	1.07858	0.999579	0.0834481	-0.916552	0.220627	0.208939	-0.881728	-1.17699	2759;;sp|Q9I2N2|MODA_PSEAE Tungstate/molybdate/chromate-binding protein ModA OS=Pseudomonas aeruginosa (strain ATCC 15692 / DSM 22644 / CIP 104116 / JCM 14847 / LMG 12228 / 1C / PRS 101 / PAO1) OX=208964 GN=modA PE=1 SV=1;;Q9I2N2;;11.806;;5
Q9HVJ6	PA4589	1.07854	0.999579	0.0834557	0.916544	-1.41629	-1.84028	-1.23429	-0.0351523	1146;;tr|Q9HVJ6|Q9HVJ6_PSEAE Probable outer membrane protein OS=Pseudomonas aeruginosa (strain ATCC 15692 / DSM 22644 / CIP 104116 / JCM 14847 / LMG 12228 / 1C / PRS 101 / PAO1) OX=208964 GN=PA4589 PE=1 SV=1;;Q9HVJ6;;7.1615;;2
Q9I0A0	infC	1.07739	0.999579	0.083678	0.916322	0.0934124	0.0843687	0.0969844	0.123861	2306;;sp|Q9I0A0|IF3_PSEAE Translation initiation factor IF-3 OS=Pseudomonas aeruginosa (strain ATCC 15692 / DSM 22644 / CIP 104116 / JCM 14847 / LMG 12228 / 1C / PRS 101 / PAO1) OX=208964 GN=infC PE=1 SV=1;;Q9I0A0;;288.95;;16
G3XD17	dsbC	1.07725	0.999579	0.0837042	-0.916296	0.101901	-0.00275473	-0.039981	-0.102324	93;;tr|G3XD17|G3XD17_PSEAE Thiol:disulfide interchange protein OS=Pseudomonas aeruginosa (strain ATCC 15692 / DSM 22644 / CIP 104116 / JCM 14847 / LMG 12228 / 1C / PRS 101 / PAO1) OX=208964 GN=dsbC PE=3 SV=1;;G3XD17;;200.1;;14
Q9I2D5	PA1969	1.07703	0.999579	0.0837465	0.916254	-0.471305	-0.294559	-0.269083	-0.141895	2717;;tr|Q9I2D5|Q9I2D5_PSEAE Uncharacterized protein OS=Pseudomonas aeruginosa (strain ATCC 15692 / DSM 22644 / CIP 104116 / JCM 14847 / LMG 12228 / 1C / PRS 101 / PAO1) OX=208964 GN=PA1969 PE=4 SV=1;;Q9I2D5;;132.56;;9
Q9HZT9	cbiD	1.07678	0.999579	0.0837956	0.916204	-0.141797	-0.213237	0.00108708	0.119353	2194;;sp|Q9HZT9|CBID_PSEAE Cobalt-precorrin-5B C(1)-methyltransferase OS=Pseudomonas aeruginosa (strain ATCC 15692 / DSM 22644 / CIP 104116 / JCM 14847 / LMG 12228 / 1C / PRS 101 / PAO1) OX=208964 GN=cbiD PE=3 SV=1;;Q9HZT9;;26.522;;3
Q9I2S3	fimL	1.07488	0.999579	0.0841629	0.915837	0.109619	0.100341	0.150734	0.169695	2787;;sp|Q9I2S3|FIML_PSEAE Scaffold protein FimL OS=Pseudomonas aeruginosa (strain ATCC 15692 / DSM 22644 / CIP 104116 / JCM 14847 / LMG 12228 / 1C / PRS 101 / PAO1) OX=208964 GN=fimL PE=1 SV=1;;Q9I2S3;;146.33;;29
Q9I4X4	ogt	1.0703	0.999579	0.0850558	-0.914944	0.393591	0.136606	0.127663	-0.0803436	3263;;tr|Q9I4X4|Q9I4X4_PSEAE Methylated-DNA--protein-cysteine methyltransferase OS=Pseudomonas aeruginosa (strain ATCC 15692 / DSM 22644 / CIP 104116 / JCM 14847 / LMG 12228 / 1C / PRS 101 / PAO1) OX=208964 GN=ogt PE=3 SV=1;;Q9I4X4;;12.936;;4
Q9HVC9	moeB	1.0683	0.999579	0.0854475	-0.914552	0.714845	0.296046	0.12849	-0.108802	1094;;tr|Q9HVC9|Q9HVC9_PSEAE Molybdopterin biosynthesis MoeB protein OS=Pseudomonas aeruginosa (strain ATCC 15692 / DSM 22644 / CIP 104116 / JCM 14847 / LMG 12228 / 1C / PRS 101 / PAO1) OX=208964 GN=moeB PE=4 SV=1;;Q9HVC9;;11.733;;7
O33877	fabA	1.06761	0.999579	0.0855827	-0.914417	0.153291	0.202007	0.138847	-0.0257524	160;;sp|O33877|FABA_PSEAE 3-hydroxydecanoyl-[acyl-carrier-protein] dehydratase OS=Pseudomonas aeruginosa (strain ATCC 15692 / DSM 22644 / CIP 104116 / JCM 14847 / LMG 12228 / 1C / PRS 101 / PAO1) OX=208964 GN=fabA PE=1 SV=1;;O33877;;48.538;;9
Q9I3P8	flhF	1.06207	0.999579	0.0866831	0.913317	-0.338526	-0.35007	0.222069	0.373946	3009;;sp|Q9I3P8|FLHF_PSEAE Flagellar biosynthesis protein FlhF OS=Pseudomonas aeruginosa (strain ATCC 15692 / DSM 22644 / CIP 104116 / JCM 14847 / LMG 12228 / 1C / PRS 101 / PAO1) OX=208964 GN=flhF PE=3 SV=1;;Q9I3P8;;11.67;;6
G3XD00	cmaX	1.06074	0.999579	0.0869483	0.913052	-0.269248	-0.0658388	0.0218845	0.132916	81;;tr|G3XD00|G3XD00_PSEAE CmaX protein OS=Pseudomonas aeruginosa (strain ATCC 15692 / DSM 22644 / CIP 104116 / JCM 14847 / LMG 12228 / 1C / PRS 101 / PAO1) OX=208964 GN=cmaX PE=1 SV=1;;G3XD00;;14.861;;7
Q9HTP6	lrp	1.06002	0.999579	0.0870933	-0.912907	0.386188	0.349806	0.260454	0.239044	660;;tr|Q9HTP6|Q9HTP6_PSEAE Leucine-responsive regulatory protein OS=Pseudomonas aeruginosa (strain ATCC 15692 / DSM 22644 / CIP 104116 / JCM 14847 / LMG 12228 / 1C / PRS 101 / PAO1) OX=208964 GN=lrp PE=4 SV=1;;Q9HTP6;;11.729;;8
Q9HT54	PA5519	1.05636	0.999579	0.0878295	-0.912171	-0.062072	-0.0349241	-0.0639656	-0.321071	523;;tr|Q9HT54|Q9HT54_PSEAE HotDog ACOT-type domain-containing protein OS=Pseudomonas aeruginosa (strain ATCC 15692 / DSM 22644 / CIP 104116 / JCM 14847 / LMG 12228 / 1C / PRS 101 / PAO1) OX=208964 GN=PA5519 PE=3 SV=1;;Q9HT54;;3.0425;;5
Q9HVD5	PA4657	1.05527	0.999579	0.0880508	0.911949	-0.232023	-0.0467378	-0.0675127	0.113575	1099;;tr|Q9HVD5|Q9HVD5_PSEAE Renalase OS=Pseudomonas aeruginosa (strain ATCC 15692 / DSM 22644 / CIP 104116 / JCM 14847 / LMG 12228 / 1C / PRS 101 / PAO1) OX=208964 GN=PA4657 PE=3 SV=1;;Q9HVD5;;77.267;;12
Q9HZ65	mtnA	1.05513	0.999579	0.0880792	-0.911921	0.071824	0.0867538	0.0164629	-0.0101265	2030;;sp|Q9HZ65|MTNA_PSEAE Methylthioribose-1-phosphate isomerase OS=Pseudomonas aeruginosa (strain ATCC 15692 / DSM 22644 / CIP 104116 / JCM 14847 / LMG 12228 / 1C / PRS 101 / PAO1) OX=208964 GN=mtnA PE=3 SV=1;;Q9HZ65;;153.77;;17
Q9HTZ0	amgS	1.05161	0.999579	0.0887944	0.911206	-0.241381	-0.224928	-0.0395916	0.00211056	732;;tr|Q9HTZ0|Q9HTZ0_PSEAE Histidine kinase OS=Pseudomonas aeruginosa (strain ATCC 15692 / DSM 22644 / CIP 104116 / JCM 14847 / LMG 12228 / 1C / PRS 101 / PAO1) OX=208964 GN=amgS PE=4 SV=1;;Q9HTZ0;;69.276;;13
Q9HV31	pmrB	1.05147	0.999579	0.088823	-0.911177	0.342765	0.230011	0.291403	-0.0417412	1016;;sp|Q9HV31|PMRB_PSEAE Sensor protein kinase PmrB OS=Pseudomonas aeruginosa (strain ATCC 15692 / DSM 22644 / CIP 104116 / JCM 14847 / LMG 12228 / 1C / PRS 101 / PAO1) OX=208964 GN=pmrB PE=2 SV=1;;Q9HV31;;2.6249;;2
Q9I6R1	PA0227	1.05119	0.999579	0.0888802	0.91112	-0.44011	-0.127559	-0.0431347	0.145914	3672;;tr|Q9I6R1|Q9I6R1_PSEAE 3-oxoadipate CoA-transferase OS=Pseudomonas aeruginosa (strain ATCC 15692 / DSM 22644 / CIP 104116 / JCM 14847 / LMG 12228 / 1C / PRS 101 / PAO1) OX=208964 GN=PA0227 PE=4 SV=1;;Q9I6R1;;2.1478;;1
Q9HVH6	PA4615	1.05039	0.999579	0.089045	-0.910955	0.084953	-0.0540139	-0.198693	-0.259359	1129;;tr|Q9HVH6|Q9HVH6_PSEAE Ferredoxin--NADP reductase OS=Pseudomonas aeruginosa (strain ATCC 15692 / DSM 22644 / CIP 104116 / JCM 14847 / LMG 12228 / 1C / PRS 101 / PAO1) OX=208964 GN=PA4615 PE=3 SV=1;;Q9HVH6;;60.032;;12
G3XD66	narX	1.0502	0.999579	0.0890841	0.910916	-0.334816	-0.0866341	-0.0845616	0.116041	126;;tr|G3XD66|G3XD66_PSEAE Sensor protein OS=Pseudomonas aeruginosa (strain ATCC 15692 / DSM 22644 / CIP 104116 / JCM 14847 / LMG 12228 / 1C / PRS 101 / PAO1) OX=208964 GN=narX PE=4 SV=1;;G3XD66;;78.042;;18
Q9I2Q9	PA1836	1.04913	0.999579	0.0893044	0.910696	-0.603151	-0.716442	-0.588715	-0.0663016	2777;;tr|Q9I2Q9|Q9I2Q9_PSEAE Probable transcriptional regulator OS=Pseudomonas aeruginosa (strain ATCC 15692 / DSM 22644 / CIP 104116 / JCM 14847 / LMG 12228 / 1C / PRS 101 / PAO1) OX=208964 GN=PA1836 PE=1 SV=1;;Q9I2Q9;;7.8677;;5
Q9HVR3	PA4508	1.0465	0.999579	0.0898453	-0.910155	1.29636	0.209433	-0.191687	-0.791821	1196;;tr|Q9HVR3|Q9HVR3_PSEAE Probable transcriptional regulator OS=Pseudomonas aeruginosa (strain ATCC 15692 / DSM 22644 / CIP 104116 / JCM 14847 / LMG 12228 / 1C / PRS 101 / PAO1) OX=208964 GN=PA4508 PE=4 SV=1;;Q9HVR3;;7.7283;;4
P48246	hemD	1.04619	0.999579	0.0899108	0.910089	0.339513	0.583308	0.493671	0.888605	331;;sp|P48246|HEM4_PSEAE Uroporphyrinogen-III synthase OS=Pseudomonas aeruginosa (strain ATCC 15692 / DSM 22644 / CIP 104116 / JCM 14847 / LMG 12228 / 1C / PRS 101 / PAO1) OX=208964 GN=hemD PE=1 SV=2;;P48246;;20.634;;5
Q9HU60	ntrB	1.04581	0.999579	0.0899894	-0.910011	-0.127072	-0.108199	-0.129114	-0.218414	794;;tr|Q9HU60|Q9HU60_PSEAE Histidine kinase OS=Pseudomonas aeruginosa (strain ATCC 15692 / DSM 22644 / CIP 104116 / JCM 14847 / LMG 12228 / 1C / PRS 101 / PAO1) OX=208964 GN=ntrB PE=4 SV=1;;Q9HU60;;40.303;;8
Q9I321	exsD	1.04544	0.999579	0.0900663	-0.909934	0.130481	0.0523398	-0.0550747	-0.0888894	2859;;sp|Q9I321|EXSD_PSEAE Transcriptional antiactivator ExsD OS=Pseudomonas aeruginosa (strain ATCC 15692 / DSM 22644 / CIP 104116 / JCM 14847 / LMG 12228 / 1C / PRS 101 / PAO1) OX=208964 GN=exsD PE=1 SV=1;;Q9I321;;14.332;;9
Q9I2U2	tig	1.04509	0.999579	0.090139	-0.909861	0.136607	0.200347	0.0632486	-0.0391555	2805;;sp|Q9I2U2|TIG_PSEAE Trigger factor OS=Pseudomonas aeruginosa (strain ATCC 15692 / DSM 22644 / CIP 104116 / JCM 14847 / LMG 12228 / 1C / PRS 101 / PAO1) OX=208964 GN=tig PE=3 SV=1;;Q9I2U2;;323.31;;42
P33639	pilS	1.04201	0.999579	0.0907801	0.90922	0.109942	0.177284	0.265042	0.293615	284;;sp|P33639|PILS_PSEAE Sensor protein kinase PilS OS=Pseudomonas aeruginosa (strain ATCC 15692 / DSM 22644 / CIP 104116 / JCM 14847 / LMG 12228 / 1C / PRS 101 / PAO1) OX=208964 GN=pilS PE=1 SV=1;;P33639;;92.815;;10
Q9HXA5	PA3908	1.04062	0.999579	0.0910717	-0.908928	0.956595	0.766199	0.104346	-0.0312111	1586;;tr|Q9HXA5|Q9HXA5_PSEAE Imm52 domain-containing protein OS=Pseudomonas aeruginosa (strain ATCC 15692 / DSM 22644 / CIP 104116 / JCM 14847 / LMG 12228 / 1C / PRS 101 / PAO1) OX=208964 GN=PA3908 PE=1 SV=1;;Q9HXA5;;30.117;;8
P95435	pscG	1.03781	0.999579	0.0916619	0.908338	-16.5232	-16.5232	-16.5232	0.149519	385;;sp|P95435|PSCG_PSEAE Type III export protein PscG OS=Pseudomonas aeruginosa (strain ATCC 15692 / DSM 22644 / CIP 104116 / JCM 14847 / LMG 12228 / 1C / PRS 101 / PAO1) OX=208964 GN=pscG PE=1 SV=1;;P95435;;3.2113;;1
Q9HT42	PA5532	1.03781	0.999579	0.0916619	0.908338	-15.3557	-15.3557	-15.3557	0.807861	513;;tr|Q9HT42|Q9HT42_PSEAE cobW domain-containing protein OS=Pseudomonas aeruginosa (strain ATCC 15692 / DSM 22644 / CIP 104116 / JCM 14847 / LMG 12228 / 1C / PRS 101 / PAO1) OX=208964 GN=PA5532 PE=4 SV=1;;Q9HT42;;1.7842;;2
Q9HXI8	iscS	1.03759	0.999579	0.0917092	-0.908291	-0.0136127	-0.0238397	-0.0188248	-0.0417764	1643;;sp|Q9HXI8|ISCS_PSEAE Cysteine desulfurase IscS OS=Pseudomonas aeruginosa (strain ATCC 15692 / DSM 22644 / CIP 104116 / JCM 14847 / LMG 12228 / 1C / PRS 101 / PAO1) OX=208964 GN=iscS PE=3 SV=1;;Q9HXI8;;323.31;;35
Q9I0J7	nuoF	1.0365	0.999579	0.0919394	0.908061	-0.107453	0.0335927	0.0481815	0.146657	2365;;sp|Q9I0J7|NUOF_PSEAE NADH-quinone oxidoreductase subunit F OS=Pseudomonas aeruginosa (strain ATCC 15692 / DSM 22644 / CIP 104116 / JCM 14847 / LMG 12228 / 1C / PRS 101 / PAO1) OX=208964 GN=nuoF PE=3 SV=1;;Q9I0J7;;323.31;;30
Q9I5I8	PA0741	1.03582	0.999579	0.0920825	0.907918	-0.0139608	0.0222742	0.0320753	0.0532918	3402;;tr|Q9I5I8|Q9I5I8_PSEAE NAD(P)-bd_dom domain-containing protein OS=Pseudomonas aeruginosa (strain ATCC 15692 / DSM 22644 / CIP 104116 / JCM 14847 / LMG 12228 / 1C / PRS 101 / PAO1) OX=208964 GN=PA0741 PE=4 SV=1;;Q9I5I8;;44.468;;11
Q9HVG9	PA4622	1.035	0.999579	0.0922563	0.907744	0.118411	0.21227	0.244577	0.296071	1123;;tr|Q9HVG9|Q9HVG9_PSEAE Probable major facilitator superfamily (MFS) transporter OS=Pseudomonas aeruginosa (strain ATCC 15692 / DSM 22644 / CIP 104116 / JCM 14847 / LMG 12228 / 1C / PRS 101 / PAO1) OX=208964 GN=PA4622 PE=4 SV=1;;Q9HVG9;;2.8975;;2
Q9HVW2	PA4455	1.03251	0.999579	0.0927873	0.907213	-0.312706	-0.225592	0.0692023	0.127357	1241;;tr|Q9HVW2|Q9HVW2_PSEAE Intermembrane phospholipid transport system permease protein MlaE OS=Pseudomonas aeruginosa (strain ATCC 15692 / DSM 22644 / CIP 104116 / JCM 14847 / LMG 12228 / 1C / PRS 101 / PAO1) OX=208964 GN=PA4455 PE=1 SV=1;;Q9HVW2;;46.907;;6
Q9HVI2	PA4607	1.03102	0.999579	0.0931059	-0.906894	0.488278	0.665741	0.344741	0.0398723	1134;;tr|Q9HVI2|Q9HVI2_PSEAE Uncharacterized protein OS=Pseudomonas aeruginosa (strain ATCC 15692 / DSM 22644 / CIP 104116 / JCM 14847 / LMG 12228 / 1C / PRS 101 / PAO1) OX=208964 GN=PA4607 PE=4 SV=1;;Q9HVI2;;220.81;;4
Q9I6E6	glpQ	1.03059	0.999579	0.0931993	-0.906801	0.58361	-0.474466	0.400803	-13.4745	3597;;tr|Q9I6E6|Q9I6E6_PSEAE Glycerophosphoryl diester phosphodiesterase, periplasmic OS=Pseudomonas aeruginosa (strain ATCC 15692 / DSM 22644 / CIP 104116 / JCM 14847 / LMG 12228 / 1C / PRS 101 / PAO1) OX=208964 GN=glpQ PE=4 SV=1;;Q9I6E6;;3.3498;;1
Q9I4Y4	pyoS5	1.03053	0.999579	0.0932119	-0.906788	19.4075	19.3664	19.347	19.3267	3268;;tr|Q9I4Y4|Q9I4Y4_PSEAE Pyocin S5 OS=Pseudomonas aeruginosa (strain ATCC 15692 / DSM 22644 / CIP 104116 / JCM 14847 / LMG 12228 / 1C / PRS 101 / PAO1) OX=208964 GN=pyoS5 PE=1 SV=1;;Q9I4Y4;;-2;;1
Q9I2X9	PA1760	1.03041	0.999579	0.0932368	0.906763	-0.0720086	0.0437835	0.0252947	0.142355	2827;;tr|Q9I2X9|Q9I2X9_PSEAE Probable transcriptional regulator OS=Pseudomonas aeruginosa (strain ATCC 15692 / DSM 22644 / CIP 104116 / JCM 14847 / LMG 12228 / 1C / PRS 101 / PAO1) OX=208964 GN=PA1760 PE=4 SV=1;;Q9I2X9;;41.382;;17
Q9HUY1	lpd3	1.02947	0.999579	0.0934397	-0.90656	0.0751466	0.19052	-0.0246962	-0.217325	993;;sp|Q9HUY1|DLDH3_PSEAE Dihydrolipoyl dehydrogenase 3 OS=Pseudomonas aeruginosa (strain ATCC 15692 / DSM 22644 / CIP 104116 / JCM 14847 / LMG 12228 / 1C / PRS 101 / PAO1) OX=208964 GN=lpd3 PE=3 SV=1;;Q9HUY1;;54.082;;10
Q9I4E3	PA1195	1.02929	0.999579	0.0934789	-0.906521	-0.115277	-0.227843	-0.0598429	-15.1202	3140;;sp|Q9I4E3|DDAH_PSEAE N(G),N(G)-dimethylarginine dimethylaminohydrolase OS=Pseudomonas aeruginosa (strain ATCC 15692 / DSM 22644 / CIP 104116 / JCM 14847 / LMG 12228 / 1C / PRS 101 / PAO1) OX=208964 GN=PA1195 PE=1 SV=1;;Q9I4E3;;3.4612;;2
Q9I0J9	nuoC	1.02877	0.999579	0.0935903	0.90641	-0.0607617	-0.0799429	-0.0090092	0.0196647	2367;;sp|Q9I0J9|NUOCD_PSEAE NADH-quinone oxidoreductase subunit C/D OS=Pseudomonas aeruginosa (strain ATCC 15692 / DSM 22644 / CIP 104116 / JCM 14847 / LMG 12228 / 1C / PRS 101 / PAO1) OX=208964 GN=nuoC PE=3 SV=1;;Q9I0J9;;323.31;;41
Q9HV89	PA4709	1.02239	0.999579	0.0949752	-0.905025	0.00160925	-0.0967781	-0.0747917	-0.184815	1062;;tr|Q9HV89|Q9HV89_PSEAE Probable hemin degrading factor OS=Pseudomonas aeruginosa (strain ATCC 15692 / DSM 22644 / CIP 104116 / JCM 14847 / LMG 12228 / 1C / PRS 101 / PAO1) OX=208964 GN=PA4709 PE=4 SV=1;;Q9HV89;;155;;17
Q9HZP4	PA2954	1.02228	0.999579	0.0950001	0.905	-0.118319	-0.141539	-0.12054	0.0533189	2169;;tr|Q9HZP4|Q9HZP4_PSEAE Uncharacterized protein OS=Pseudomonas aeruginosa (strain ATCC 15692 / DSM 22644 / CIP 104116 / JCM 14847 / LMG 12228 / 1C / PRS 101 / PAO1) OX=208964 GN=PA2954 PE=4 SV=1;;Q9HZP4;;38.06;;6
G3XDA8	pstS	1.01934	0.999579	0.0956452	-0.904355	-0.281432	-0.223128	-0.290123	-0.479434	152;;sp|G3XDA8|PSTS_PSEAE Phosphate-binding protein PstS OS=Pseudomonas aeruginosa (strain ATCC 15692 / DSM 22644 / CIP 104116 / JCM 14847 / LMG 12228 / 1C / PRS 101 / PAO1) OX=208964 GN=pstS PE=1 SV=1;;G3XDA8;;323.31;;21
G3XCX9	PA0598	1.01799	0.999579	0.095942	-0.904058	0.273807	0.103407	0.0793171	-0.030467	64;;tr|G3XCX9|G3XCX9_PSEAE J domain-containing protein OS=Pseudomonas aeruginosa (strain ATCC 15692 / DSM 22644 / CIP 104116 / JCM 14847 / LMG 12228 / 1C / PRS 101 / PAO1) OX=208964 GN=PA0598 PE=4 SV=1;;G3XCX9;;9.0859;;2
Q9HT71	PA5502	1.01593	0.999579	0.0963984	-0.903602	-0.107144	-0.0545109	-0.261166	-0.338036	538;;tr|Q9HT71|Q9HT71_PSEAE Uncharacterized protein OS=Pseudomonas aeruginosa (strain ATCC 15692 / DSM 22644 / CIP 104116 / JCM 14847 / LMG 12228 / 1C / PRS 101 / PAO1) OX=208964 GN=PA5502 PE=4 SV=1;;Q9HT71;;70.513;;6
Q9I4Q7	PA1067	1.01592	0.999579	0.0963999	0.9036	0.065949	0.112536	0.0781369	0.321707	3213;;tr|Q9I4Q7|Q9I4Q7_PSEAE Probable transcriptional regulator OS=Pseudomonas aeruginosa (strain ATCC 15692 / DSM 22644 / CIP 104116 / JCM 14847 / LMG 12228 / 1C / PRS 101 / PAO1) OX=208964 GN=PA1067 PE=3 SV=1;;Q9I4Q7;;4.9924;;3
Q9HX05	PA4022	1.01585	0.999579	0.0964163	0.903584	1.12333	0.981944	1.14923	1.56855	1512;;tr|Q9HX05|Q9HX05_PSEAE Probable aldehyde dehydrogenase OS=Pseudomonas aeruginosa (strain ATCC 15692 / DSM 22644 / CIP 104116 / JCM 14847 / LMG 12228 / 1C / PRS 101 / PAO1) OX=208964 GN=PA4022 PE=3 SV=1;;Q9HX05;;323.31;;3
P08280	recA	1.01232	0.999579	0.0972026	0.902797	0.00150592	0.0306433	0.0541067	0.0657768	204;;sp|P08280|RECA_PSEAE Protein RecA OS=Pseudomonas aeruginosa (strain ATCC 15692 / DSM 22644 / CIP 104116 / JCM 14847 / LMG 12228 / 1C / PRS 101 / PAO1) OX=208964 GN=recA PE=3 SV=1;;P08280;;323.31;;18
Q9I5Y3	PA0553	1.00991	0.999579	0.0977443	0.902256	-1.14486	0.119542	-0.307079	1.4346	3474;;tr|Q9I5Y3|Q9I5Y3_PSEAE Uncharacterized protein OS=Pseudomonas aeruginosa (strain ATCC 15692 / DSM 22644 / CIP 104116 / JCM 14847 / LMG 12228 / 1C / PRS 101 / PAO1) OX=208964 GN=PA0553 PE=4 SV=1;;Q9I5Y3;;29.746;;3
Q9I4D8	PA1200	1.00819	0.999579	0.0981312	-0.901869	-0.185525	-0.084028	-0.240801	-0.429885	3136;;tr|Q9I4D8|Q9I4D8_PSEAE Uncharacterized protein OS=Pseudomonas aeruginosa (strain ATCC 15692 / DSM 22644 / CIP 104116 / JCM 14847 / LMG 12228 / 1C / PRS 101 / PAO1) OX=208964 GN=PA1200 PE=4 SV=1;;Q9I4D8;;11.199;;6
Q9HZ30	trkH	1.00523	0.999579	0.0988021	-0.901198	0.388024	-0.173122	0.155694	-1.33633	2000;;tr|Q9HZ30|Q9HZ30_PSEAE Trk system potassium uptake protein OS=Pseudomonas aeruginosa (strain ATCC 15692 / DSM 22644 / CIP 104116 / JCM 14847 / LMG 12228 / 1C / PRS 101 / PAO1) OX=208964 GN=trkH PE=3 SV=1;;Q9HZ30;;1.796;;1
Q9I569	PA0876	1.00509	0.999579	0.0988349	0.901165	-0.746025	-1.07274	-0.443586	0.0526778	3321;;tr|Q9I569|Q9I569_PSEAE Probable transcriptional regulator OS=Pseudomonas aeruginosa (strain ATCC 15692 / DSM 22644 / CIP 104116 / JCM 14847 / LMG 12228 / 1C / PRS 101 / PAO1) OX=208964 GN=PA0876 PE=3 SV=1;;Q9I569;;14.136;;7
Q9HXG4	rlmF	1.00452	0.999579	0.0989644	-0.901036	0.434469	0.462266	0.314024	0.26955	1624;;sp|Q9HXG4|RLMF_PSEAE Ribosomal RNA large subunit methyltransferase F OS=Pseudomonas aeruginosa (strain ATCC 15692 / DSM 22644 / CIP 104116 / JCM 14847 / LMG 12228 / 1C / PRS 101 / PAO1) OX=208964 GN=rlmF PE=3 SV=1;;Q9HXG4;;24.192;;4
P18275	arcD	1.0037	0.999579	0.099152	0.900848	-0.145069	-0.123867	-0.02373	-0.00704467	227;;sp|P18275|ARCD_PSEAE Arginine/ornithine antiporter OS=Pseudomonas aeruginosa (strain ATCC 15692 / DSM 22644 / CIP 104116 / JCM 14847 / LMG 12228 / 1C / PRS 101 / PAO1) OX=208964 GN=arcD PE=1 SV=1;;P18275;;44.093;;7
Q9I388	kdpE	0.999878	0.999579	0.100028	-0.899972	-0.0394426	0.0594582	-0.0943333	-0.272133	2896;;tr|Q9I388|Q9I388_PSEAE Two-component response regulator KdpE OS=Pseudomonas aeruginosa (strain ATCC 15692 / DSM 22644 / CIP 104116 / JCM 14847 / LMG 12228 / 1C / PRS 101 / PAO1) OX=208964 GN=kdpE PE=4 SV=1;;Q9I388;;34.129;;9
Q9I0Q3	PA2583	0.99956	0.999579	0.100101	0.899899	-0.277834	-0.256838	0.00966678	0.0567286	2408;;tr|Q9I0Q3|Q9I0Q3_PSEAE Histidine kinase OS=Pseudomonas aeruginosa (strain ATCC 15692 / DSM 22644 / CIP 104116 / JCM 14847 / LMG 12228 / 1C / PRS 101 / PAO1) OX=208964 GN=PA2583 PE=4 SV=1;;Q9I0Q3;;82.725;;19
Q9HU12	PA5177	0.997552	0.999579	0.100565	-0.899435	0.893332	0.259251	-0.199467	-0.448652	751;;tr|Q9HU12|Q9HU12_PSEAE Probable hydrolase OS=Pseudomonas aeruginosa (strain ATCC 15692 / DSM 22644 / CIP 104116 / JCM 14847 / LMG 12228 / 1C / PRS 101 / PAO1) OX=208964 GN=PA5177 PE=4 SV=1;;Q9HU12;;5.8008;;5
Q9I106	dsbG	0.996128	0.999579	0.100895	0.899105	-0.00110889	0.0861084	0.142858	0.178183	2477;;sp|Q9I106|DSBG_PSEAE Thiol:disulfide interchange protein DsbG OS=Pseudomonas aeruginosa (strain ATCC 15692 / DSM 22644 / CIP 104116 / JCM 14847 / LMG 12228 / 1C / PRS 101 / PAO1) OX=208964 GN=dsbG PE=3 SV=1;;Q9I106;;46.819;;11
Q9HXQ2	rplS	0.993866	0.999579	0.101422	-0.898578	0.136903	-0.0613084	-0.0348039	-0.213665	1692;;sp|Q9HXQ2|RL19_PSEAE 50S ribosomal protein L19 OS=Pseudomonas aeruginosa (strain ATCC 15692 / DSM 22644 / CIP 104116 / JCM 14847 / LMG 12228 / 1C / PRS 101 / PAO1) OX=208964 GN=rplS PE=3 SV=1;;Q9HXQ2;;145.56;;13
Q9I6A6	PA0389	0.992297	0.999579	0.10179	-0.89821	0.0118668	-0.0821085	-0.563878	-0.639028	3566;;tr|Q9I6A6|Q9I6A6_PSEAE Uncharacterized protein OS=Pseudomonas aeruginosa (strain ATCC 15692 / DSM 22644 / CIP 104116 / JCM 14847 / LMG 12228 / 1C / PRS 101 / PAO1) OX=208964 GN=PA0389 PE=4 SV=1;;Q9I6A6;;19.54;;6
P43335	phhB	0.991593	0.999579	0.101955	-0.898045	-0.04316	-0.0171286	-0.0457035	-0.123964	317;;sp|P43335|PHS_PSEAE Pterin-4-alpha-carbinolamine dehydratase OS=Pseudomonas aeruginosa (strain ATCC 15692 / DSM 22644 / CIP 104116 / JCM 14847 / LMG 12228 / 1C / PRS 101 / PAO1) OX=208964 GN=phhB PE=3 SV=1;;P43335;;170.68;;7
Q9I156	pvdG	0.989795	0.999579	0.102378	0.897622	-0.306961	-0.146343	-0.223173	0.0719043	2505;;tr|Q9I156|Q9I156_PSEAE PvdG OS=Pseudomonas aeruginosa (strain ATCC 15692 / DSM 22644 / CIP 104116 / JCM 14847 / LMG 12228 / 1C / PRS 101 / PAO1) OX=208964 GN=pvdG PE=3 SV=1;;Q9I156;;12.55;;3
Q9I4X2	pqsB	0.988523	0.999579	0.102678	-0.897322	0.0590749	0.0271752	-0.053701	-0.0668662	3261;;sp|Q9I4X2|PQSB_PSEAE 2-heptyl-4(1H)-quinolone synthase subunit PqsB OS=Pseudomonas aeruginosa (strain ATCC 15692 / DSM 22644 / CIP 104116 / JCM 14847 / LMG 12228 / 1C / PRS 101 / PAO1) OX=208964 GN=pqsB PE=1 SV=1;;Q9I4X2;;229.95;;12
Q9I5A8	PA0832	0.987913	0.999579	0.102822	-0.897178	0.304516	-0.0103698	-0.0671962	-0.249494	3353;;tr|Q9I5A8|Q9I5A8_PSEAE Lactamase_B domain-containing protein OS=Pseudomonas aeruginosa (strain ATCC 15692 / DSM 22644 / CIP 104116 / JCM 14847 / LMG 12228 / 1C / PRS 101 / PAO1) OX=208964 GN=PA0832 PE=4 SV=1;;Q9I5A8;;15.88;;3
Q9I3T6	PA1408	0.987527	0.999579	0.102914	0.897086	-0.123104	-0.0948141	0.0887833	0.117085	3030;;tr|Q9I3T6|Q9I3T6_PSEAE DUF3772 domain-containing protein OS=Pseudomonas aeruginosa (strain ATCC 15692 / DSM 22644 / CIP 104116 / JCM 14847 / LMG 12228 / 1C / PRS 101 / PAO1) OX=208964 GN=PA1408 PE=3 SV=1;;Q9I3T6;;24.461;;9
P27726	gap	0.986852	0.999579	0.103074	0.896926	-0.128137	-0.0208376	-0.0349761	0.0602571	268;;sp|P27726|G3P_PSEAE Glyceraldehyde-3-phosphate dehydrogenase OS=Pseudomonas aeruginosa (strain ATCC 15692 / DSM 22644 / CIP 104116 / JCM 14847 / LMG 12228 / 1C / PRS 101 / PAO1) OX=208964 GN=gap PE=3 SV=3;;P27726;;123.02;;18
Q9HYL1	nosD	0.985178	0.999579	0.103472	-0.896528	0.33204	-0.349051	0.608171	-13.416	1894;;sp|Q9HYL1|NOSD_PSEAE Probable ABC transporter binding protein NosD OS=Pseudomonas aeruginosa (strain ATCC 15692 / DSM 22644 / CIP 104116 / JCM 14847 / LMG 12228 / 1C / PRS 101 / PAO1) OX=208964 GN=nosD PE=3 SV=1;;Q9HYL1;;3.325;;2
Q9HZ57	PA3177	0.982554	0.999579	0.104099	-0.895901	0.439048	0.639003	0.424595	-0.173074	2022;;tr|Q9HZ57|Q9HZ57_PSEAE GGDEF domain-containing protein OS=Pseudomonas aeruginosa (strain ATCC 15692 / DSM 22644 / CIP 104116 / JCM 14847 / LMG 12228 / 1C / PRS 101 / PAO1) OX=208964 GN=PA3177 PE=4 SV=1;;Q9HZ57;;57.134;;8
Q9I5U5	rsmA	0.9818	0.999579	0.10428	-0.89572	-0.012626	0.0303119	-0.0603612	-0.118233	3445;;sp|Q9I5U5|RSMA_PSEAE Ribosomal RNA small subunit methyltransferase A OS=Pseudomonas aeruginosa (strain ATCC 15692 / DSM 22644 / CIP 104116 / JCM 14847 / LMG 12228 / 1C / PRS 101 / PAO1) OX=208964 GN=rsmA PE=3 SV=1;;Q9I5U5;;61.76;;8
Q9HUH3	PA4992	0.981344	0.999579	0.104389	-0.895611	-0.0462655	0.0800333	-0.11542	-0.330165	886;;tr|Q9HUH3|Q9HUH3_PSEAE Aldo_ket_red domain-containing protein OS=Pseudomonas aeruginosa (strain ATCC 15692 / DSM 22644 / CIP 104116 / JCM 14847 / LMG 12228 / 1C / PRS 101 / PAO1) OX=208964 GN=PA4992 PE=1 SV=1;;Q9HUH3;;56.584;;12
Q9HXY5	PA3647	0.978195	0.999579	0.105149	-0.894851	0.321793	0.201101	0.232449	0.10005	1761;;sp|Q9HXY5|SKPL_PSEAE Skp-like protein OS=Pseudomonas aeruginosa (strain ATCC 15692 / DSM 22644 / CIP 104116 / JCM 14847 / LMG 12228 / 1C / PRS 101 / PAO1) OX=208964 GN=PA3647 PE=3 SV=1;;Q9HXY5;;129.56;;16
Q9HVX7	zapE	0.977223	0.999579	0.105385	-0.894615	-0.0130603	-0.0896759	-0.0385209	-0.268377	1256;;tr|Q9HVX7|Q9HVX7_PSEAE Cell division protein ZapE OS=Pseudomonas aeruginosa (strain ATCC 15692 / DSM 22644 / CIP 104116 / JCM 14847 / LMG 12228 / 1C / PRS 101 / PAO1) OX=208964 GN=zapE PE=3 SV=1;;Q9HVX7;;52.252;;15
Q51567	sucD	0.975542	0.999579	0.105793	-0.894207	-0.00278825	-0.00703673	-0.000668688	-0.0860846	471;;sp|Q51567|SUCD_PSEAE Succinate--CoA ligase [ADP-forming] subunit alpha OS=Pseudomonas aeruginosa (strain ATCC 15692 / DSM 22644 / CIP 104116 / JCM 14847 / LMG 12228 / 1C / PRS 101 / PAO1) OX=208964 GN=sucD PE=1 SV=2;;Q51567;;323.31;;24
Q03026	inh	0.974263	0.999579	0.106105	0.893895	0.656597	0.550764	0.778956	0.917116	403;;sp|Q03026|INH_PSEAE Proteinase inhibitor OS=Pseudomonas aeruginosa (strain ATCC 15692 / DSM 22644 / CIP 104116 / JCM 14847 / LMG 12228 / 1C / PRS 101 / PAO1) OX=208964 GN=inh PE=1 SV=1;;Q03026;;5.2395;;3
P0C2B2	dsbA	0.974212	0.999579	0.106118	-0.893882	0.172679	-0.0180812	-0.269846	-0.329086	210;;sp|P0C2B2|DSBA_PSEAE Thiol:disulfide interchange protein DsbA OS=Pseudomonas aeruginosa (strain ATCC 15692 / DSM 22644 / CIP 104116 / JCM 14847 / LMG 12228 / 1C / PRS 101 / PAO1) OX=208964 GN=dsbA PE=1 SV=1;;P0C2B2;;60.275;;10
Q9HT29	PA5545	0.973249	0.999579	0.106353	-0.893647	0.245575	0.206154	-0.124312	-0.171993	510;;tr|Q9HT29|Q9HT29_PSEAE Uncharacterized protein OS=Pseudomonas aeruginosa (strain ATCC 15692 / DSM 22644 / CIP 104116 / JCM 14847 / LMG 12228 / 1C / PRS 101 / PAO1) OX=208964 GN=PA5545 PE=4 SV=1;;Q9HT29;;284.3;;10
Q9I4Q9	PA1065	0.972287	0.999579	0.106589	-0.893411	-0.0136608	-0.0397272	-0.0122914	-0.240723	3215;;tr|Q9I4Q9|Q9I4Q9_PSEAE Uncharacterized protein OS=Pseudomonas aeruginosa (strain ATCC 15692 / DSM 22644 / CIP 104116 / JCM 14847 / LMG 12228 / 1C / PRS 101 / PAO1) OX=208964 GN=PA1065 PE=4 SV=1;;Q9I4Q9;;4.9472;;4
Q9HX66	PA3950	0.972157	0.999579	0.106621	-0.893379	0.0589135	-0.163169	-0.102387	-0.349643	1554;;tr|Q9HX66|Q9HX66_PSEAE Probable ATP-dependent RNA helicase OS=Pseudomonas aeruginosa (strain ATCC 15692 / DSM 22644 / CIP 104116 / JCM 14847 / LMG 12228 / 1C / PRS 101 / PAO1) OX=208964 GN=PA3950 PE=3 SV=1;;Q9HX66;;102.85;;22
Q9HUN2	rplI	0.971269	0.999579	0.106839	-0.893161	0.0924671	0.171516	0.0314647	-0.0836603	933;;sp|Q9HUN2|RL9_PSEAE 50S ribosomal protein L9 OS=Pseudomonas aeruginosa (strain ATCC 15692 / DSM 22644 / CIP 104116 / JCM 14847 / LMG 12228 / 1C / PRS 101 / PAO1) OX=208964 GN=rplI PE=3 SV=1;;Q9HUN2;;316.47;;11
Q9HTQ4	cycB	0.96998	0.999579	0.107157	-0.892843	0.580424	0.288233	0.0848022	-0.0208032	667;;tr|Q9HTQ4|Q9HTQ4_PSEAE Cytochrome c5 OS=Pseudomonas aeruginosa (strain ATCC 15692 / DSM 22644 / CIP 104116 / JCM 14847 / LMG 12228 / 1C / PRS 101 / PAO1) OX=208964 GN=cycB PE=4 SV=1;;Q9HTQ4;;54.608;;8
Q9I592	trxB2	0.969764	0.999579	0.10721	-0.89279	0.0458223	0.0304707	0.0417445	-0.0123892	3341;;tr|Q9I592|Q9I592_PSEAE Thioredoxin reductase OS=Pseudomonas aeruginosa (strain ATCC 15692 / DSM 22644 / CIP 104116 / JCM 14847 / LMG 12228 / 1C / PRS 101 / PAO1) OX=208964 GN=trxB2 PE=3 SV=1;;Q9I592;;98.52;;9
Q9I2L6	PA1881	0.969561	0.999579	0.10726	0.89274	-0.600212	-0.564515	0.138851	0.246791	2753;;tr|Q9I2L6|Q9I2L6_PSEAE Probable oxidoreductase OS=Pseudomonas aeruginosa (strain ATCC 15692 / DSM 22644 / CIP 104116 / JCM 14847 / LMG 12228 / 1C / PRS 101 / PAO1) OX=208964 GN=PA1881 PE=4 SV=1;;Q9I2L6;;19.077;;5
Q9I3G5	ccoP1	0.969359	0.999579	0.10731	0.89269	-0.0872068	0.000599333	0.0864752	0.114616	2955;;tr|Q9I3G5|Q9I3G5_PSEAE Cbb3-type cytochrome c oxidase subunit OS=Pseudomonas aeruginosa (strain ATCC 15692 / DSM 22644 / CIP 104116 / JCM 14847 / LMG 12228 / 1C / PRS 101 / PAO1) OX=208964 GN=ccoP1 PE=3 SV=1;;Q9I3G5;;108.78;;15
Q9I4U0	PA1034	0.969044	0.999579	0.107388	0.892612	0.056415	0.320514	0.164039	0.779503	3240;;tr|Q9I4U0|Q9I4U0_PSEAE Uncharacterized protein OS=Pseudomonas aeruginosa (strain ATCC 15692 / DSM 22644 / CIP 104116 / JCM 14847 / LMG 12228 / 1C / PRS 101 / PAO1) OX=208964 GN=PA1034 PE=4 SV=1;;Q9I4U0;;4.7805;;2
Q9I573	PA0868	0.962463	0.999579	0.109028	-0.890972	-0.166946	0.464761	0.595128	-14.4894	3324;;tr|Q9I573|Q9I573_PSEAE RF_PROK_I domain-containing protein OS=Pseudomonas aeruginosa (strain ATCC 15692 / DSM 22644 / CIP 104116 / JCM 14847 / LMG 12228 / 1C / PRS 101 / PAO1) OX=208964 GN=PA0868 PE=3 SV=1;;Q9I573;;3.0637;;2
Q9I5X8	PA0558	0.96152	0.999579	0.109265	0.890735	-0.202439	-0.0923166	0.00268663	0.0381863	3471;;tr|Q9I5X8|Q9I5X8_PSEAE Methyltransf_11 domain-containing protein OS=Pseudomonas aeruginosa (strain ATCC 15692 / DSM 22644 / CIP 104116 / JCM 14847 / LMG 12228 / 1C / PRS 101 / PAO1) OX=208964 GN=PA0558 PE=4 SV=1;;Q9I5X8;;35.986;;11
Q9I1B4	PA2365	0.95866	0.999579	0.109987	0.890013	0.119077	0.369655	0.300949	0.572688	2545;;tr|Q9I1B4|Q9I1B4_PSEAE Uncharacterized protein OS=Pseudomonas aeruginosa (strain ATCC 15692 / DSM 22644 / CIP 104116 / JCM 14847 / LMG 12228 / 1C / PRS 101 / PAO1) OX=208964 GN=PA2365 PE=4 SV=1;;Q9I1B4;;61.174;;11
Q9HZU2	cobH	0.95816	0.999579	0.110113	-0.889887	0.877642	0.791002	0.245529	0.177377	2197;;sp|Q9HZU2|COBH_PSEAE Precorrin-8X methylmutase OS=Pseudomonas aeruginosa (strain ATCC 15692 / DSM 22644 / CIP 104116 / JCM 14847 / LMG 12228 / 1C / PRS 101 / PAO1) OX=208964 GN=cobH PE=3 SV=1;;Q9HZU2;;24.528;;5
Q9I1A2	PA2377	0.956441	0.999579	0.11055	-0.88945	0.208009	-0.0437033	0.0181864	-0.239375	2539;;tr|Q9I1A2|Q9I1A2_PSEAE Uncharacterized protein OS=Pseudomonas aeruginosa (strain ATCC 15692 / DSM 22644 / CIP 104116 / JCM 14847 / LMG 12228 / 1C / PRS 101 / PAO1) OX=208964 GN=PA2377 PE=4 SV=1;;Q9I1A2;;2.21;;2
Q9I515	PA0943	0.953369	0.999579	0.111335	-0.888665	0.0759249	-0.0196337	0.0158376	-0.108885	3290;;tr|Q9I515|Q9I515_PSEAE Uncharacterized protein OS=Pseudomonas aeruginosa (strain ATCC 15692 / DSM 22644 / CIP 104116 / JCM 14847 / LMG 12228 / 1C / PRS 101 / PAO1) OX=208964 GN=PA0943 PE=4 SV=1;;Q9I515;;53.017;;14
Q9HVE6	upp	0.95275	0.999579	0.111494	0.888506	0.0286059	0.0800004	0.12301	0.139132	1106;;sp|Q9HVE6|UPP_PSEAE Uracil phosphoribosyltransferase OS=Pseudomonas aeruginosa (strain ATCC 15692 / DSM 22644 / CIP 104116 / JCM 14847 / LMG 12228 / 1C / PRS 101 / PAO1) OX=208964 GN=upp PE=3 SV=1;;Q9HVE6;;166.44;;14
Q9I4S3	PA1051	0.949556	0.999579	0.112316	0.887684	-0.342487	-0.268699	0.440739	0.528322	3225;;tr|Q9I4S3|Q9I4S3_PSEAE Probable transporter OS=Pseudomonas aeruginosa (strain ATCC 15692 / DSM 22644 / CIP 104116 / JCM 14847 / LMG 12228 / 1C / PRS 101 / PAO1) OX=208964 GN=PA1051 PE=4 SV=1;;Q9I4S3;;7.7115;;2
Q9I324	popB	0.948847	0.999579	0.1125	-0.8875	-0.0274604	-0.0900041	-0.334768	-0.362091	2862;;tr|Q9I324|Q9I324_PSEAE Translocator protein PopB OS=Pseudomonas aeruginosa (strain ATCC 15692 / DSM 22644 / CIP 104116 / JCM 14847 / LMG 12228 / 1C / PRS 101 / PAO1) OX=208964 GN=popB PE=4 SV=1;;Q9I324;;53.214;;8
Q9HWJ3	PA4188	0.948672	0.999579	0.112545	0.887455	-0.0374978	0.036733	0.156472	0.176022	1425;;tr|Q9HWJ3|Q9HWJ3_PSEAE Uncharacterized protein OS=Pseudomonas aeruginosa (strain ATCC 15692 / DSM 22644 / CIP 104116 / JCM 14847 / LMG 12228 / 1C / PRS 101 / PAO1) OX=208964 GN=PA4188 PE=3 SV=1;;Q9HWJ3;;9.7176;;5
Q9I0L5	icd	0.948372	0.999579	0.112623	-0.887377	-0.0588531	-0.0427142	-0.0860132	-0.104225	2380;;tr|Q9I0L5|Q9I0L5_PSEAE Isocitrate dehydrogenase [NADP] OS=Pseudomonas aeruginosa (strain ATCC 15692 / DSM 22644 / CIP 104116 / JCM 14847 / LMG 12228 / 1C / PRS 101 / PAO1) OX=208964 GN=icd PE=4 SV=1;;Q9I0L5;;323.31;;45
Q9HWF0	rplF	0.948042	0.999579	0.112709	-0.887291	0.215015	-0.0143729	-0.0946261	-0.19541	1391;;sp|Q9HWF0|RL6_PSEAE 50S ribosomal protein L6 OS=Pseudomonas aeruginosa (strain ATCC 15692 / DSM 22644 / CIP 104116 / JCM 14847 / LMG 12228 / 1C / PRS 101 / PAO1) OX=208964 GN=rplF PE=3 SV=1;;Q9HWF0;;103.19;;16
P42812	lolB	0.946208	0.999579	0.113186	-0.886814	0.0325756	0.0686022	-0.0515828	-0.0915347	315;;sp|P42812|LOLB_PSEAE Outer-membrane lipoprotein LolB OS=Pseudomonas aeruginosa (strain ATCC 15692 / DSM 22644 / CIP 104116 / JCM 14847 / LMG 12228 / 1C / PRS 101 / PAO1) OX=208964 GN=lolB PE=3 SV=2;;P42812;;98.58;;9
Q9I2C3	pqqB	0.945823	0.999579	0.113286	0.886714	0.226293	0.172687	0.545932	0.623458	2714;;sp|Q9I2C3|PQQB_PSEAE Coenzyme PQQ synthesis protein B OS=Pseudomonas aeruginosa (strain ATCC 15692 / DSM 22644 / CIP 104116 / JCM 14847 / LMG 12228 / 1C / PRS 101 / PAO1) OX=208964 GN=pqqB PE=3 SV=1;;Q9I2C3;;21.583;;3
Q9HU97;Q9HU96;Q9HU95	PA5086	0.945364	0.999579	0.113406	-0.886594	1.59822	1.47253	0.00416925	-0.175775	822;;tr|Q9HU97|Q9HU97_PSEAE Uncharacterized protein OS=Pseudomonas aeruginosa (strain ATCC 15692 / DSM 22644 / CIP 104116 / JCM 14847 / LMG 12228 / 1C / PRS 101 / PAO1) OX=208964 GN=PA5086 PE=4 SV=1;tr|Q9HU96|Q9HU96_PSEAE Uncharacterized protein OS=Pseudomonas ;;Q9HU97;Q9HU96;Q9HU95;;4.3436;;2;2;1
Q9I5D1	ampDh3	0.942773	0.999579	0.114085	0.885915	-0.10532	-0.215568	0.206291	0.329142	3361;;tr|Q9I5D1|Q9I5D1_PSEAE AmpDh3 OS=Pseudomonas aeruginosa (strain ATCC 15692 / DSM 22644 / CIP 104116 / JCM 14847 / LMG 12228 / 1C / PRS 101 / PAO1) OX=208964 GN=ampDh3 PE=1 SV=1;;Q9I5D1;;8.1055;;3
Q9I382	selU	0.941352	0.999579	0.114458	0.885542	-0.0755269	-0.141929	0.0164814	0.0918439	2891;;sp|Q9I382|SELU_PSEAE tRNA 2-selenouridine synthase OS=Pseudomonas aeruginosa (strain ATCC 15692 / DSM 22644 / CIP 104116 / JCM 14847 / LMG 12228 / 1C / PRS 101 / PAO1) OX=208964 GN=selU PE=3 SV=1;;Q9I382;;61.479;;19
Q9HXB3	PA3900	0.93981	0.999579	0.114866	0.885134	0.343681	0.180639	0.693063	0.869297	1590;;tr|Q9HXB3|Q9HXB3_PSEAE Probable transmembrane sensor OS=Pseudomonas aeruginosa (strain ATCC 15692 / DSM 22644 / CIP 104116 / JCM 14847 / LMG 12228 / 1C / PRS 101 / PAO1) OX=208964 GN=PA3900 PE=4 SV=1;;Q9HXB3;;8.2324;;3
Q9I1Z9	PA2116	0.939255	0.999579	0.115012	0.884988	0.101997	0.19986	0.298049	0.324765	2657;;sp|Q9I1Z9|Y2116_PSEAE Putative hydro-lyase PA2116 OS=Pseudomonas aeruginosa (strain ATCC 15692 / DSM 22644 / CIP 104116 / JCM 14847 / LMG 12228 / 1C / PRS 101 / PAO1) OX=208964 GN=PA2116 PE=3 SV=1;;Q9I1Z9;;51.537;;10
Q9I468	cobC	0.938632	0.999579	0.115178	-0.884822	0.235328	-0.101345	-0.0266627	-0.344939	3106;;sp|Q9I468|COBC_PSEAE Threonine-phosphate decarboxylase OS=Pseudomonas aeruginosa (strain ATCC 15692 / DSM 22644 / CIP 104116 / JCM 14847 / LMG 12228 / 1C / PRS 101 / PAO1) OX=208964 GN=cobC PE=3 SV=1;;Q9I468;;8.6328;;6
Q9I4J7	PA1138	0.938353	0.999579	0.115252	0.884748	-1.25494	-0.379524	-0.252339	0.220578	3173;;tr|Q9I4J7|Q9I4J7_PSEAE Probable transcriptional regulator OS=Pseudomonas aeruginosa (strain ATCC 15692 / DSM 22644 / CIP 104116 / JCM 14847 / LMG 12228 / 1C / PRS 101 / PAO1) OX=208964 GN=PA1138 PE=3 SV=1;;Q9I4J7;;6.4343;;5
Q9I1D4	mtlZ	0.93677	0.999579	0.115673	-0.884327	0.164845	0.235435	0.0281414	-0.0475399	2554;;tr|Q9I1D4|Q9I1D4_PSEAE Fructokinase OS=Pseudomonas aeruginosa (strain ATCC 15692 / DSM 22644 / CIP 104116 / JCM 14847 / LMG 12228 / 1C / PRS 101 / PAO1) OX=208964 GN=mtlZ PE=4 SV=1;;Q9I1D4;;14.978;;7
Q59647	norB	0.936683	0.999579	0.115696	0.884304	0.477789	0.664651	0.592841	0.834551	482;;sp|Q59647|NORB_PSEAE Nitric oxide reductase subunit B OS=Pseudomonas aeruginosa (strain ATCC 15692 / DSM 22644 / CIP 104116 / JCM 14847 / LMG 12228 / 1C / PRS 101 / PAO1) OX=208964 GN=norB PE=1 SV=1;;Q59647;;10.472;;3
Q9HWW9	PA4059	0.935952	0.999579	0.11589	0.88411	0.0985652	0.0258574	0.0888542	0.333494	1484;;tr|Q9HWW9|Q9HWW9_PSEAE Uncharacterized protein OS=Pseudomonas aeruginosa (strain ATCC 15692 / DSM 22644 / CIP 104116 / JCM 14847 / LMG 12228 / 1C / PRS 101 / PAO1) OX=208964 GN=PA4059 PE=4 SV=1;;Q9HWW9;;15.838;;5
Q9I3N6	ccmB	0.933672	0.999579	0.116501	0.883499	-0.179305	-0.0476307	0.125594	0.157348	3000;;sp|Q9I3N6|CCMB_PSEAE Heme exporter protein B OS=Pseudomonas aeruginosa (strain ATCC 15692 / DSM 22644 / CIP 104116 / JCM 14847 / LMG 12228 / 1C / PRS 101 / PAO1) OX=208964 GN=ccmB PE=3 SV=1;;Q9I3N6;;2.4463;;1
Q9I712	PA0120	0.933069	0.999579	0.116663	-0.883337	0.694464	0.553582	-0.747397	-0.886117	3734;;tr|Q9I712|Q9I712_PSEAE Probable transcriptional regulator OS=Pseudomonas aeruginosa (strain ATCC 15692 / DSM 22644 / CIP 104116 / JCM 14847 / LMG 12228 / 1C / PRS 101 / PAO1) OX=208964 GN=PA0120 PE=4 SV=1;;Q9I712;;13.592;;6
Q9I6T8	PA0200	0.932799	0.999579	0.116735	-0.883265	-0.226166	0.0560798	-0.167431	-1.24533	3681;;tr|Q9I6T8|Q9I6T8_PSEAE Uncharacterized protein OS=Pseudomonas aeruginosa (strain ATCC 15692 / DSM 22644 / CIP 104116 / JCM 14847 / LMG 12228 / 1C / PRS 101 / PAO1) OX=208964 GN=PA0200 PE=4 SV=1;;Q9I6T8;;9.7809;;3
Q9HVZ5	rsmH	0.931626	0.999579	0.117051	0.882949	-0.30803	-0.162008	-0.0074874	0.0298578	1273;;sp|Q9HVZ5|RSMH_PSEAE Ribosomal RNA small subunit methyltransferase H OS=Pseudomonas aeruginosa (strain ATCC 15692 / DSM 22644 / CIP 104116 / JCM 14847 / LMG 12228 / 1C / PRS 101 / PAO1) OX=208964 GN=rsmH PE=3 SV=1;;Q9HVZ5;;43.136;;12
Q9I3W9;REV__Q9I1F9;REV__Q9I005	pdxB	0.928528	0.999579	0.117889	-0.882111	0.120576	0.172962	0.129295	-0.0503674	3040;;sp|Q9I3W9|PDXB_PSEAE Erythronate-4-phosphate dehydrogenase OS=Pseudomonas aeruginosa (strain ATCC 15692 / DSM 22644 / CIP 104116 / JCM 14847 / LMG 12228 / 1C / PRS 101 / PAO1) OX=208964 GN=pdxB PE=1 SV=1;;Q9I3W9;REV__Q9I1F9;REV__Q9I005;;23.881;;13;1;1
Q9I6V2	mcpA	0.92785	0.999579	0.118073	0.881927	-0.115912	0.0542603	-0.00145583	0.190888	3687;;sp|Q9I6V2|MCPA_PSEAE Methyl-accepting chemotaxis protein McpA OS=Pseudomonas aeruginosa (strain ATCC 15692 / DSM 22644 / CIP 104116 / JCM 14847 / LMG 12228 / 1C / PRS 101 / PAO1) OX=208964 GN=mcpA PE=1 SV=1;;Q9I6V2;;123.17;;16
Q9HYY6	PA3254	0.926592	0.999579	0.118415	-0.881585	-0.0083329	0.430205	-0.455812	-0.967271	1967;;tr|Q9HYY6|Q9HYY6_PSEAE Probable ATP-binding component of ABC transporter OS=Pseudomonas aeruginosa (strain ATCC 15692 / DSM 22644 / CIP 104116 / JCM 14847 / LMG 12228 / 1C / PRS 101 / PAO1) OX=208964 GN=PA3254 PE=4 SV=1;;Q9HYY6;;9.3317;;3
Q9I632	srkA	0.925451	0.999579	0.118727	0.881273	0.0645785	0.0747861	0.0730578	0.0816309	3509;;tr|Q9I632|Q9I632_PSEAE Stress response kinase A OS=Pseudomonas aeruginosa (strain ATCC 15692 / DSM 22644 / CIP 104116 / JCM 14847 / LMG 12228 / 1C / PRS 101 / PAO1) OX=208964 GN=srkA PE=3 SV=1;;Q9I632;;69.446;;13
Q9I695	PA0418	0.924346	0.999579	0.119029	-0.880971	0.220424	0.224676	0.237788	-0.0106712	3557;;tr|Q9I695|Q9I695_PSEAE Uncharacterized protein OS=Pseudomonas aeruginosa (strain ATCC 15692 / DSM 22644 / CIP 104116 / JCM 14847 / LMG 12228 / 1C / PRS 101 / PAO1) OX=208964 GN=PA0418 PE=4 SV=1;;Q9I695;;24.245;;15
Q9HWE3	rpmC	0.923556	0.999579	0.119246	-0.880754	0.191265	0.312191	0.162354	-0.0588853	1384;;sp|Q9HWE3|RL29_PSEAE 50S ribosomal protein L29 OS=Pseudomonas aeruginosa (strain ATCC 15692 / DSM 22644 / CIP 104116 / JCM 14847 / LMG 12228 / 1C / PRS 101 / PAO1) OX=208964 GN=rpmC PE=1 SV=1;;Q9HWE3;;323.31;;9
Q9I4D7	PA1201	0.922923	0.999579	0.11942	-0.88058	-0.143311	-0.304961	-0.238625	-0.452961	3135;;tr|Q9I4D7|Q9I4D7_PSEAE Probable transcriptional regulator OS=Pseudomonas aeruginosa (strain ATCC 15692 / DSM 22644 / CIP 104116 / JCM 14847 / LMG 12228 / 1C / PRS 101 / PAO1) OX=208964 GN=PA1201 PE=3 SV=1;;Q9I4D7;;12.478;;4
Q9HUA4	dtd	0.920693	0.999579	0.120035	-0.879965	0.0847686	-0.103927	-0.651153	-0.698257	828;;sp|Q9HUA4|DTD_PSEAE D-aminoacyl-tRNA deacylase OS=Pseudomonas aeruginosa (strain ATCC 15692 / DSM 22644 / CIP 104116 / JCM 14847 / LMG 12228 / 1C / PRS 101 / PAO1) OX=208964 GN=dtd PE=3 SV=1;;Q9HUA4;;3.1672;;2
Q9HW59	PA4342	0.920572	0.999579	0.120068	-0.879932	0.0992861	0.0523316	-0.0494977	-0.0595548	1326;;tr|Q9HW59|Q9HW59_PSEAE Probable amidase OS=Pseudomonas aeruginosa (strain ATCC 15692 / DSM 22644 / CIP 104116 / JCM 14847 / LMG 12228 / 1C / PRS 101 / PAO1) OX=208964 GN=PA4342 PE=4 SV=1;;Q9HW59;;5.0146;;2
Q9HZ12	PA3228	0.91895	0.999579	0.120517	0.879483	-0.128936	-0.0923981	0.11429	0.131776	1988;;tr|Q9HZ12|Q9HZ12_PSEAE Probable ATP-binding/permease fusion ABC transporter OS=Pseudomonas aeruginosa (strain ATCC 15692 / DSM 22644 / CIP 104116 / JCM 14847 / LMG 12228 / 1C / PRS 101 / PAO1) OX=208964 GN=PA3228 PE=4 SV=1;;Q9HZ12;;60.349;;22
G3XCW9	ampD	0.917077	0.999579	0.121038	-0.878962	0.170756	-0.293055	-0.415997	-0.62109	57;;tr|G3XCW9|G3XCW9_PSEAE Beta-lactamase expression regulator AmpD OS=Pseudomonas aeruginosa (strain ATCC 15692 / DSM 22644 / CIP 104116 / JCM 14847 / LMG 12228 / 1C / PRS 101 / PAO1) OX=208964 GN=ampD PE=4 SV=1;;G3XCW9;;1.8266;;2
Q59646	norC	0.914568	0.999579	0.12174	0.87826	-0.789375	-0.232071	-0.705725	1.29663	481;;sp|Q59646|NORC_PSEAE Nitric oxide reductase subunit C OS=Pseudomonas aeruginosa (strain ATCC 15692 / DSM 22644 / CIP 104116 / JCM 14847 / LMG 12228 / 1C / PRS 101 / PAO1) OX=208964 GN=norC PE=1 SV=3;;Q59646;;7.095;;2
Q9HY83	PA3526	0.913111	0.999579	0.122149	0.877851	-0.192998	-0.132176	-0.0462205	-0.0340303	1820;;tr|Q9HY83|Q9HY83_PSEAE Probable outer membrane protein OS=Pseudomonas aeruginosa (strain ATCC 15692 / DSM 22644 / CIP 104116 / JCM 14847 / LMG 12228 / 1C / PRS 101 / PAO1) OX=208964 GN=PA3526 PE=4 SV=1;;Q9HY83;;17.679;;8
Q51470	miaB	0.911615	0.999579	0.12257	0.87743	0.00760871	0.0326389	0.0586316	0.0643116	453;;sp|Q51470|MIAB_PSEAE tRNA-2-methylthio-N(6)-dimethylallyladenosine synthase OS=Pseudomonas aeruginosa (strain ATCC 15692 / DSM 22644 / CIP 104116 / JCM 14847 / LMG 12228 / 1C / PRS 101 / PAO1) OX=208964 GN=miaB PE=3 SV=2;;Q51470;;97.603;;20
Q9HUF7	rfaP	0.910578	0.999579	0.122863	-0.877137	-0.0104792	-0.157429	-0.0968885	-0.287157	872;;sp|Q9HUF7|RFAP_PSEAE Lipopolysaccharide core heptose(I) kinase RfaP OS=Pseudomonas aeruginosa (strain ATCC 15692 / DSM 22644 / CIP 104116 / JCM 14847 / LMG 12228 / 1C / PRS 101 / PAO1) OX=208964 GN=rfaP PE=1 SV=1;;Q9HUF7;;20.09;;8
P43501	pilH	0.909609	0.999579	0.123138	-0.876862	0.723034	0.438243	0.364715	0.240347	319;;sp|P43501|PILH_PSEAE Protein PilH OS=Pseudomonas aeruginosa (strain ATCC 15692 / DSM 22644 / CIP 104116 / JCM 14847 / LMG 12228 / 1C / PRS 101 / PAO1) OX=208964 GN=pilH PE=3 SV=1;;P43501;;108.38;;11
P57683	kdpA	0.909501	0.999579	0.123168	-0.876832	0.894051	-0.903494	-0.127783	-2.5472	359;;sp|P57683|KDPA_PSEAE Potassium-transporting ATPase potassium-binding subunit OS=Pseudomonas aeruginosa (strain ATCC 15692 / DSM 22644 / CIP 104116 / JCM 14847 / LMG 12228 / 1C / PRS 101 / PAO1) OX=208964 GN=kdpA PE=3 SV=1;;P57683;;6.9567;;4
Q9I2Q3	PA1842	0.905527	0.999579	0.1243	0.8757	-0.189747	-0.224564	-0.152204	-0.114816	2772;;tr|Q9I2Q3|Q9I2Q3_PSEAE Uncharacterized protein OS=Pseudomonas aeruginosa (strain ATCC 15692 / DSM 22644 / CIP 104116 / JCM 14847 / LMG 12228 / 1C / PRS 101 / PAO1) OX=208964 GN=PA1842 PE=4 SV=1;;Q9I2Q3;;5.1754;;4
Q9I131	PA2451	0.905196	0.999579	0.124395	-0.875605	0.687984	1.00679	0.343992	0.00207254	2492;;tr|Q9I131|Q9I131_PSEAE Uncharacterized protein OS=Pseudomonas aeruginosa (strain ATCC 15692 / DSM 22644 / CIP 104116 / JCM 14847 / LMG 12228 / 1C / PRS 101 / PAO1) OX=208964 GN=PA2451 PE=4 SV=1;;Q9I131;;4.7907;;4
Q9HZ66	serC	0.904897	0.999579	0.124481	-0.875519	0.314539	0.30875	0.126309	0.108996	2031;;sp|Q9HZ66|SERC_PSEAE Phosphoserine aminotransferase OS=Pseudomonas aeruginosa (strain ATCC 15692 / DSM 22644 / CIP 104116 / JCM 14847 / LMG 12228 / 1C / PRS 101 / PAO1) OX=208964 GN=serC PE=1 SV=1;;Q9HZ66;;197.35;;19
Q9HXH0	valS	0.90458	0.999579	0.124572	-0.875428	0.0862761	0.15858	0.0827994	-0.0727875	1628;;sp|Q9HXH0|SYV_PSEAE Valine--tRNA ligase OS=Pseudomonas aeruginosa (strain ATCC 15692 / DSM 22644 / CIP 104116 / JCM 14847 / LMG 12228 / 1C / PRS 101 / PAO1) OX=208964 GN=valS PE=1 SV=1;;Q9HXH0;;323.31;;55
Q59637	aceE	0.902868	0.999579	0.125064	-0.874936	0.0733116	0.0368002	0.06505	-0.0398287	476;;sp|Q59637|ODP1_PSEAE Pyruvate dehydrogenase E1 component OS=Pseudomonas aeruginosa (strain ATCC 15692 / DSM 22644 / CIP 104116 / JCM 14847 / LMG 12228 / 1C / PRS 101 / PAO1) OX=208964 GN=aceE PE=3 SV=2;;Q59637;;323.31;;68
P07345	trpB	0.901159	0.999579	0.125557	-0.874443	0.0715564	0.0684105	-0.0625535	-0.074768	202;;sp|P07345|TRPB_PSEAE Tryptophan synthase beta chain OS=Pseudomonas aeruginosa (strain ATCC 15692 / DSM 22644 / CIP 104116 / JCM 14847 / LMG 12228 / 1C / PRS 101 / PAO1) OX=208964 GN=trpB PE=3 SV=2;;P07345;;152.62;;22
Q51344	asd	0.901089	0.999579	0.125577	-0.874423	0.0582013	0.120527	-0.0367353	-0.0973223	421;;sp|Q51344|DHAS_PSEAE Aspartate-semialdehyde dehydrogenase OS=Pseudomonas aeruginosa (strain ATCC 15692 / DSM 22644 / CIP 104116 / JCM 14847 / LMG 12228 / 1C / PRS 101 / PAO1) OX=208964 GN=asd PE=1 SV=2;;Q51344;;316.43;;24
G3XCU5	vreR	0.901027	0.999579	0.125595	0.980602	16.7668	16.879		17.0863	40;;tr|G3XCU5|G3XCU5_PSEAE Sigma factor regulator, VreR OS=Pseudomonas aeruginosa (strain ATCC 15692 / DSM 22644 / CIP 104116 / JCM 14847 / LMG 12228 / 1C / PRS 101 / PAO1) OX=208964 GN=vreR PE=4 SV=1;;G3XCU5;;-2;;1
Q9HX97	moaE	0.899268	0.999579	0.126105	0.873895	-0.653285	0.0892281	-0.11716	0.60311	1580;;sp|Q9HX97|MOAE_PSEAE Molybdopterin synthase catalytic subunit OS=Pseudomonas aeruginosa (strain ATCC 15692 / DSM 22644 / CIP 104116 / JCM 14847 / LMG 12228 / 1C / PRS 101 / PAO1) OX=208964 GN=moaE PE=3 SV=1;;Q9HX97;;36.236;;5
Q9I1I6	PA2289	0.897727	0.999579	0.126553	-0.873447	-0.0238673	-0.073145	-0.0313155	-0.195441	2579;;tr|Q9I1I6|Q9I1I6_PSEAE Uncharacterized protein OS=Pseudomonas aeruginosa (strain ATCC 15692 / DSM 22644 / CIP 104116 / JCM 14847 / LMG 12228 / 1C / PRS 101 / PAO1) OX=208964 GN=PA2289 PE=3 SV=1;;Q9I1I6;;30.406;;9
Q9HYG1	PA3445	0.89751	0.999579	0.126616	-0.873384	0.0235361	0.347738	0.0575007	-0.793698	1859;;tr|Q9HYG1|Q9HYG1_PSEAE PBPb domain-containing protein OS=Pseudomonas aeruginosa (strain ATCC 15692 / DSM 22644 / CIP 104116 / JCM 14847 / LMG 12228 / 1C / PRS 101 / PAO1) OX=208964 GN=PA3445 PE=3 SV=1;;Q9HYG1;;50.248;;8
G3XDB2	cpoB	0.897244	0.999579	0.126694	-0.873306	0.885251	0.651091	0.175716	0.139025	154;;tr|G3XDB2|G3XDB2_PSEAE Cell division coordinator CpoB OS=Pseudomonas aeruginosa (strain ATCC 15692 / DSM 22644 / CIP 104116 / JCM 14847 / LMG 12228 / 1C / PRS 101 / PAO1) OX=208964 GN=cpoB PE=3 SV=1;;G3XDB2;;323.31;;17
P27017	amiC	0.897214	0.999579	0.126703	0.873297	0.0522333	0.0539045	0.304381	0.327997	267;;sp|P27017|AMIC_PSEAE Aliphatic amidase expression-regulating protein OS=Pseudomonas aeruginosa (strain ATCC 15692 / DSM 22644 / CIP 104116 / JCM 14847 / LMG 12228 / 1C / PRS 101 / PAO1) OX=208964 GN=amiC PE=1 SV=5;;P27017;;6.8453;;4
Q9HT68	PA5505	0.897178	0.999579	0.126713	-0.873287	0.071639	0.154299	-0.311273	-0.393842	535;;tr|Q9HT68|Q9HT68_PSEAE Probable TonB-dependent receptor OS=Pseudomonas aeruginosa (strain ATCC 15692 / DSM 22644 / CIP 104116 / JCM 14847 / LMG 12228 / 1C / PRS 101 / PAO1) OX=208964 GN=PA5505 PE=1 SV=1;;Q9HT68;;305.56;;15
Q9HZ25	PA3215	0.896973	0.999579	0.126773	-0.873227	-0.0298091	-0.298757	-0.171874	-0.555217	1995;;tr|Q9HZ25|Q9HZ25_PSEAE Probable transcriptional regulator OS=Pseudomonas aeruginosa (strain ATCC 15692 / DSM 22644 / CIP 104116 / JCM 14847 / LMG 12228 / 1C / PRS 101 / PAO1) OX=208964 GN=PA3215 PE=4 SV=1;;Q9HZ25;;10.685;;4
P42512	fptA	0.894264	0.999579	0.127566	-0.872434	0.749587	0.468206	0.0995357	0.0508269	308;;sp|P42512|FPTA_PSEAE Fe(3+)-pyochelin receptor OS=Pseudomonas aeruginosa (strain ATCC 15692 / DSM 22644 / CIP 104116 / JCM 14847 / LMG 12228 / 1C / PRS 101 / PAO1) OX=208964 GN=fptA PE=1 SV=1;;P42512;;323.31;;37
Q9HZP8	fabV	0.892917	0.999579	0.127963	-0.872037	-0.015243	0.0274386	-0.0211488	-0.0995843	2173;;sp|Q9HZP8|FABV_PSEAE Enoyl-[acyl-carrier-protein] reductase [NADH] OS=Pseudomonas aeruginosa (strain ATCC 15692 / DSM 22644 / CIP 104116 / JCM 14847 / LMG 12228 / 1C / PRS 101 / PAO1) OX=208964 GN=fabV PE=1 SV=1;;Q9HZP8;;323.31;;32
Q9HZM8	rne	0.88919	0.999579	0.129065	-0.870935	0.166957	0.117597	0.0503834	0.0424661	2153;;tr|Q9HZM8|Q9HZM8_PSEAE Ribonuclease E OS=Pseudomonas aeruginosa (strain ATCC 15692 / DSM 22644 / CIP 104116 / JCM 14847 / LMG 12228 / 1C / PRS 101 / PAO1) OX=208964 GN=rne PE=1 SV=1;;Q9HZM8;;323.31;;47
Q9HW40	PA4361	0.888935	0.999579	0.129141	0.870859	-0.117883	-0.153247	-0.053353	-0.0215351	1311;;tr|Q9HW40|Q9HW40_PSEAE Probable oxidoreductase OS=Pseudomonas aeruginosa (strain ATCC 15692 / DSM 22644 / CIP 104116 / JCM 14847 / LMG 12228 / 1C / PRS 101 / PAO1) OX=208964 GN=PA4361 PE=4 SV=1;;Q9HW40;;34.652;;12
Q9HTI6	PA5378	0.888783	0.999579	0.129186	-0.870814	-0.280003	-0.597138	-0.359434	-1.17945	615;;tr|Q9HTI6|Q9HTI6_PSEAE OpuAC domain-containing protein OS=Pseudomonas aeruginosa (strain ATCC 15692 / DSM 22644 / CIP 104116 / JCM 14847 / LMG 12228 / 1C / PRS 101 / PAO1) OX=208964 GN=PA5378 PE=4 SV=1;;Q9HTI6;;31.086;;9
Q9HT06	yidC	0.882921	0.999579	0.130942	-0.869058	0.104902	0.131454	-0.0351113	-0.0603315	491;;sp|Q9HT06|YIDC_PSEAE Membrane protein insertase YidC OS=Pseudomonas aeruginosa (strain ATCC 15692 / DSM 22644 / CIP 104116 / JCM 14847 / LMG 12228 / 1C / PRS 101 / PAO1) OX=208964 GN=yidC PE=3 SV=1;;Q9HT06;;317.64;;22
Q9I188	pvdP	0.882902	0.999579	0.130948	0.869052	-0.19121	-0.25566	-0.143933	-0.07104	2527;;tr|Q9I188|Q9I188_PSEAE PvdP OS=Pseudomonas aeruginosa (strain ATCC 15692 / DSM 22644 / CIP 104116 / JCM 14847 / LMG 12228 / 1C / PRS 101 / PAO1) OX=208964 GN=pvdP PE=1 SV=1;;Q9I188;;48.169;;9
Q9HVF9	PA4632	0.881648	0.999579	0.131326	-0.868674	0.147522	0.251311	0.0116624	-0.0857687	1116;;tr|Q9HVF9|Q9HVF9_PSEAE Peptidase_M48 domain-containing protein OS=Pseudomonas aeruginosa (strain ATCC 15692 / DSM 22644 / CIP 104116 / JCM 14847 / LMG 12228 / 1C / PRS 101 / PAO1) OX=208964 GN=PA4632 PE=3 SV=1;;Q9HVF9;;248.02;;15
P29365	hom	0.881356	0.999579	0.131415	0.868585	-0.00919408	0.0409763	0.0249005	0.0758002	275;;sp|P29365|DHOM_PSEAE Homoserine dehydrogenase OS=Pseudomonas aeruginosa (strain ATCC 15692 / DSM 22644 / CIP 104116 / JCM 14847 / LMG 12228 / 1C / PRS 101 / PAO1) OX=208964 GN=hom PE=3 SV=2;;P29365;;245.44;;18
Q9HUN4	alr	0.880706	0.999579	0.131612	-0.868388	0.329738	0.338154	0.124261	0.10435	935;;sp|Q9HUN4|ALR1_PSEAE Alanine racemase, biosynthetic OS=Pseudomonas aeruginosa (strain ATCC 15692 / DSM 22644 / CIP 104116 / JCM 14847 / LMG 12228 / 1C / PRS 101 / PAO1) OX=208964 GN=alr PE=1 SV=1;;Q9HUN4;;30.575;;8
Q9HTU7	PA5247	0.878458	0.999579	0.132295	0.867705	-0.423421	0.239196	0.217571	0.62119	696;;sp|Q9HTU7|Y5247_PSEAE UPF0178 protein PA5247 OS=Pseudomonas aeruginosa (strain ATCC 15692 / DSM 22644 / CIP 104116 / JCM 14847 / LMG 12228 / 1C / PRS 101 / PAO1) OX=208964 GN=PA5247 PE=3 SV=1;;Q9HTU7;;4.4704;;2
Q9HXW3	PA3677	0.877653	0.999579	0.13254	-0.86746	0.224982	0.00286757	0.00245827	-0.125447	1743;;tr|Q9HXW3|Q9HXW3_PSEAE Probable Resistance-Nodulation-Cell Division (RND) efflux membrane fusion protein OS=Pseudomonas aeruginosa (strain ATCC 15692 / DSM 22644 / CIP 104116 / JCM 14847 / LMG 12228 / 1C / PRS 101 / PAO1) OX=208964 GN=PA3677 PE=3 SV=1;;Q9HXW3;;32.02;;12
Q9HVQ1	PA4523	0.876876	0.999579	0.132777	-0.867223	0.206463	-0.00540366	0.102216	-0.209219	1186;;tr|Q9HVQ1|Q9HVQ1_PSEAE Uncharacterized protein OS=Pseudomonas aeruginosa (strain ATCC 15692 / DSM 22644 / CIP 104116 / JCM 14847 / LMG 12228 / 1C / PRS 101 / PAO1) OX=208964 GN=PA4523 PE=4 SV=1;;Q9HVQ1;;23.421;;8
Q9I441	PA1303	0.875505	0.999579	0.133197	0.866803	-1.29771	-0.440659	-0.539426	0.0545569	3084;;tr|Q9I441|Q9I441_PSEAE Signal peptidase I OS=Pseudomonas aeruginosa (strain ATCC 15692 / DSM 22644 / CIP 104116 / JCM 14847 / LMG 12228 / 1C / PRS 101 / PAO1) OX=208964 GN=PA1303 PE=3 SV=1;;Q9I441;;6.8647;;3
Q51507	pchB	0.872984	0.999579	0.133972	-0.866028	0.646628	0.707568	0.279788	0.223486	462;;sp|Q51507|PCHB_PSEAE Isochorismate pyruvate lyase OS=Pseudomonas aeruginosa (strain ATCC 15692 / DSM 22644 / CIP 104116 / JCM 14847 / LMG 12228 / 1C / PRS 101 / PAO1) OX=208964 GN=pchB PE=1 SV=2;;Q51507;;73.009;;6
Q9HYG4	ssuB1	0.872244	0.999579	0.134201	0.865799	-0.782261	-0.594626	-0.031998	-0.0128151	1862;;sp|Q9HYG4|SSUB1_PSEAE Aliphatic sulfonates import ATP-binding protein SsuB 1 OS=Pseudomonas aeruginosa (strain ATCC 15692 / DSM 22644 / CIP 104116 / JCM 14847 / LMG 12228 / 1C / PRS 101 / PAO1) OX=208964 GN=ssuB1 PE=3 SV=1;;Q9HYG4;;48.677;;11
Q9HYP7	PA3349	0.872128	0.999579	0.134237	-0.865763	0.0194314	-0.00295085	0.021281	-0.0835739	1907;;tr|Q9HYP7|Q9HYP7_PSEAE Probable chemotaxis protein OS=Pseudomonas aeruginosa (strain ATCC 15692 / DSM 22644 / CIP 104116 / JCM 14847 / LMG 12228 / 1C / PRS 101 / PAO1) OX=208964 GN=PA3349 PE=4 SV=1;;Q9HYP7;;164.85;;21
Q9I1F0	PA2328	0.871961	0.999579	0.134289	-0.865711	0.00878651	0.155367	-0.478826	-0.597291	2560;;tr|Q9I1F0|Q9I1F0_PSEAE Uncharacterized protein OS=Pseudomonas aeruginosa (strain ATCC 15692 / DSM 22644 / CIP 104116 / JCM 14847 / LMG 12228 / 1C / PRS 101 / PAO1) OX=208964 GN=PA2328 PE=3 SV=1;;Q9I1F0;;42.614;;9
Q9I5W5	PA0571	0.871417	0.999579	0.134457	-0.865543	0.264864	0.247281	-0.112492	-0.133246	3463;;tr|Q9I5W5|Q9I5W5_PSEAE DUF4375 domain-containing protein OS=Pseudomonas aeruginosa (strain ATCC 15692 / DSM 22644 / CIP 104116 / JCM 14847 / LMG 12228 / 1C / PRS 101 / PAO1) OX=208964 GN=PA0571 PE=4 SV=1;;Q9I5W5;;10.174;;3
Q9I509	PA0949	0.871366	0.999579	0.134473	0.865527	-0.0307901	0.126944	0.0295095	0.319117	3285;;sp|Q9I509|NQOR_PSEAE NAD(P)H dehydrogenase (quinone) OS=Pseudomonas aeruginosa (strain ATCC 15692 / DSM 22644 / CIP 104116 / JCM 14847 / LMG 12228 / 1C / PRS 101 / PAO1) OX=208964 GN=PA0949 PE=1 SV=1;;Q9I509;;18.218;;7
Q9HYX8	PA3262	0.871168	0.999579	0.134534	-0.865466	0.193731	0.114282	0.0245533	0.0124775	1961;;tr|Q9HYX8|Q9HYX8_PSEAE Peptidyl-prolyl cis-trans isomerase OS=Pseudomonas aeruginosa (strain ATCC 15692 / DSM 22644 / CIP 104116 / JCM 14847 / LMG 12228 / 1C / PRS 101 / PAO1) OX=208964 GN=PA3262 PE=1 SV=1;;Q9HYX8;;323.31;;24
Q9I4K3	PA1132	0.867812	0.999579	0.135578	0.864422	-0.00434779	-0.0247176	0.0701092	0.0862926	3177;;tr|Q9I4K3|Q9I4K3_PSEAE Uncharacterized protein OS=Pseudomonas aeruginosa (strain ATCC 15692 / DSM 22644 / CIP 104116 / JCM 14847 / LMG 12228 / 1C / PRS 101 / PAO1) OX=208964 GN=PA1132 PE=4 SV=1;;Q9I4K3;;44.532;;5
Q9HXI3	PA3819	0.866784	0.999579	0.135899	-0.864101	0.115986	0.0979714	-0.00213353	-0.00533976	1638;;tr|Q9HXI3|Q9HXI3_PSEAE Rick_17kDa_Anti domain-containing protein OS=Pseudomonas aeruginosa (strain ATCC 15692 / DSM 22644 / CIP 104116 / JCM 14847 / LMG 12228 / 1C / PRS 101 / PAO1) OX=208964 GN=PA3819 PE=4 SV=1;;Q9HXI3;;323.31;;20
Q9HY20	PA3606	0.86547	0.999579	0.136311	0.863689	-0.345307	-0.652727	0.0471822	0.321162	1788;;tr|Q9HY20|Q9HY20_PSEAE tRNA-uridine aminocarboxypropyltransferase OS=Pseudomonas aeruginosa (strain ATCC 15692 / DSM 22644 / CIP 104116 / JCM 14847 / LMG 12228 / 1C / PRS 101 / PAO1) OX=208964 GN=PA3606 PE=4 SV=1;;Q9HY20;;5.8635;;2
P11759	algD	0.865233	0.999579	0.136385	-0.863615	-2.32488	-0.313365	-1.01896	-11.878	217;;sp|P11759|ALGD_PSEAE GDP-mannose 6-dehydrogenase OS=Pseudomonas aeruginosa (strain ATCC 15692 / DSM 22644 / CIP 104116 / JCM 14847 / LMG 12228 / 1C / PRS 101 / PAO1) OX=208964 GN=algD PE=1 SV=2;;P11759;;60.489;;12
P09786	phnB	0.864714	0.999579	0.136548	-0.863452	0.0694704	0.0511507	-0.20258	-0.21422	208;;sp|P09786|PHNB_PSEAE Anthranilate synthase component 2, pyocyanine specific OS=Pseudomonas aeruginosa (strain ATCC 15692 / DSM 22644 / CIP 104116 / JCM 14847 / LMG 12228 / 1C / PRS 101 / PAO1) OX=208964 GN=phnB PE=1 SV=3;;P09786;;40.271;;6
Q9I6U4	PA0190	0.86183	0.999579	0.137458	-0.862542	0.0890358	0.0283447	0.130525	-0.447957	3684;;tr|Q9I6U4|Q9I6U4_PSEAE Acid phosphatase OS=Pseudomonas aeruginosa (strain ATCC 15692 / DSM 22644 / CIP 104116 / JCM 14847 / LMG 12228 / 1C / PRS 101 / PAO1) OX=208964 GN=PA0190 PE=3 SV=1;;Q9I6U4;;-2;;1
Q9HUT3	PA4880	0.861552	0.999579	0.137546	-0.862454	0.0420144	-0.0127781	0.0341641	-0.127651	961;;tr|Q9HUT3|Q9HUT3_PSEAE Probable bacterioferritin OS=Pseudomonas aeruginosa (strain ATCC 15692 / DSM 22644 / CIP 104116 / JCM 14847 / LMG 12228 / 1C / PRS 101 / PAO1) OX=208964 GN=PA4880 PE=3 SV=1;;Q9HUT3;;179.24;;12
Q9I649	PA0469	0.86136	0.999579	0.137607	0.862393	-0.390193	-0.173754	-0.105114	-0.0297575	3520;;tr|Q9I649|Q9I649_PSEAE Uncharacterized protein OS=Pseudomonas aeruginosa (strain ATCC 15692 / DSM 22644 / CIP 104116 / JCM 14847 / LMG 12228 / 1C / PRS 101 / PAO1) OX=208964 GN=PA0469 PE=4 SV=1;;Q9I649;;46.167;;20
P57698	kdpB	0.859326	0.999579	0.138253	-0.861747	0.229059	-0.341495	-0.0464379	-0.867787	361;;sp|P57698|KDPB_PSEAE Potassium-transporting ATPase ATP-binding subunit OS=Pseudomonas aeruginosa (strain ATCC 15692 / DSM 22644 / CIP 104116 / JCM 14847 / LMG 12228 / 1C / PRS 101 / PAO1) OX=208964 GN=kdpB PE=3 SV=1;;P57698;;323.31;;32
Q9I0S5	PA2559	0.85924	0.999579	0.13828	0.86172	0.00681951	0.00965149	0.137681	0.144397	2423;;tr|Q9I0S5|Q9I0S5_PSEAE Uncharacterized protein OS=Pseudomonas aeruginosa (strain ATCC 15692 / DSM 22644 / CIP 104116 / JCM 14847 / LMG 12228 / 1C / PRS 101 / PAO1) OX=208964 GN=PA2559 PE=4 SV=1;;Q9I0S5;;37.679;;4
Q9I064	PA2779	0.854674	0.999579	0.139742	0.860258	-2.76399	-2.1712	-1.23864	-1.19082	2282;;tr|Q9I064|Q9I064_PSEAE Uncharacterized protein OS=Pseudomonas aeruginosa (strain ATCC 15692 / DSM 22644 / CIP 104116 / JCM 14847 / LMG 12228 / 1C / PRS 101 / PAO1) OX=208964 GN=PA2779 PE=4 SV=1;;Q9I064;;-2;;1
Q9HTR1	PA5293	0.853047	0.999579	0.140266	-0.859734	0.254388	0.261983	0.354176	-0.540143	673;;tr|Q9HTR1|Q9HTR1_PSEAE Probable transcriptional regulator OS=Pseudomonas aeruginosa (strain ATCC 15692 / DSM 22644 / CIP 104116 / JCM 14847 / LMG 12228 / 1C / PRS 101 / PAO1) OX=208964 GN=PA5293 PE=3 SV=1;;Q9HTR1;;15.958;;5
Q9I4H7	PA1160	0.851792	0.999579	0.140672	-0.859328	-0.154597	-0.0239639	-0.394884	-0.494947	3163;;tr|Q9I4H7|Q9I4H7_PSEAE Uncharacterized protein OS=Pseudomonas aeruginosa (strain ATCC 15692 / DSM 22644 / CIP 104116 / JCM 14847 / LMG 12228 / 1C / PRS 101 / PAO1) OX=208964 GN=PA1160 PE=4 SV=1;;Q9I4H7;;5.3665;;3
P21630	braG	0.850395	0.999579	0.141125	0.858875	-0.162561	-0.0693841	-0.116695	0.0122427	240;;sp|P21630|BRAG_PSEAE High-affinity branched-chain amino acid transport ATP-binding protein BraG OS=Pseudomonas aeruginosa (strain ATCC 15692 / DSM 22644 / CIP 104116 / JCM 14847 / LMG 12228 / 1C / PRS 101 / PAO1) OX=208964 GN=braG PE=3 SV=1;;P21630;;114.98;;11
Q9I2N6	PA1859	0.850196	0.999579	0.14119	0.85881	-0.16209	0.0769243	-0.0125298	0.240205	2762;;tr|Q9I2N6|Q9I2N6_PSEAE Probable transcriptional regulator OS=Pseudomonas aeruginosa (strain ATCC 15692 / DSM 22644 / CIP 104116 / JCM 14847 / LMG 12228 / 1C / PRS 101 / PAO1) OX=208964 GN=PA1859 PE=3 SV=1;;Q9I2N6;;40.419;;11
G3XCU2	argR	0.849199	0.999579	0.141515	0.858485	0.0346718	-0.0635713	0.0238416	0.237045	38;;sp|G3XCU2|ARGR_PSEAE HTH-type transcriptional regulator ArgR OS=Pseudomonas aeruginosa (strain ATCC 15692 / DSM 22644 / CIP 104116 / JCM 14847 / LMG 12228 / 1C / PRS 101 / PAO1) OX=208964 GN=argR PE=4 SV=1;;G3XCU2;;35.717;;8
Q9HXZ5	eno	0.848683	0.999579	0.141683	-0.858317	0.0871591	0.0777433	0.0900726	0.034459	1771;;sp|Q9HXZ5|ENO_PSEAE Enolase OS=Pseudomonas aeruginosa (strain ATCC 15692 / DSM 22644 / CIP 104116 / JCM 14847 / LMG 12228 / 1C / PRS 101 / PAO1) OX=208964 GN=eno PE=3 SV=1;;Q9HXZ5;;323.31;;25
Q9I3M3	PA1489	0.848282	0.999579	0.141814	-0.858186	-0.599604	-0.472832	-0.690237	-0.819811	2990;;tr|Q9I3M3|Q9I3M3_PSEAE Uncharacterized protein OS=Pseudomonas aeruginosa (strain ATCC 15692 / DSM 22644 / CIP 104116 / JCM 14847 / LMG 12228 / 1C / PRS 101 / PAO1) OX=208964 GN=PA1489 PE=4 SV=1;;Q9I3M3;;3.0428;;1
G3XCY5	pvdN	0.848136	0.999579	0.141861	-0.858139	0.134737	-0.0338247	-0.0427955	-0.126208	68;;tr|G3XCY5|G3XCY5_PSEAE PvdN OS=Pseudomonas aeruginosa (strain ATCC 15692 / DSM 22644 / CIP 104116 / JCM 14847 / LMG 12228 / 1C / PRS 101 / PAO1) OX=208964 GN=pvdN PE=1 SV=1;;G3XCY5;;304.45;;18
Q9HTK0	ubiA	0.847361	0.999579	0.142115	-0.857885	0.338426	-0.0458972	0.0436655	-0.265637	625;;sp|Q9HTK0|UBIA_PSEAE 4-hydroxybenzoate octaprenyltransferase OS=Pseudomonas aeruginosa (strain ATCC 15692 / DSM 22644 / CIP 104116 / JCM 14847 / LMG 12228 / 1C / PRS 101 / PAO1) OX=208964 GN=ubiA PE=3 SV=1;;Q9HTK0;;19.608;;5
Q9I777	PA0055	0.845302	0.999579	0.14279	-0.85721	0.210053	0.216504	-0.0848839	-0.10048	3780;;tr|Q9I777|Q9I777_PSEAE Uncharacterized protein OS=Pseudomonas aeruginosa (strain ATCC 15692 / DSM 22644 / CIP 104116 / JCM 14847 / LMG 12228 / 1C / PRS 101 / PAO1) OX=208964 GN=PA0055 PE=4 SV=1;;Q9I777;;51.962;;9
Q9HTI1	PA5383	0.845006	0.999579	0.142887	0.857113	0.381051	0.463658	0.478768	0.511883	612;;sp|Q9HTI1|Y5383_PSEAE UPF0324 membrane protein PA5383 OS=Pseudomonas aeruginosa (strain ATCC 15692 / DSM 22644 / CIP 104116 / JCM 14847 / LMG 12228 / 1C / PRS 101 / PAO1) OX=208964 GN=PA5383 PE=3 SV=1;;Q9HTI1;;1.5819;;1
Q9HWQ3	PA4128	0.844043	0.999579	0.143205	0.856795	-0.388716	-0.0542799	0.0619911	0.166576	1456;;tr|Q9HWQ3|Q9HWQ3_PSEAE HpcH_HpaI domain-containing protein OS=Pseudomonas aeruginosa (strain ATCC 15692 / DSM 22644 / CIP 104116 / JCM 14847 / LMG 12228 / 1C / PRS 101 / PAO1) OX=208964 GN=PA4128 PE=4 SV=1;;Q9HWQ3;;5.2298;;2
Q9I4N4	fleS	0.843271	0.999579	0.143459	0.856541	-0.224905	-0.209704	0.0328975	0.0393676	3199;;sp|Q9I4N4|FLES_PSEAE Sensor protein kinase FleS OS=Pseudomonas aeruginosa (strain ATCC 15692 / DSM 22644 / CIP 104116 / JCM 14847 / LMG 12228 / 1C / PRS 101 / PAO1) OX=208964 GN=fleS PE=3 SV=1;;Q9I4N4;;4.0597;;3
Q9I475	PA1269	0.840734	0.999579	0.1443	-0.8557	1.00653	-2.65825	-15.4804	-15.4804	3112;;tr|Q9I475|Q9I475_PSEAE Probable transcriptional regulator OS=Pseudomonas aeruginosa (strain ATCC 15692 / DSM 22644 / CIP 104116 / JCM 14847 / LMG 12228 / 1C / PRS 101 / PAO1) OX=208964 GN=PA1269 PE=4 SV=1;;Q9I475;;5.4066;;2
Q9I0K6	PA2632	0.840327	0.999579	0.144435	-0.855565	5.77794	2.59358	-9.49149	-9.49149	2372;;tr|Q9I0K6|Q9I0K6_PSEAE Uncharacterized protein OS=Pseudomonas aeruginosa (strain ATCC 15692 / DSM 22644 / CIP 104116 / JCM 14847 / LMG 12228 / 1C / PRS 101 / PAO1) OX=208964 GN=PA2632 PE=4 SV=1;;Q9I0K6;;2.8736;;1
Q9I600	PA0536	0.838915	0.999579	0.144905	-0.855095	-0.122185	-0.281723	-0.199669	-0.41782	3489;;tr|Q9I600|Q9I600_PSEAE TPM_phosphatase domain-containing protein OS=Pseudomonas aeruginosa (strain ATCC 15692 / DSM 22644 / CIP 104116 / JCM 14847 / LMG 12228 / 1C / PRS 101 / PAO1) OX=208964 GN=PA0536 PE=4 SV=1;;Q9I600;;24.285;;5
Q51548	pvdA	0.838171	0.999579	0.145154	-0.854846	0.0693821	-0.0075294	0.0652735	-0.183197	466;;sp|Q51548|PVDA_PSEAE L-ornithine N(5)-monooxygenase OS=Pseudomonas aeruginosa (strain ATCC 15692 / DSM 22644 / CIP 104116 / JCM 14847 / LMG 12228 / 1C / PRS 101 / PAO1) OX=208964 GN=pvdA PE=1 SV=2;;Q51548;;323.31;;8
Q9HZW1	atuA	0.837688	0.999579	0.145316	-0.854684	0.0923483	0.282654	0.0625036	-0.22245	2213;;tr|Q9HZW1|Q9HZW1_PSEAE Expressed protein with apparent function in citronellol catabolism OS=Pseudomonas aeruginosa (strain ATCC 15692 / DSM 22644 / CIP 104116 / JCM 14847 / LMG 12228 / 1C / PRS 101 / PAO1) OX=208964 GN=atuA PE=4 SV=1;;Q9HZW1;;6.7104;;5
Q9HXL9	PA3776	0.8373	0.999579	0.145445	-0.854555	0.0890668	0.0957344	-0.115173	-0.125137	1668;;tr|Q9HXL9|Q9HXL9_PSEAE Probable transcriptional regulator OS=Pseudomonas aeruginosa (strain ATCC 15692 / DSM 22644 / CIP 104116 / JCM 14847 / LMG 12228 / 1C / PRS 101 / PAO1) OX=208964 GN=PA3776 PE=3 SV=1;;Q9HXL9;;3.6424;;1
Q9I679	codB	0.837222	0.999579	0.145471	0.854529	-0.180244	-0.100979	-0.0459679	-0.031445	3542;;tr|Q9I679|Q9I679_PSEAE Cytosine permease OS=Pseudomonas aeruginosa (strain ATCC 15692 / DSM 22644 / CIP 104116 / JCM 14847 / LMG 12228 / 1C / PRS 101 / PAO1) OX=208964 GN=codB PE=3 SV=1;;Q9I679;;50.28;;2
G3XD26	PA3978	0.834252	0.999579	0.14647	0.85353	-0.560385	-0.346127	0.503999	0.498928	100;;tr|G3XD26|G3XD26_PSEAE Uncharacterized protein OS=Pseudomonas aeruginosa (strain ATCC 15692 / DSM 22644 / CIP 104116 / JCM 14847 / LMG 12228 / 1C / PRS 101 / PAO1) OX=208964 GN=PA3978 PE=4 SV=1;;G3XD26;;7.6989;;3
Q9I7B6	tag	0.833669	0.999579	0.146667	-0.853333	-0.117851	-0.0268987	-0.203854	-0.283747	3802;;tr|Q9I7B6|Q9I7B6_PSEAE DNA-3-methyladenine glycosidase I OS=Pseudomonas aeruginosa (strain ATCC 15692 / DSM 22644 / CIP 104116 / JCM 14847 / LMG 12228 / 1C / PRS 101 / PAO1) OX=208964 GN=tag PE=4 SV=1;;Q9I7B6;;4.9003;;2
P25084	lasR	0.833049	0.999579	0.146876	0.853124	-0.110218	0.0253522	0.0358575	0.0978707	259;;sp|P25084|LASR_PSEAE Transcriptional activator protein LasR OS=Pseudomonas aeruginosa (strain ATCC 15692 / DSM 22644 / CIP 104116 / JCM 14847 / LMG 12228 / 1C / PRS 101 / PAO1) OX=208964 GN=lasR PE=1 SV=1;;P25084;;86.148;;11
Q9I0T8	PA2546	0.832781	0.999579	0.146967	0.853033	-0.348457	-0.128093	0.195434	0.205838	2435;;tr|Q9I0T8|Q9I0T8_PSEAE Probable ring-cleaving dioxygenase OS=Pseudomonas aeruginosa (strain ATCC 15692 / DSM 22644 / CIP 104116 / JCM 14847 / LMG 12228 / 1C / PRS 101 / PAO1) OX=208964 GN=PA2546 PE=4 SV=1;;Q9I0T8;;3.9181;;3
Q9HX07	mpl	0.832778	0.999579	0.146968	-0.853032	-0.0089619	0.0891656	-0.0340197	-0.165326	1513;;tr|Q9HX07|Q9HX07_PSEAE UDP-N-acetylmuramate--L-alanyl-gamma-D-glutamyl-meso-2,6-diaminoheptandioate ligase OS=Pseudomonas aeruginosa (strain ATCC 15692 / DSM 22644 / CIP 104116 / JCM 14847 / LMG 12228 / 1C / PRS 101 / PAO1) OX=208964 GN=mpl PE=3 SV=1;;Q9HX07;;99.834;;12
Q9HVK0	PA4584	0.832067	0.999579	0.147209	-0.852791	1.17756	1.34082	0.70985	0.606654	1148;;tr|Q9HVK0|Q9HVK0_PSEAE Uncharacterized protein OS=Pseudomonas aeruginosa (strain ATCC 15692 / DSM 22644 / CIP 104116 / JCM 14847 / LMG 12228 / 1C / PRS 101 / PAO1) OX=208964 GN=PA4584 PE=4 SV=1;;Q9HVK0;;2.9784;;2
Q9HZB4	PA3094	0.831757	0.999579	0.147314	-0.852686	1.34032	0.597357	0.821828	0.162983	2055;;tr|Q9HZB4|Q9HZB4_PSEAE Probable transcriptional regulator OS=Pseudomonas aeruginosa (strain ATCC 15692 / DSM 22644 / CIP 104116 / JCM 14847 / LMG 12228 / 1C / PRS 101 / PAO1) OX=208964 GN=PA3094 PE=4 SV=1;;Q9HZB4;;12.518;;4
Q9HVT3	PA4488	0.831273	0.999579	0.147478	-0.852522	0.978061	1.76805	0.832201	-0.294162	1214;;tr|Q9HVT3|Q9HVT3_PSEAE Uncharacterized protein OS=Pseudomonas aeruginosa (strain ATCC 15692 / DSM 22644 / CIP 104116 / JCM 14847 / LMG 12228 / 1C / PRS 101 / PAO1) OX=208964 GN=PA4488 PE=4 SV=1;;Q9HVT3;;14.167;;4
Q9HZ19	csaA	0.827875	0.999579	0.148636	-0.851364	0.21511	-0.391336	-0.0850511	-0.879485	1992;;tr|Q9HZ19|Q9HZ19_PSEAE CsaA protein OS=Pseudomonas aeruginosa (strain ATCC 15692 / DSM 22644 / CIP 104116 / JCM 14847 / LMG 12228 / 1C / PRS 101 / PAO1) OX=208964 GN=csaA PE=4 SV=1;;Q9HZ19;;24.423;;5
Q9I540	kup	0.827617	0.999579	0.148725	0.851275	-1.39233	-1.15067	-0.694544	-0.694046	3310;;sp|Q9I540|KUP_PSEAE Probable potassium transport system protein kup OS=Pseudomonas aeruginosa (strain ATCC 15692 / DSM 22644 / CIP 104116 / JCM 14847 / LMG 12228 / 1C / PRS 101 / PAO1) OX=208964 GN=kup PE=3 SV=1;;Q9I540;;11.252;;7
Q51508	pchA	0.826125	0.999579	0.149236	0.850764	-0.78004	-0.537583	0.00246943	-0.00258883	463;;sp|Q51508|PCHA_PSEAE Salicylate biosynthesis isochorismate synthase OS=Pseudomonas aeruginosa (strain ATCC 15692 / DSM 22644 / CIP 104116 / JCM 14847 / LMG 12228 / 1C / PRS 101 / PAO1) OX=208964 GN=pchA PE=1 SV=1;;Q51508;;70.929;;19
Q9I4M4	PA1111	0.826002	0.999579	0.149279	-0.850721	0.439212	-0.885124	-12.8142	-12.8142	3193;;tr|Q9I4M4|Q9I4M4_PSEAE Uncharacterized protein OS=Pseudomonas aeruginosa (strain ATCC 15692 / DSM 22644 / CIP 104116 / JCM 14847 / LMG 12228 / 1C / PRS 101 / PAO1) OX=208964 GN=PA1111 PE=4 SV=1;;Q9I4M4;;2.5101;;2
Q9I284	PA2031	0.825535	0.999579	0.149439	0.850561	-0.132322	0.584706	0.428719	0.9651	2687;;tr|Q9I284|Q9I284_PSEAE Uncharacterized protein OS=Pseudomonas aeruginosa (strain ATCC 15692 / DSM 22644 / CIP 104116 / JCM 14847 / LMG 12228 / 1C / PRS 101 / PAO1) OX=208964 GN=PA2031 PE=4 SV=1;;Q9I284;;5.3436;;2
Q9HXK2	PA3795	0.825474	0.999579	0.14946	-0.85054	-0.0942765	-0.120411	-0.227706	-0.226124	1657;;tr|Q9HXK2|Q9HXK2_PSEAE Probable oxidoreductase OS=Pseudomonas aeruginosa (strain ATCC 15692 / DSM 22644 / CIP 104116 / JCM 14847 / LMG 12228 / 1C / PRS 101 / PAO1) OX=208964 GN=PA3795 PE=4 SV=1;;Q9HXK2;;50.318;;7
P50599	tolR	0.825176	0.999579	0.149563	-0.850437	-0.0561927	-0.120921	-0.0792803	-0.190884	339;;sp|P50599|TOLR_PSEAE Tol-Pal system protein TolR OS=Pseudomonas aeruginosa (strain ATCC 15692 / DSM 22644 / CIP 104116 / JCM 14847 / LMG 12228 / 1C / PRS 101 / PAO1) OX=208964 GN=tolR PE=3 SV=1;;P50599;;92.959;;8
Q9HWX9	PA4049	0.822547	0.999579	0.150471	-0.849529	-0.180777	-0.299523	-0.183936	-0.565493	1494;;tr|Q9HWX9|Q9HWX9_PSEAE PBPb domain-containing protein OS=Pseudomonas aeruginosa (strain ATCC 15692 / DSM 22644 / CIP 104116 / JCM 14847 / LMG 12228 / 1C / PRS 101 / PAO1) OX=208964 GN=PA4049 PE=4 SV=1;;Q9HWX9;;3.4304;;3
Q9I6D4	PA0360	0.821983	0.999579	0.150667	-0.849333	0.234715	0.311502	0.238187	0.0997831	3589;;tr|Q9I6D4|Q9I6D4_PSEAE Uncharacterized protein OS=Pseudomonas aeruginosa (strain ATCC 15692 / DSM 22644 / CIP 104116 / JCM 14847 / LMG 12228 / 1C / PRS 101 / PAO1) OX=208964 GN=PA0360 PE=4 SV=1;;Q9I6D4;;4.091;;2
Q9HZ29	PA3211	0.820428	0.999579	0.151207	0.848793	-0.191139	-0.2422	0.186996	0.215336	1999;;tr|Q9HZ29|Q9HZ29_PSEAE Intermembrane phospholipid transport system permease protein MlaE OS=Pseudomonas aeruginosa (strain ATCC 15692 / DSM 22644 / CIP 104116 / JCM 14847 / LMG 12228 / 1C / PRS 101 / PAO1) OX=208964 GN=PA3211 PE=3 SV=1;;Q9HZ29;;15.165;;4
Q9HXL0	PA3785	0.820375	0.999579	0.151225	-0.848775	-0.115964	0.0628	-0.795456	-0.894694	1662;;tr|Q9HXL0|Q9HXL0_PSEAE Uncharacterized protein OS=Pseudomonas aeruginosa (strain ATCC 15692 / DSM 22644 / CIP 104116 / JCM 14847 / LMG 12228 / 1C / PRS 101 / PAO1) OX=208964 GN=PA3785 PE=4 SV=1;;Q9HXL0;;29.955;;6
Q59635	katB	0.820092	0.999579	0.151324	-0.848676	0.299598	0.440665	-0.0875929	-0.170335	474;;sp|Q59635|CATB_PSEAE Catalase OS=Pseudomonas aeruginosa (strain ATCC 15692 / DSM 22644 / CIP 104116 / JCM 14847 / LMG 12228 / 1C / PRS 101 / PAO1) OX=208964 GN=katB PE=3 SV=1;;Q59635;;116.35;;14
Q9HT76	nrdJa	0.819679	0.999579	0.151468	0.848532	-0.110331	-0.0310464	-0.0789169	0.0456249	542;;tr|Q9HT76|Q9HT76_PSEAE Vitamin B12-dependent ribonucleotide reductase OS=Pseudomonas aeruginosa (strain ATCC 15692 / DSM 22644 / CIP 104116 / JCM 14847 / LMG 12228 / 1C / PRS 101 / PAO1) OX=208964 GN=nrdJa PE=3 SV=1;;Q9HT76;;323.31;;29
Q9HZJ7	PA3009	0.817498	0.999579	0.152231	0.847769	-0.0644138	-0.0558523	0.183099	0.184878	2126;;tr|Q9HZJ7|Q9HZJ7_PSEAE Uncharacterized protein OS=Pseudomonas aeruginosa (strain ATCC 15692 / DSM 22644 / CIP 104116 / JCM 14847 / LMG 12228 / 1C / PRS 101 / PAO1) OX=208964 GN=PA3009 PE=4 SV=1;;Q9HZJ7;;11.678;;4
Q9HXV0	PA3690	0.816629	0.999579	0.152535	-0.847465	0.0667641	-0.0909275	0.0566773	-0.409201	1733;;tr|Q9HXV0|Q9HXV0_PSEAE Probable metal-transporting P-type ATPase OS=Pseudomonas aeruginosa (strain ATCC 15692 / DSM 22644 / CIP 104116 / JCM 14847 / LMG 12228 / 1C / PRS 101 / PAO1) OX=208964 GN=PA3690 PE=3 SV=1;;Q9HXV0;;73.294;;11
Q9I1C5	PA2353	0.816509	0.999579	0.152578	-0.847422	-0.258404	-0.384334	-0.415175	-0.456783	2551;;tr|Q9I1C5|Q9I1C5_PSEAE Uncharacterized protein OS=Pseudomonas aeruginosa (strain ATCC 15692 / DSM 22644 / CIP 104116 / JCM 14847 / LMG 12228 / 1C / PRS 101 / PAO1) OX=208964 GN=PA2353 PE=4 SV=1;;Q9I1C5;;4.6432;;5
Q9HWE0	rplV	0.815811	0.999579	0.152823	-0.847177	0.387012	0.127488	-0.0605426	-0.0983178	1381;;sp|Q9HWE0|RL22_PSEAE 50S ribosomal protein L22 OS=Pseudomonas aeruginosa (strain ATCC 15692 / DSM 22644 / CIP 104116 / JCM 14847 / LMG 12228 / 1C / PRS 101 / PAO1) OX=208964 GN=rplV PE=3 SV=1;;Q9HWE0;;128.08;;15
Q9HTU2	PA5252	0.815161	0.999579	0.153052	-0.846948	0.00838287	0.00146564	0.0455145	-0.247909	692;;tr|Q9HTU2|Q9HTU2_PSEAE Probable ATP-binding component of ABC transporter OS=Pseudomonas aeruginosa (strain ATCC 15692 / DSM 22644 / CIP 104116 / JCM 14847 / LMG 12228 / 1C / PRS 101 / PAO1) OX=208964 GN=PA5252 PE=4 SV=1;;Q9HTU2;;126.86;;25
Q9ZN70	ppx	0.814598	0.999579	0.153251	0.846749	-0.00480089	0.0470113	0.060367	0.0770052	3842;;sp|Q9ZN70|PPX_PSEAE Exopolyphosphatase OS=Pseudomonas aeruginosa (strain ATCC 15692 / DSM 22644 / CIP 104116 / JCM 14847 / LMG 12228 / 1C / PRS 101 / PAO1) OX=208964 GN=ppx PE=1 SV=1;;Q9ZN70;;128.66;;28
Q9I6V5	PA0177	0.814305	0.999579	0.153354	-0.846646	0.253768	0.130634	0.238567	-0.0861324	3690;;tr|Q9I6V5|Q9I6V5_PSEAE Probable purine-binding chemotaxis protein OS=Pseudomonas aeruginosa (strain ATCC 15692 / DSM 22644 / CIP 104116 / JCM 14847 / LMG 12228 / 1C / PRS 101 / PAO1) OX=208964 GN=PA0177 PE=4 SV=1;;Q9I6V5;;9.3893;;3
Q9I3R7	PA1427	0.813878	0.999579	0.153505	-0.846495	1.21191	0.223004	-19.017	-19.017	3020;;tr|Q9I3R7|Q9I3R7_PSEAE Uncharacterized protein OS=Pseudomonas aeruginosa (strain ATCC 15692 / DSM 22644 / CIP 104116 / JCM 14847 / LMG 12228 / 1C / PRS 101 / PAO1) OX=208964 GN=PA1427 PE=4 SV=1;;Q9I3R7;;-2;;1
G3XDA7	ftsQ	0.812547	0.999579	0.153976	-0.846024	0.282198	0.164523	0.194315	0.102785	151;;sp|G3XDA7|FTSQ_PSEAE Cell division protein FtsQ OS=Pseudomonas aeruginosa (strain ATCC 15692 / DSM 22644 / CIP 104116 / JCM 14847 / LMG 12228 / 1C / PRS 101 / PAO1) OX=208964 GN=ftsQ PE=3 SV=1;;G3XDA7;;22.395;;10
Q9I283	PA2032	0.810986	0.999579	0.15453	0.84547	-0.290228	0.0211266	0.0231467	0.174519	2686;;tr|Q9I283|Q9I283_PSEAE Probable transcriptional regulator OS=Pseudomonas aeruginosa (strain ATCC 15692 / DSM 22644 / CIP 104116 / JCM 14847 / LMG 12228 / 1C / PRS 101 / PAO1) OX=208964 GN=PA2032 PE=3 SV=1;;Q9I283;;58.062;;7
Q9HXU6	PA3694	0.810778	0.999579	0.154605	-0.845395	-0.0205377	-0.0954471	-0.0399229	-0.191337	1729;;tr|Q9HXU6|Q9HXU6_PSEAE Uncharacterized protein OS=Pseudomonas aeruginosa (strain ATCC 15692 / DSM 22644 / CIP 104116 / JCM 14847 / LMG 12228 / 1C / PRS 101 / PAO1) OX=208964 GN=PA3694 PE=4 SV=1;;Q9HXU6;;59.437;;6
Q9I654	creC	0.809283	0.999579	0.155138	-0.844862	0.453862	0.143704	0.320278	-0.123689	3524;;tr|Q9I654|Q9I654_PSEAE Histidine kinase OS=Pseudomonas aeruginosa (strain ATCC 15692 / DSM 22644 / CIP 104116 / JCM 14847 / LMG 12228 / 1C / PRS 101 / PAO1) OX=208964 GN=creC PE=4 SV=1;;Q9I654;;39.07;;11
Q9I046	PA2797	0.808745	0.999579	0.15533	-0.84467	0.144984	0.0823291	-0.11191	-0.105233	2273;;tr|Q9I046|Q9I046_PSEAE STAS domain-containing protein OS=Pseudomonas aeruginosa (strain ATCC 15692 / DSM 22644 / CIP 104116 / JCM 14847 / LMG 12228 / 1C / PRS 101 / PAO1) OX=208964 GN=PA2797 PE=4 SV=1;;Q9I046;;25.486;;7
Q9HVC8	prmC	0.808132	0.999579	0.155549	-0.844451	0.145054	0.18226	-0.0946616	-0.111557	1093;;sp|Q9HVC8|PRMC_PSEAE Release factor glutamine methyltransferase OS=Pseudomonas aeruginosa (strain ATCC 15692 / DSM 22644 / CIP 104116 / JCM 14847 / LMG 12228 / 1C / PRS 101 / PAO1) OX=208964 GN=prmC PE=3 SV=1;;Q9HVC8;;32.861;;8
Q9I711	PA0121	0.80778	0.999579	0.155675	0.844325	-14.8775	-14.8775	-0.96328	-0.855963	3733;;tr|Q9I711|Q9I711_PSEAE HTH gntR-type domain-containing protein OS=Pseudomonas aeruginosa (strain ATCC 15692 / DSM 22644 / CIP 104116 / JCM 14847 / LMG 12228 / 1C / PRS 101 / PAO1) OX=208964 GN=PA0121 PE=4 SV=1;;Q9I711;;3.5864;;2
Q9I1A1	PA2378	0.807726	0.999579	0.155695	0.844305	-0.257593	-0.0735056	-0.0722171	0.0164439	2538;;tr|Q9I1A1|Q9I1A1_PSEAE Probable aldehyde dehydrogenase OS=Pseudomonas aeruginosa (strain ATCC 15692 / DSM 22644 / CIP 104116 / JCM 14847 / LMG 12228 / 1C / PRS 101 / PAO1) OX=208964 GN=PA2378 PE=4 SV=1;;Q9I1A1;;61.244;;22
Q9I2P8	nfuA	0.807449	0.999579	0.155794	0.844206	0.116524	0.179794	0.100398	0.395408	2768;;sp|Q9I2P8|NFUA_PSEAE Fe/S biogenesis protein NfuA OS=Pseudomonas aeruginosa (strain ATCC 15692 / DSM 22644 / CIP 104116 / JCM 14847 / LMG 12228 / 1C / PRS 101 / PAO1) OX=208964 GN=nfuA PE=3 SV=1;;Q9I2P8;;98.103;;9
Q9HTZ1	PA5198	0.806705	0.999579	0.156061	-0.843939	0.0957048	0.0370766	0.0491299	0.00789042	733;;sp|Q9HTZ1|LDC_PSEAE Murein tetrapeptide carboxypeptidase OS=Pseudomonas aeruginosa (strain ATCC 15692 / DSM 22644 / CIP 104116 / JCM 14847 / LMG 12228 / 1C / PRS 101 / PAO1) OX=208964 GN=PA5198 PE=1 SV=1;;Q9HTZ1;;65.069;;16
Q9HYA5	PA3504	0.806694	0.999579	0.156065	-0.843935	-0.943612	-1.3269	-17.8304	-17.8304	1826;;tr|Q9HYA5|Q9HYA5_PSEAE Probable aldehyde dehydrogenase OS=Pseudomonas aeruginosa (strain ATCC 15692 / DSM 22644 / CIP 104116 / JCM 14847 / LMG 12228 / 1C / PRS 101 / PAO1) OX=208964 GN=PA3504 PE=3 SV=1;;Q9HYA5;;-2;;1
Q9HU30	PA5154	0.80605	0.999579	0.156297	-0.843703	1.93309	1.4243	-0.115965	-0.0585386	766;;tr|Q9HU30|Q9HU30_PSEAE Probable permease of ABC transporter OS=Pseudomonas aeruginosa (strain ATCC 15692 / DSM 22644 / CIP 104116 / JCM 14847 / LMG 12228 / 1C / PRS 101 / PAO1) OX=208964 GN=PA5154 PE=3 SV=1;;Q9HU30;;1.558;;2
Q9I6B7	mtgA	0.804778	0.999579	0.156755	-0.843245	1.34834	0.519442	1.09885	-0.420705	3574;;sp|Q9I6B7|MTGA_PSEAE Biosynthetic peptidoglycan transglycosylase OS=Pseudomonas aeruginosa (strain ATCC 15692 / DSM 22644 / CIP 104116 / JCM 14847 / LMG 12228 / 1C / PRS 101 / PAO1) OX=208964 GN=mtgA PE=3 SV=2;;Q9I6B7;;8.2021;;3
G3XCX0	PA3789	0.803762	0.999579	0.157122	-0.842878	0.679968	-0.239979	0.124784	-0.799473	58;;tr|G3XCX0|G3XCX0_PSEAE PepSY domain-containing protein OS=Pseudomonas aeruginosa (strain ATCC 15692 / DSM 22644 / CIP 104116 / JCM 14847 / LMG 12228 / 1C / PRS 101 / PAO1) OX=208964 GN=PA3789 PE=4 SV=1;;G3XCX0;;43.85;;12
Q9HZI6	PA3020	0.803393	0.999579	0.157256	-0.842744	0.058515	0.121612	0.0158402	-0.0408654	2116;;tr|Q9HZI6|Q9HZI6_PSEAE Probable soluble lytic transglycosylase OS=Pseudomonas aeruginosa (strain ATCC 15692 / DSM 22644 / CIP 104116 / JCM 14847 / LMG 12228 / 1C / PRS 101 / PAO1) OX=208964 GN=PA3020 PE=1 SV=1;;Q9HZI6;;136.72;;26
Q9HW23	PA4379	0.80221	0.999579	0.157685	0.842315	-0.630175	-1.22457	-0.473521	0.244362	1297;;tr|Q9HW23|Q9HW23_PSEAE Methyltransf_25 domain-containing protein OS=Pseudomonas aeruginosa (strain ATCC 15692 / DSM 22644 / CIP 104116 / JCM 14847 / LMG 12228 / 1C / PRS 101 / PAO1) OX=208964 GN=PA4379 PE=4 SV=1;;Q9HW23;;14.476;;4
Q9HX00	PA4027	0.801706	0.999579	0.157868	-0.842132	-0.948101	-0.983893	-1.46424	-1.45589	1508;;tr|Q9HX00|Q9HX00_PSEAE PBPb domain-containing protein OS=Pseudomonas aeruginosa (strain ATCC 15692 / DSM 22644 / CIP 104116 / JCM 14847 / LMG 12228 / 1C / PRS 101 / PAO1) OX=208964 GN=PA4027 PE=4 SV=1;;Q9HX00;;2.2819;;2
Q9HY85	gloA1	0.801065	0.999579	0.158101	0.841899	-0.240707	0.0168366	0.0985247	0.169162	1822;;tr|Q9HY85|Q9HY85_PSEAE Lactoylglutathione lyase OS=Pseudomonas aeruginosa (strain ATCC 15692 / DSM 22644 / CIP 104116 / JCM 14847 / LMG 12228 / 1C / PRS 101 / PAO1) OX=208964 GN=gloA1 PE=3 SV=1;;Q9HY85;;18.387;;4
O82851	tsf	0.800471	0.999579	0.158318	-0.841682	0.184358	0.081457	-0.00892434	-0.0177315	187;;sp|O82851|EFTS_PSEAE Elongation factor Ts OS=Pseudomonas aeruginosa (strain ATCC 15692 / DSM 22644 / CIP 104116 / JCM 14847 / LMG 12228 / 1C / PRS 101 / PAO1) OX=208964 GN=tsf PE=3 SV=1;;O82851;;323.31;;34
Q9HT51	PA5522	0.800287	0.999579	0.158385	-0.841615	0.283168	0.312978	0.301904	0.187859	520;;tr|Q9HT51|Q9HT51_PSEAE Probable glutamine synthetase OS=Pseudomonas aeruginosa (strain ATCC 15692 / DSM 22644 / CIP 104116 / JCM 14847 / LMG 12228 / 1C / PRS 101 / PAO1) OX=208964 GN=PA5522 PE=3 SV=1;;Q9HT51;;34.42;;7
Q9HVS2	PA4499	0.799346	0.999579	0.158728	-0.841272	0.203839	0.358645	0.116475	-0.0304753	1203;;tr|Q9HVS2|Q9HVS2_PSEAE Probable transcriptional regulator OS=Pseudomonas aeruginosa (strain ATCC 15692 / DSM 22644 / CIP 104116 / JCM 14847 / LMG 12228 / 1C / PRS 101 / PAO1) OX=208964 GN=PA4499 PE=4 SV=1;;Q9HVS2;;19.566;;6
Q9I532	PA0925	0.798897	0.999579	0.158893	0.841107	-0.185911	0.0226586	-0.0341317	0.129343	3305;;tr|Q9I532|Q9I532_PSEAE META domain-containing protein OS=Pseudomonas aeruginosa (strain ATCC 15692 / DSM 22644 / CIP 104116 / JCM 14847 / LMG 12228 / 1C / PRS 101 / PAO1) OX=208964 GN=PA0925 PE=4 SV=1;;Q9I532;;11.143;;2
G3XD15	pilW	0.798823	0.999579	0.158919	0.841081	0.0593424	0.135783	0.0848926	0.214302	91;;tr|G3XD15|G3XD15_PSEAE Type 4 fimbrial biogenesis protein PilW OS=Pseudomonas aeruginosa (strain ATCC 15692 / DSM 22644 / CIP 104116 / JCM 14847 / LMG 12228 / 1C / PRS 101 / PAO1) OX=208964 GN=pilW PE=4 SV=1;;G3XD15;;57.877;;13
Q9HUG7	PA4998	0.798496	0.999579	0.159039	-0.840961	0.315692	0.0125249	0.0315211	-0.129875	882;;tr|Q9HUG7|Q9HUG7_PSEAE Uncharacterized protein OS=Pseudomonas aeruginosa (strain ATCC 15692 / DSM 22644 / CIP 104116 / JCM 14847 / LMG 12228 / 1C / PRS 101 / PAO1) OX=208964 GN=PA4998 PE=4 SV=1;;Q9HUG7;;44.052;;11
Q9I069	tse4	0.797972	0.999579	0.159231	-0.840769	-2.51046	-2.40774	-17.548	-17.548	2287;;sp|Q9I069|TSE4_PSEAE Toxin protein Tse4 OS=Pseudomonas aeruginosa (strain ATCC 15692 / DSM 22644 / CIP 104116 / JCM 14847 / LMG 12228 / 1C / PRS 101 / PAO1) OX=208964 GN=tse4 PE=4 SV=1;;Q9I069;;5.1681;;3
Q9HYU0	PA3304	0.797941	0.999579	0.159243	0.840757	0.0130256	-0.227011	0.624307	0.746514	1941;;tr|Q9HYU0|Q9HYU0_PSEAE Biotin_lipoyl_2 domain-containing protein OS=Pseudomonas aeruginosa (strain ATCC 15692 / DSM 22644 / CIP 104116 / JCM 14847 / LMG 12228 / 1C / PRS 101 / PAO1) OX=208964 GN=PA3304 PE=3 SV=1;;Q9HYU0;;6.3641;;3
Q9I0S7	PA2557	0.797806	0.999579	0.159292	0.840708	0.00907421	0.0963999	0.0425355	0.176456	2425;;tr|Q9I0S7|Q9I0S7_PSEAE Probable AMP-binding enzyme OS=Pseudomonas aeruginosa (strain ATCC 15692 / DSM 22644 / CIP 104116 / JCM 14847 / LMG 12228 / 1C / PRS 101 / PAO1) OX=208964 GN=PA2557 PE=4 SV=1;;Q9I0S7;;92.451;;17
Q9HVM3	ribF	0.797187	0.999579	0.159519	-0.840481	0.477863	0.276128	0.0994839	0.0830822	1169;;tr|Q9HVM3|Q9HVM3_PSEAE Riboflavin biosynthesis protein OS=Pseudomonas aeruginosa (strain ATCC 15692 / DSM 22644 / CIP 104116 / JCM 14847 / LMG 12228 / 1C / PRS 101 / PAO1) OX=208964 GN=ribF PE=3 SV=1;;Q9HVM3;;44.445;;14
Q9HVQ8	PA4513	0.797164	0.999579	0.159528	-0.840472	0.0680326	-0.0485916	0.0407265	-0.197925	1192;;tr|Q9HVQ8|Q9HVQ8_PSEAE Probable oxidoreductase OS=Pseudomonas aeruginosa (strain ATCC 15692 / DSM 22644 / CIP 104116 / JCM 14847 / LMG 12228 / 1C / PRS 101 / PAO1) OX=208964 GN=PA4513 PE=4 SV=1;;Q9HVQ8;;98.382;;24
Q9HZ94	PA3130	0.796813	0.999579	0.159657	-0.840343	0.0983884	0.101103	0.115827	-0.000252993	2041;;tr|Q9HZ94|Q9HZ94_PSEAE Uncharacterized protein OS=Pseudomonas aeruginosa (strain ATCC 15692 / DSM 22644 / CIP 104116 / JCM 14847 / LMG 12228 / 1C / PRS 101 / PAO1) OX=208964 GN=PA3130 PE=4 SV=1;;Q9HZ94;;16.948;;6
Q9HU43	hisA	0.796484	0.999579	0.159778	-0.840222	0.129819	0.229442	-0.00819332	-0.0728245	779;;sp|Q9HU43|HIS4_PSEAE 1-(5-phosphoribosyl)-5-[(5-phosphoribosylamino)methylideneamino] imidazole-4-carboxamide isomerase OS=Pseudomonas aeruginosa (strain ATCC 15692 / DSM 22644 / CIP 104116 / JCM 14847 / LMG 12228 / 1C / PRS 101 / PAO1) OX=208964 GN=hisA P;;Q9HU43;;169.37;;16
Q9HVU1	mreC	0.794262	0.999579	0.160597	-0.839403	0.136674	0.112954	0.0772373	0.0779872	1221;;tr|Q9HVU1|Q9HVU1_PSEAE Cell shape-determining protein MreC OS=Pseudomonas aeruginosa (strain ATCC 15692 / DSM 22644 / CIP 104116 / JCM 14847 / LMG 12228 / 1C / PRS 101 / PAO1) OX=208964 GN=mreC PE=1 SV=1;;Q9HVU1;;104.68;;15
Q9I6H4	PA0317	0.794239	0.999579	0.160606	-0.839394	0.103509	-0.0410746	0.00462063	-0.117359	3615;;tr|Q9I6H4|Q9I6H4_PSEAE FAD-binding PCMH-type domain-containing protein OS=Pseudomonas aeruginosa (strain ATCC 15692 / DSM 22644 / CIP 104116 / JCM 14847 / LMG 12228 / 1C / PRS 101 / PAO1) OX=208964 GN=PA0317 PE=4 SV=1;;Q9I6H4;;194.81;;25
Q9I6Q7	pcaD	0.794016	0.999579	0.160688	-0.839312	0.0417339	0.113891	-0.0837256	-0.1256	3668;;tr|Q9I6Q7|Q9I6Q7_PSEAE Beta-ketoadipate enol-lactone hydrolase OS=Pseudomonas aeruginosa (strain ATCC 15692 / DSM 22644 / CIP 104116 / JCM 14847 / LMG 12228 / 1C / PRS 101 / PAO1) OX=208964 GN=pcaD PE=4 SV=1;;Q9I6Q7;;70.311;;8
Q9HV79	PA4719	0.792992	0.999579	0.161068	0.838932	0.00714781	-0.0523537	0.146754	0.176908	1056;;tr|Q9HV79|Q9HV79_PSEAE Probable transporter OS=Pseudomonas aeruginosa (strain ATCC 15692 / DSM 22644 / CIP 104116 / JCM 14847 / LMG 12228 / 1C / PRS 101 / PAO1) OX=208964 GN=PA4719 PE=3 SV=1;;Q9HV79;;20.411;;2
Q9HVS3	PA4498	0.791474	0.999579	0.161631	-0.838369	0.213869	0.0656922	-0.0319317	-0.0512936	1204;;tr|Q9HVS3|Q9HVS3_PSEAE Probable metallopeptidase OS=Pseudomonas aeruginosa (strain ATCC 15692 / DSM 22644 / CIP 104116 / JCM 14847 / LMG 12228 / 1C / PRS 101 / PAO1) OX=208964 GN=PA4498 PE=3 SV=1;;Q9HVS3;;42.499;;13
Q9HWE9	rpsH	0.789348	0.999579	0.162425	-0.837575	0.14264	0.253027	0.0434305	-0.040489	1390;;sp|Q9HWE9|RS8_PSEAE 30S ribosomal protein S8 OS=Pseudomonas aeruginosa (strain ATCC 15692 / DSM 22644 / CIP 104116 / JCM 14847 / LMG 12228 / 1C / PRS 101 / PAO1) OX=208964 GN=rpsH PE=3 SV=1;;Q9HWE9;;149.46;;16
Q9I6I2	PA0309	0.789044	0.999579	0.162538	-0.837462	0.342571	0.605016	0.135871	-0.0749587	3622;;tr|Q9I6I2|Q9I6I2_PSEAE Uncharacterized protein OS=Pseudomonas aeruginosa (strain ATCC 15692 / DSM 22644 / CIP 104116 / JCM 14847 / LMG 12228 / 1C / PRS 101 / PAO1) OX=208964 GN=PA0309 PE=4 SV=1;;Q9I6I2;;44.42;;11
Q9HVQ7	piuC	0.788618	0.999579	0.162698	0.837302	-0.30981	0.105731	0.222916	0.337896	1191;;sp|Q9HVQ7|PIUC_PSEAE PKHD-type hydroxylase PiuC OS=Pseudomonas aeruginosa (strain ATCC 15692 / DSM 22644 / CIP 104116 / JCM 14847 / LMG 12228 / 1C / PRS 101 / PAO1) OX=208964 GN=piuC PE=3 SV=1;;Q9HVQ7;;40.164;;10
Q9I1R6	PA2201	0.788097	0.999579	0.162893	-0.837107	1.83906	1.24573	0.0486764	0.108196	2621;;tr|Q9I1R6|Q9I1R6_PSEAE DUF1911 domain-containing protein OS=Pseudomonas aeruginosa (strain ATCC 15692 / DSM 22644 / CIP 104116 / JCM 14847 / LMG 12228 / 1C / PRS 101 / PAO1) OX=208964 GN=PA2201 PE=1 SV=1;;Q9I1R6;;6.2611;;4
Q9HUF8	PA5007	0.787847	0.999579	0.162987	-0.837013	0.0692532	0.0523321	-0.00387949	-0.000688925	873;;tr|Q9HUF8|Q9HUF8_PSEAE Uncharacterized protein OS=Pseudomonas aeruginosa (strain ATCC 15692 / DSM 22644 / CIP 104116 / JCM 14847 / LMG 12228 / 1C / PRS 101 / PAO1) OX=208964 GN=PA5007 PE=4 SV=1;;Q9HUF8;;24.697;;5
P52003	mexR	0.786906	0.999579	0.163341	0.836659	-0.293767	0.0355194	0.19718	0.257029	345;;sp|P52003|MEXR_PSEAE Multidrug resistance operon repressor OS=Pseudomonas aeruginosa (strain ATCC 15692 / DSM 22644 / CIP 104116 / JCM 14847 / LMG 12228 / 1C / PRS 101 / PAO1) OX=208964 GN=mexR PE=1 SV=1;;P52003;;36.382;;5
Q9HWN9	PA4142	0.786613	0.999579	0.163451	-0.836549	-0.185521	-0.597727	-0.342421	-0.961951	1445;;tr|Q9HWN9|Q9HWN9_PSEAE Probable secretion protein OS=Pseudomonas aeruginosa (strain ATCC 15692 / DSM 22644 / CIP 104116 / JCM 14847 / LMG 12228 / 1C / PRS 101 / PAO1) OX=208964 GN=PA4142 PE=4 SV=1;;Q9HWN9;;27.827;;3
Q9HVN5	clpB	0.786533	0.999579	0.163481	-0.836519	0.12897	0.181216	0.0739767	0.0373566	1175;;sp|Q9HVN5|CLPB_PSEAE Chaperone protein ClpB OS=Pseudomonas aeruginosa (strain ATCC 15692 / DSM 22644 / CIP 104116 / JCM 14847 / LMG 12228 / 1C / PRS 101 / PAO1) OX=208964 GN=clpB PE=3 SV=1;;Q9HVN5;;323.31;;72
Q9I541	rimO	0.785423	0.999579	0.163899	0.836101	-0.225558	0.157972	0.240658	0.359205	3311;;sp|Q9I541|RIMO_PSEAE Ribosomal protein S12 methylthiotransferase RimO OS=Pseudomonas aeruginosa (strain ATCC 15692 / DSM 22644 / CIP 104116 / JCM 14847 / LMG 12228 / 1C / PRS 101 / PAO1) OX=208964 GN=rimO PE=3 SV=1;;Q9I541;;85.308;;16
Q9HXE8	PA3858	0.784547	0.999579	0.16423	0.83577	0.0797304	0.353989	0.253013	0.503807	1614;;tr|Q9HXE8|Q9HXE8_PSEAE Probable amino acid-binding protein OS=Pseudomonas aeruginosa (strain ATCC 15692 / DSM 22644 / CIP 104116 / JCM 14847 / LMG 12228 / 1C / PRS 101 / PAO1) OX=208964 GN=PA3858 PE=3 SV=1;;Q9HXE8;;35.677;;9
Q9I5R1	PA0660	0.782254	0.999579	0.1651	-0.8349	0.00243469	-0.198287	-0.13681	-0.298963	3423;;tr|Q9I5R1|Q9I5R1_PSEAE NMO domain-containing protein OS=Pseudomonas aeruginosa (strain ATCC 15692 / DSM 22644 / CIP 104116 / JCM 14847 / LMG 12228 / 1C / PRS 101 / PAO1) OX=208964 GN=PA0660 PE=4 SV=1;;Q9I5R1;;225.08;;18
Q9I7B4	PA0012	0.781198	0.999579	0.165502	-0.834498	-0.080081	0.00177828	-0.644973	-0.664247	3800;;tr|Q9I7B4|Q9I7B4_PSEAE PilZ domain-containing protein OS=Pseudomonas aeruginosa (strain ATCC 15692 / DSM 22644 / CIP 104116 / JCM 14847 / LMG 12228 / 1C / PRS 101 / PAO1) OX=208964 GN=PA0012 PE=4 SV=1;;Q9I7B4;;2.8233;;2
Q9I1L0	PA2263	0.780594	0.999579	0.165732	0.834268	-0.0164083	-0.0314272	0.569186	0.562259	2589;;tr|Q9I1L0|Q9I1L0_PSEAE Probable 2-hydroxyacid dehydrogenase OS=Pseudomonas aeruginosa (strain ATCC 15692 / DSM 22644 / CIP 104116 / JCM 14847 / LMG 12228 / 1C / PRS 101 / PAO1) OX=208964 GN=PA2263 PE=3 SV=1;;Q9I1L0;;31.249;;8
Q9HTL4	oxyR	0.780145	0.999579	0.165903	0.834097	-0.100123	0.0114418	0.0737917	0.0903165	636;;tr|Q9HTL4|Q9HTL4_PSEAE OxyR OS=Pseudomonas aeruginosa (strain ATCC 15692 / DSM 22644 / CIP 104116 / JCM 14847 / LMG 12228 / 1C / PRS 101 / PAO1) OX=208964 GN=oxyR PE=1 SV=1;;Q9HTL4;;230.84;;19
Q9I5M9	PA0697	0.780096	0.999579	0.165922	-0.834078	0.916496	0.846666	1.09716	-0.204643	3413;;tr|Q9I5M9|Q9I5M9_PSEAE Uncharacterized protein OS=Pseudomonas aeruginosa (strain ATCC 15692 / DSM 22644 / CIP 104116 / JCM 14847 / LMG 12228 / 1C / PRS 101 / PAO1) OX=208964 GN=PA0697 PE=4 SV=1;;Q9I5M9;;-2;;2
Q9I1V2	PA2163	0.779977	0.999579	0.165967	-0.834033	-0.34632	-0.400475	-0.343534	-0.516309	2635;;tr|Q9I1V2|Q9I1V2_PSEAE 4-alpha-glucanotransferase OS=Pseudomonas aeruginosa (strain ATCC 15692 / DSM 22644 / CIP 104116 / JCM 14847 / LMG 12228 / 1C / PRS 101 / PAO1) OX=208964 GN=PA2163 PE=3 SV=1;;Q9I1V2;;33.495;;6
Q9HZL4	PA2990	0.779047	0.999579	0.166323	0.833677	-0.109921	-0.00135722	0.130572	0.128826	2140;;tr|Q9HZL4|Q9HZL4_PSEAE Probable phosphodiesterase OS=Pseudomonas aeruginosa (strain ATCC 15692 / DSM 22644 / CIP 104116 / JCM 14847 / LMG 12228 / 1C / PRS 101 / PAO1) OX=208964 GN=PA2990 PE=4 SV=1;;Q9HZL4;;56.076;;13
Q9I4B5	PA1223	0.778449	0.999579	0.166552	-0.833448	-0.080619	-0.028738	-0.0536925	-0.210006	3124;;tr|Q9I4B5|Q9I4B5_PSEAE Probable transcriptional regulator OS=Pseudomonas aeruginosa (strain ATCC 15692 / DSM 22644 / CIP 104116 / JCM 14847 / LMG 12228 / 1C / PRS 101 / PAO1) OX=208964 GN=PA1223 PE=3 SV=1;;Q9I4B5;;7.3561;;4
Q9HWG7	PA4222	0.778196	0.999579	0.166649	-0.833351	-0.436202	0.267639	0.107425	-2.85071	1407;;tr|Q9HWG7|Q9HWG7_PSEAE Probable ATP-binding component of ABC transporter OS=Pseudomonas aeruginosa (strain ATCC 15692 / DSM 22644 / CIP 104116 / JCM 14847 / LMG 12228 / 1C / PRS 101 / PAO1) OX=208964 GN=PA4222 PE=4 SV=1;;Q9HWG7;;90.787;;17
Q9I253	PA2062	0.776121	0.999579	0.167448	0.832552	-3.38468	-0.66605	1.43495	1.64247	2673;;tr|Q9I253|Q9I253_PSEAE Cysteine desulfurase OS=Pseudomonas aeruginosa (strain ATCC 15692 / DSM 22644 / CIP 104116 / JCM 14847 / LMG 12228 / 1C / PRS 101 / PAO1) OX=208964 GN=PA2062 PE=3 SV=1;;Q9I253;;25.286;;10
Q9I4W5	bcp	0.775756	0.999579	0.167589	-0.832411	0.254736	0.252247	0.182379	0.184771	3255;;tr|Q9I4W5|Q9I4W5_PSEAE Thioredoxin peroxidase OS=Pseudomonas aeruginosa (strain ATCC 15692 / DSM 22644 / CIP 104116 / JCM 14847 / LMG 12228 / 1C / PRS 101 / PAO1) OX=208964 GN=bcp PE=4 SV=1;;Q9I4W5;;126.63;;14
Q9HXZ3	tilS	0.775751	0.999579	0.16759	-0.83241	0.487218	-0.0352789	0.014646	-0.264772	1769;;sp|Q9HXZ3|TILS_PSEAE tRNA(Ile)-lysidine synthase OS=Pseudomonas aeruginosa (strain ATCC 15692 / DSM 22644 / CIP 104116 / JCM 14847 / LMG 12228 / 1C / PRS 101 / PAO1) OX=208964 GN=tilS PE=3 SV=1;;Q9HXZ3;;6.102;;5
P22008	proC	0.774197	0.999579	0.168191	-0.831809	0.13721	0.0233929	-0.0931465	-0.0946096	241;;sp|P22008|P5CR_PSEAE Pyrroline-5-carboxylate reductase OS=Pseudomonas aeruginosa (strain ATCC 15692 / DSM 22644 / CIP 104116 / JCM 14847 / LMG 12228 / 1C / PRS 101 / PAO1) OX=208964 GN=proC PE=1 SV=2;;P22008;;140.21;;11
Q9HU05	aroQ	0.773213	0.999579	0.168573	-0.831427	-0.0368336	-0.279338	-0.0105692	-0.835609	745;;sp|Q9HU05|CHMU_PSEAE Monofunctional chorismate mutase OS=Pseudomonas aeruginosa (strain ATCC 15692 / DSM 22644 / CIP 104116 / JCM 14847 / LMG 12228 / 1C / PRS 101 / PAO1) OX=208964 GN=aroQ PE=1 SV=1;;Q9HU05;;39.826;;5
Q9HTC9	PA5437	0.773193	0.999579	0.16858	0.83142	-1.21692	-0.401726	-0.232302	0.0112381	578;;tr|Q9HTC9|Q9HTC9_PSEAE Probable transcriptional regulator OS=Pseudomonas aeruginosa (strain ATCC 15692 / DSM 22644 / CIP 104116 / JCM 14847 / LMG 12228 / 1C / PRS 101 / PAO1) OX=208964 GN=PA5437 PE=3 SV=1;;Q9HTC9;;5.6123;;3
Q9HZX6	PA2870	0.771375	0.999579	0.169288	0.830712	-0.460629	-0.287222	0.0554054	0.0318031	2223;;tr|Q9HZX6|Q9HZX6_PSEAE GGDEF domain-containing protein OS=Pseudomonas aeruginosa (strain ATCC 15692 / DSM 22644 / CIP 104116 / JCM 14847 / LMG 12228 / 1C / PRS 101 / PAO1) OX=208964 GN=PA2870 PE=4 SV=1;;Q9HZX6;;3.8961;;4
Q9HXI1	secD	0.770333	0.999579	0.169694	-0.830306	-0.0503887	-0.120493	-0.0410545	-0.286042	1636;;sp|Q9HXI1|SECD_PSEAE Protein translocase subunit SecD OS=Pseudomonas aeruginosa (strain ATCC 15692 / DSM 22644 / CIP 104116 / JCM 14847 / LMG 12228 / 1C / PRS 101 / PAO1) OX=208964 GN=secD PE=3 SV=1;;Q9HXI1;;323.31;;34
Q9I194	pvdQ	0.770048	0.999579	0.169805	-0.830195	0.300601	0.197344	-0.0792273	-0.0579976	2532;;sp|Q9I194|PVDQ_PSEAE Acyl-homoserine lactone acylase PvdQ OS=Pseudomonas aeruginosa (strain ATCC 15692 / DSM 22644 / CIP 104116 / JCM 14847 / LMG 12228 / 1C / PRS 101 / PAO1) OX=208964 GN=pvdQ PE=1 SV=1;;Q9I194;;323.31;;34
Q51393	algJ	0.768088	0.999579	0.170574	0.829426	-1.64045	-0.280664	1.1817	1.17093	436;;sp|Q51393|ALGJ_PSEAE Probable alginate O-acetylase AlgJ OS=Pseudomonas aeruginosa (strain ATCC 15692 / DSM 22644 / CIP 104116 / JCM 14847 / LMG 12228 / 1C / PRS 101 / PAO1) OX=208964 GN=algJ PE=3 SV=1;;Q51393;;10.307;;7
Q9HVV3	PA4465	0.767381	0.999579	0.170851	0.829149	0.0218513	0.0818309	0.0892652	0.109912	1232;;sp|Q9HVV3|Y4465_PSEAE Nucleotide-binding protein PA4465 OS=Pseudomonas aeruginosa (strain ATCC 15692 / DSM 22644 / CIP 104116 / JCM 14847 / LMG 12228 / 1C / PRS 101 / PAO1) OX=208964 GN=PA4465 PE=3 SV=1;;Q9HVV3;;139.1;;14
Q9HY79	bfrB	0.767145	0.999579	0.170945	0.829055	-0.390712	0.133161	0.0565737	0.35849	1817;;tr|Q9HY79|Q9HY79_PSEAE Bacterioferritin OS=Pseudomonas aeruginosa (strain ATCC 15692 / DSM 22644 / CIP 104116 / JCM 14847 / LMG 12228 / 1C / PRS 101 / PAO1) OX=208964 GN=bfrB PE=1 SV=1;;Q9HY79;;80.782;;12
Q9HU31	P;;Q9HU31;;44.24;;10	0.767017	0.999579	0.170995	-0.829005	0.451425	0.0647465	0.14346	-0.105043	767;;tr|Q9HU31|Q9HU31_PSEAE Amino acid (Lysine/arginine/ornithine/histidine/octopine) ABC transporter periplasmic binding protein OS=Pseudomonas aeruginosa (strain ATCC 15692 / DSM 22644 / CIP 104116 / JCM 14847 / LMG 12228 / 1C / PRS 101 / PAO1) OX=208964 GN=P;;Q9HU31;;44.24;;10
Q9HYT1	PA3313	0.766662	0.999579	0.171135	-0.828865	0.342596	-0.127046	-0.314267	-0.405333	1933;;tr|Q9HYT1|Q9HYT1_PSEAE PBPb domain-containing protein OS=Pseudomonas aeruginosa (strain ATCC 15692 / DSM 22644 / CIP 104116 / JCM 14847 / LMG 12228 / 1C / PRS 101 / PAO1) OX=208964 GN=PA3313 PE=3 SV=1;;Q9HYT1;;131.53;;21
Q9HZV5	atuG	0.76613	0.999579	0.171345	-0.828655	0.574574	0.717201	0.360737	0.284934	2209;;tr|Q9HZV5|Q9HZV5_PSEAE Putative short chain dehydrogenase involved in catabolism of citronellol OS=Pseudomonas aeruginosa (strain ATCC 15692 / DSM 22644 / CIP 104116 / JCM 14847 / LMG 12228 / 1C / PRS 101 / PAO1) OX=208964 GN=atuG PE=4 SV=1;;Q9HZV5;;1.6639;;3
Q9HVA6	PA4689	0.765906	0.999579	0.171433	0.828567	-0.0908018	-0.0598871	0.0886044	0.0775506	1076;;tr|Q9HVA6|Q9HVA6_PSEAE Uncharacterized protein OS=Pseudomonas aeruginosa (strain ATCC 15692 / DSM 22644 / CIP 104116 / JCM 14847 / LMG 12228 / 1C / PRS 101 / PAO1) OX=208964 GN=PA4689 PE=4 SV=1;;Q9HVA6;;323.31;;41
Q9I3E6	PA1571	0.764519	0.999579	0.171981	-0.828019	0.367577	0.292675	0.169216	0.177535	2943;;tr|Q9I3E6|Q9I3E6_PSEAE Uncharacterized protein OS=Pseudomonas aeruginosa (strain ATCC 15692 / DSM 22644 / CIP 104116 / JCM 14847 / LMG 12228 / 1C / PRS 101 / PAO1) OX=208964 GN=PA1571 PE=4 SV=1;;Q9I3E6;;11.503;;4
Q9HXB2	fecA	0.764422	0.999579	0.172019	-0.827981	0.0607886	0.194497	-0.0516028	-0.146529	1589;;tr|Q9HXB2|Q9HXB2_PSEAE Fe(III) dicitrate transport protein FecA OS=Pseudomonas aeruginosa (strain ATCC 15692 / DSM 22644 / CIP 104116 / JCM 14847 / LMG 12228 / 1C / PRS 101 / PAO1) OX=208964 GN=fecA PE=3 SV=1;;Q9HXB2;;207.1;;26
Q9HVB6	PA4679	0.763258	0.999579	0.172481	0.827519	-0.206951	-0.0566327	-0.193323	0.170842	1083;;tr|Q9HVB6|Q9HVB6_PSEAE Uncharacterized protein OS=Pseudomonas aeruginosa (strain ATCC 15692 / DSM 22644 / CIP 104116 / JCM 14847 / LMG 12228 / 1C / PRS 101 / PAO1) OX=208964 GN=PA4679 PE=4 SV=1;;Q9HVB6;;22.545;;7
Q9I2C2	pqqC	0.762628	0.999579	0.172732	-0.827268	-0.0557779	-0.209502	-0.124851	-0.316699	2713;;sp|Q9I2C2|PQQC_PSEAE Pyrroloquinoline-quinone synthase OS=Pseudomonas aeruginosa (strain ATCC 15692 / DSM 22644 / CIP 104116 / JCM 14847 / LMG 12228 / 1C / PRS 101 / PAO1) OX=208964 GN=pqqC PE=3 SV=1;;Q9I2C2;;18.016;;4
Q9I0Y9	mexE	0.762233	0.999579	0.172889	0.827111	-1.00018	-0.333589	0.0345097	0.119055	2465;;tr|Q9I0Y9|Q9I0Y9_PSEAE Resistance-Nodulation-Cell Division (RND) multidrug efflux membrane fusion protein MexE OS=Pseudomonas aeruginosa (strain ATCC 15692 / DSM 22644 / CIP 104116 / JCM 14847 / LMG 12228 / 1C / PRS 101 / PAO1) OX=208964 GN=mexE PE=3 SV=1;;Q9I0Y9;;323.31;;34
O52760	rpoA	0.762161	0.999579	0.172917	-0.827083	0.0841976	0.090261	-0.0617784	-0.0579865	167;;sp|O52760|RPOA_PSEAE DNA-directed RNA polymerase subunit alpha OS=Pseudomonas aeruginosa (strain ATCC 15692 / DSM 22644 / CIP 104116 / JCM 14847 / LMG 12228 / 1C / PRS 101 / PAO1) OX=208964 GN=rpoA PE=3 SV=2;;O52760;;323.31;;35
G3XCU0	PA1245	0.761888	0.999579	0.173026	-0.826974	-0.0559115	0.00815443	-0.038239	-0.167171	37;;tr|G3XCU0|G3XCU0_PSEAE Uncharacterized protein OS=Pseudomonas aeruginosa (strain ATCC 15692 / DSM 22644 / CIP 104116 / JCM 14847 / LMG 12228 / 1C / PRS 101 / PAO1) OX=208964 GN=PA1245 PE=4 SV=1;;G3XCU0;;60.752;;7
Q9I0Q0	pqsH	0.760885	0.999579	0.173426	0.826574	-0.0968613	-0.0443236	0.0906751	0.0789417	2405;;sp|Q9I0Q0|PQSH_PSEAE 2-heptyl-3-hydroxy-4(1H)-quinolone synthase OS=Pseudomonas aeruginosa (strain ATCC 15692 / DSM 22644 / CIP 104116 / JCM 14847 / LMG 12228 / 1C / PRS 101 / PAO1) OX=208964 GN=pqsH PE=3 SV=1;;Q9I0Q0;;243.83;;17
Q9HX99	moeA1	0.76	0.999579	0.17378	-0.82622	-0.473104	-0.714637	-0.3825	-1.49282	1582;;tr|Q9HX99|Q9HX99_PSEAE Molybdopterin molybdenumtransferase OS=Pseudomonas aeruginosa (strain ATCC 15692 / DSM 22644 / CIP 104116 / JCM 14847 / LMG 12228 / 1C / PRS 101 / PAO1) OX=208964 GN=moeA1 PE=3 SV=1;;Q9HX99;;3.8813;;4
Q9HVU3	PA4478	0.759569	0.999579	0.173953	-0.826047	0.00639327	0.133661	-0.0916388	-0.183939	1222;;sp|Q9HVU3|NTPPA_PSEAE dTTP/UTP pyrophosphatase OS=Pseudomonas aeruginosa (strain ATCC 15692 / DSM 22644 / CIP 104116 / JCM 14847 / LMG 12228 / 1C / PRS 101 / PAO1) OX=208964 GN=PA4478 PE=3 SV=1;;Q9HVU3;;19.038;;5
Q9I6F0	PA0343	0.75903	0.999579	0.174169	-0.825831	-0.158303	-0.130907	-0.0668972	-0.570221	3600;;tr|Q9I6F0|Q9I6F0_PSEAE Methyltransf_21 domain-containing protein OS=Pseudomonas aeruginosa (strain ATCC 15692 / DSM 22644 / CIP 104116 / JCM 14847 / LMG 12228 / 1C / PRS 101 / PAO1) OX=208964 GN=PA0343 PE=4 SV=1;;Q9I6F0;;5.2663;;4
Q9HV90	phuT	0.758863	0.999579	0.174236	-0.825764	0.197293	-0.400846	-0.0679241	-0.81711	1063;;tr|Q9HV90|Q9HV90_PSEAE Heme-transport protein, PhuT OS=Pseudomonas aeruginosa (strain ATCC 15692 / DSM 22644 / CIP 104116 / JCM 14847 / LMG 12228 / 1C / PRS 101 / PAO1) OX=208964 GN=phuT PE=4 SV=1;;Q9HV90;;116.74;;19
Q9I1W9	PA2146	0.757859	0.999579	0.174639	-0.825361	0.387417	-0.106404	-0.736109	-0.704255	2644;;tr|Q9I1W9|Q9I1W9_PSEAE Uncharacterized protein OS=Pseudomonas aeruginosa (strain ATCC 15692 / DSM 22644 / CIP 104116 / JCM 14847 / LMG 12228 / 1C / PRS 101 / PAO1) OX=208964 GN=PA2146 PE=4 SV=1;;Q9I1W9;;10.67;;4
G3XD90	motD	0.756672	0.999579	0.175117	-0.824883	0.0540202	0.0655613	0.090312	-0.106906	140;;tr|G3XD90|G3XD90_PSEAE MotD OS=Pseudomonas aeruginosa (strain ATCC 15692 / DSM 22644 / CIP 104116 / JCM 14847 / LMG 12228 / 1C / PRS 101 / PAO1) OX=208964 GN=motD PE=3 SV=1;;G3XD90;;80.679;;7
Q51551	pyrC	0.756323	0.999579	0.175258	0.824742	-0.0370177	-0.0354819	0.0832949	0.0776455	467;;sp|Q51551|PYRX_PSEAE Dihydroorotase-like protein OS=Pseudomonas aeruginosa (strain ATCC 15692 / DSM 22644 / CIP 104116 / JCM 14847 / LMG 12228 / 1C / PRS 101 / PAO1) OX=208964 GN=pyrC PE=3 SV=2;;Q51551;;206.79;;16
Q9I6A0	PA0400	0.75607	0.999579	0.17536	-0.82464	0.101304	-0.0700046	-0.0224731	-0.146379	3562;;tr|Q9I6A0|Q9I6A0_PSEAE Probable cystathionine gamma-lyase OS=Pseudomonas aeruginosa (strain ATCC 15692 / DSM 22644 / CIP 104116 / JCM 14847 / LMG 12228 / 1C / PRS 101 / PAO1) OX=208964 GN=PA0400 PE=3 SV=1;;Q9I6A0;;323.31;;18
Q9I733	tse7	0.755029	0.999579	0.175781	-0.824219	0.343803	0.377962	-0.104178	-0.094212	3747;;sp|Q9I733|TSE7_PSEAE DNase toxin Tse7 OS=Pseudomonas aeruginosa (strain ATCC 15692 / DSM 22644 / CIP 104116 / JCM 14847 / LMG 12228 / 1C / PRS 101 / PAO1) OX=208964 GN=tse7 PE=1 SV=1;;Q9I733;;4.0119;;1
Q9HWF9	bfr	0.755016	0.999579	0.175786	0.824214	-0.282228	0.124073	-0.052609	0.345646	1399;;sp|Q9HWF9|BFR_PSEAE Bacterioferritin OS=Pseudomonas aeruginosa (strain ATCC 15692 / DSM 22644 / CIP 104116 / JCM 14847 / LMG 12228 / 1C / PRS 101 / PAO1) OX=208964 GN=bfr PE=1 SV=1;;Q9HWF9;;188.3;;13
Q9HZX4	PA2872	0.754778	0.999579	0.175882	0.824118	-0.0565339	0.0349316	0.087472	0.0974354	2221;;tr|Q9HZX4|Q9HZX4_PSEAE CHAD domain-containing protein OS=Pseudomonas aeruginosa (strain ATCC 15692 / DSM 22644 / CIP 104116 / JCM 14847 / LMG 12228 / 1C / PRS 101 / PAO1) OX=208964 GN=PA2872 PE=4 SV=1;;Q9HZX4;;19.77;;8
Q9HV68	panD	0.753541	0.999579	0.176384	-0.823616	0.799165	-1.0377	-1.28293	-1.87273	1045;;sp|Q9HV68|PAND_PSEAE Aspartate 1-decarboxylase OS=Pseudomonas aeruginosa (strain ATCC 15692 / DSM 22644 / CIP 104116 / JCM 14847 / LMG 12228 / 1C / PRS 101 / PAO1) OX=208964 GN=panD PE=3 SV=1;;Q9HV68;;9.4514;;2
Q9HY77	PA3533	0.753092	0.999579	0.176566	-0.823434	0.398377	0.105581	0.0663104	-0.0274251	1816;;tr|Q9HY77|Q9HY77_PSEAE Glutaredoxin OS=Pseudomonas aeruginosa (strain ATCC 15692 / DSM 22644 / CIP 104116 / JCM 14847 / LMG 12228 / 1C / PRS 101 / PAO1) OX=208964 GN=PA3533 PE=3 SV=1;;Q9HY77;;260.01;;6
Q9HUB4	tatB	0.752562	0.999579	0.176782	0.823218	-0.086758	-0.259132	0.503862	0.545828	838;;sp|Q9HUB4|TATB_PSEAE Sec-independent protein translocase protein TatB OS=Pseudomonas aeruginosa (strain ATCC 15692 / DSM 22644 / CIP 104116 / JCM 14847 / LMG 12228 / 1C / PRS 101 / PAO1) OX=208964 GN=tatB PE=3 SV=1;;Q9HUB4;;11.654;;4
Q9HVI5	PA4604	0.752281	0.999579	0.176896	-0.823104	0.0267425	0.102242	-0.015787	-0.0768266	1136;;tr|Q9HVI5|Q9HVI5_PSEAE CobW C-terminal domain-containing protein OS=Pseudomonas aeruginosa (strain ATCC 15692 / DSM 22644 / CIP 104116 / JCM 14847 / LMG 12228 / 1C / PRS 101 / PAO1) OX=208964 GN=PA4604 PE=3 SV=1;;Q9HVI5;;105.87;;16
Q9I5S9	PA0623	0.751754	0.999579	0.177111	0.822889	-0.220506	-0.35098	-0.0509931	0.018401	3430;;tr|Q9I5S9|Q9I5S9_PSEAE Probable bacteriophage protein OS=Pseudomonas aeruginosa (strain ATCC 15692 / DSM 22644 / CIP 104116 / JCM 14847 / LMG 12228 / 1C / PRS 101 / PAO1) OX=208964 GN=PA0623 PE=1 SV=1;;Q9I5S9;;18.344;;6
Q9I2A5	PA2004	0.751439	0.999579	0.17724	0.82276	-0.429796	0.592206	0.708544	1.04755	2701;;tr|Q9I2A5|Q9I2A5_PSEAE Uncharacterized protein OS=Pseudomonas aeruginosa (strain ATCC 15692 / DSM 22644 / CIP 104116 / JCM 14847 / LMG 12228 / 1C / PRS 101 / PAO1) OX=208964 GN=PA2004 PE=4 SV=1;;Q9I2A5;;11.625;;2
Q9HYG5	PA3441	0.751345	0.999579	0.177278	-0.822722	0.796416	-0.027159	-0.27098	-0.455291	1863;;tr|Q9HYG5|Q9HYG5_PSEAE Probable molybdopterin-binding protein OS=Pseudomonas aeruginosa (strain ATCC 15692 / DSM 22644 / CIP 104116 / JCM 14847 / LMG 12228 / 1C / PRS 101 / PAO1) OX=208964 GN=PA3441 PE=4 SV=1;;Q9HYG5;;46.627;;2
Q9I495	PA1243	0.750508	0.999579	0.17762	0.82238	0.292932	0.183393	0.234672	0.537988	3118;;tr|Q9I495|Q9I495_PSEAE Histidine kinase OS=Pseudomonas aeruginosa (strain ATCC 15692 / DSM 22644 / CIP 104116 / JCM 14847 / LMG 12228 / 1C / PRS 101 / PAO1) OX=208964 GN=PA1243 PE=4 SV=1;;Q9I495;;15.126;;9
Q9I5Q6	erpA	0.749593	0.999579	0.177995	-0.822005	0.644312	0.406109	0.0196132	0.0526476	3418;;sp|Q9I5Q6|ERPA_PSEAE Iron-sulfur cluster insertion protein ErpA OS=Pseudomonas aeruginosa (strain ATCC 15692 / DSM 22644 / CIP 104116 / JCM 14847 / LMG 12228 / 1C / PRS 101 / PAO1) OX=208964 GN=erpA PE=3 SV=1;;Q9I5Q6;;45.358;;3
Q9HVU9	pmbA	0.749127	0.999579	0.178186	-0.821814	0.0327364	0.0575082	0.0176666	-0.0015111	1228;;tr|Q9HVU9|Q9HVU9_PSEAE PmbA protein OS=Pseudomonas aeruginosa (strain ATCC 15692 / DSM 22644 / CIP 104116 / JCM 14847 / LMG 12228 / 1C / PRS 101 / PAO1) OX=208964 GN=pmbA PE=1 SV=1;;Q9HVU9;;263.14;;29
Q9I0U7	PA2537	0.749126	0.999579	0.178186	0.821814	-0.0743292	-0.0785249	0.113025	0.104574	2443;;tr|Q9I0U7|Q9I0U7_PSEAE Probable acyltransferase OS=Pseudomonas aeruginosa (strain ATCC 15692 / DSM 22644 / CIP 104116 / JCM 14847 / LMG 12228 / 1C / PRS 101 / PAO1) OX=208964 GN=PA2537 PE=4 SV=1;;Q9I0U7;;29.883;;6
Q9HZT8	PA2909	0.748687	0.999579	0.178366	-0.821634	0.448767	-0.0971149	0.210302	-0.467566	2193;;tr|Q9HZT8|Q9HZT8_PSEAE Uncharacterized protein OS=Pseudomonas aeruginosa (strain ATCC 15692 / DSM 22644 / CIP 104116 / JCM 14847 / LMG 12228 / 1C / PRS 101 / PAO1) OX=208964 GN=PA2909 PE=4 SV=1;;Q9HZT8;;1.6558;;4
Q9HUK4	PA4961	0.74865	0.999579	0.178382	0.821618	0.0756196	0.194592	0.158118	0.247745	906;;tr|Q9HUK4|Q9HUK4_PSEAE Uncharacterized protein OS=Pseudomonas aeruginosa (strain ATCC 15692 / DSM 22644 / CIP 104116 / JCM 14847 / LMG 12228 / 1C / PRS 101 / PAO1) OX=208964 GN=PA4961 PE=3 SV=1;;Q9HUK4;;98.74;;13
G3XD18	narI	0.748314	0.999579	0.178519	-0.96094	13.6495	13.5027	12.3073		94;;tr|G3XD18|G3XD18_PSEAE Respiratory nitrate reductase gamma chain OS=Pseudomonas aeruginosa (strain ATCC 15692 / DSM 22644 / CIP 104116 / JCM 14847 / LMG 12228 / 1C / PRS 101 / PAO1) OX=208964 GN=narI PE=4 SV=1;;G3XD18;;8.3389;;3
Q9I4T3	PA1041	0.748175	0.999579	0.178577	0.821423	-0.374433	-0.0294784	-0.0985418	0.112502	3234;;tr|Q9I4T3|Q9I4T3_PSEAE Probable outer membrane protein OS=Pseudomonas aeruginosa (strain ATCC 15692 / DSM 22644 / CIP 104116 / JCM 14847 / LMG 12228 / 1C / PRS 101 / PAO1) OX=208964 GN=PA1041 PE=4 SV=1;;Q9I4T3;;208.45;;13
Q9HZV4	atuH	0.748065	0.999579	0.178622	0.821378	-0.353759	0.0536336	0.298236	0.335199	2208;;tr|Q9HZV4|Q9HZV4_PSEAE Putative very-long chain acyl-CoA synthetase OS=Pseudomonas aeruginosa (strain ATCC 15692 / DSM 22644 / CIP 104116 / JCM 14847 / LMG 12228 / 1C / PRS 101 / PAO1) OX=208964 GN=atuH PE=3 SV=1;;Q9HZV4;;4.3559;;2
Q9I433	phnX	0.748001	0.999579	0.178648	0.821352	-0.0220636	0.203068	0.0458571	0.406857	3077;;sp|Q9I433|PHNX_PSEAE Phosphonoacetaldehyde hydrolase OS=Pseudomonas aeruginosa (strain ATCC 15692 / DSM 22644 / CIP 104116 / JCM 14847 / LMG 12228 / 1C / PRS 101 / PAO1) OX=208964 GN=phnX PE=1 SV=1;;Q9I433;;13.594;;6
Q9I1B2	PA2367	0.74574	0.999579	0.179581	0.820419	0.247793	0.00410654	0.226169	0.589223	2543;;tr|Q9I1B2|Q9I1B2_PSEAE Uncharacterized protein OS=Pseudomonas aeruginosa (strain ATCC 15692 / DSM 22644 / CIP 104116 / JCM 14847 / LMG 12228 / 1C / PRS 101 / PAO1) OX=208964 GN=PA2367 PE=4 SV=1;;Q9I1B2;;11.303;;2
Q9I195	PA2384	0.742688	0.999579	0.180847	-0.819153	1.03821	0.427548	0.477844	0.18537	2533;;tr|Q9I195|Q9I195_PSEAE Uncharacterized protein OS=Pseudomonas aeruginosa (strain ATCC 15692 / DSM 22644 / CIP 104116 / JCM 14847 / LMG 12228 / 1C / PRS 101 / PAO1) OX=208964 GN=PA2384 PE=4 SV=1;;Q9I195;;42.846;;7
Q9HVG7	PA4624	0.741546	0.999579	0.181323	-0.818677	0.079334	-0.0480018	-0.037089	-0.0982944	1122;;tr|Q9HVG7|Q9HVG7_PSEAE POTRA domain-containing protein OS=Pseudomonas aeruginosa (strain ATCC 15692 / DSM 22644 / CIP 104116 / JCM 14847 / LMG 12228 / 1C / PRS 101 / PAO1) OX=208964 GN=PA4624 PE=3 SV=1;;Q9HVG7;;88.313;;22
Q9HYJ7	hasR	0.74021	0.999579	0.181882	-0.818118	0.213535	0.310279	0.147761	0.0788435	1885;;tr|Q9HYJ7|Q9HYJ7_PSEAE Heme uptake outer membrane receptor HasR OS=Pseudomonas aeruginosa (strain ATCC 15692 / DSM 22644 / CIP 104116 / JCM 14847 / LMG 12228 / 1C / PRS 101 / PAO1) OX=208964 GN=hasR PE=3 SV=1;;Q9HYJ7;;202.64;;37
Q9HWH7	ppgL	0.739755	0.999579	0.182073	0.817927	-0.353199	-0.128181	-0.167116	-0.0391439	1415;;tr|Q9HWH7|Q9HWH7_PSEAE Periplasmic gluconolactonase, PpgL OS=Pseudomonas aeruginosa (strain ATCC 15692 / DSM 22644 / CIP 104116 / JCM 14847 / LMG 12228 / 1C / PRS 101 / PAO1) OX=208964 GN=ppgL PE=1 SV=1;;Q9HWH7;;57.516;;10
Q9HZZ7	PA2846	0.739243	0.999579	0.182288	0.817712	-0.0627026	-0.503423	0.0750183	0.492688	2238;;tr|Q9HZZ7|Q9HZZ7_PSEAE Probable transcriptional regulator OS=Pseudomonas aeruginosa (strain ATCC 15692 / DSM 22644 / CIP 104116 / JCM 14847 / LMG 12228 / 1C / PRS 101 / PAO1) OX=208964 GN=PA2846 PE=3 SV=1;;Q9HZZ7;;4.9714;;7
Q9I6I8	spuG	0.737144	0.999579	0.183171	-0.816829	0.559301	-0.322571	0.254171	-1.01675	3627;;tr|Q9I6I8|Q9I6I8_PSEAE Polyamine transport protein PotH OS=Pseudomonas aeruginosa (strain ATCC 15692 / DSM 22644 / CIP 104116 / JCM 14847 / LMG 12228 / 1C / PRS 101 / PAO1) OX=208964 GN=spuG PE=3 SV=1;;Q9I6I8;;5.787;;3
Q9HT94	citA	0.736906	0.999579	0.183271	0.816729	-1.19867	-0.419251	-0.130171	0.00169368	555;;tr|Q9HT94|Q9HT94_PSEAE Citrate transporter OS=Pseudomonas aeruginosa (strain ATCC 15692 / DSM 22644 / CIP 104116 / JCM 14847 / LMG 12228 / 1C / PRS 101 / PAO1) OX=208964 GN=citA PE=4 SV=1;;Q9HT94;;2.7865;;2
Q9HXY1	map	0.736405	0.999579	0.183483	0.816517	-0.114119	-0.0414475	-0.0398977	-0.0121935	1757;;tr|Q9HXY1|Q9HXY1_PSEAE Methionine aminopeptidase OS=Pseudomonas aeruginosa (strain ATCC 15692 / DSM 22644 / CIP 104116 / JCM 14847 / LMG 12228 / 1C / PRS 101 / PAO1) OX=208964 GN=map PE=1 SV=1;;Q9HXY1;;120.61;;18
Q9HZ71	rpsA	0.735149	0.999579	0.184014	-0.815986	0.328064	0.19505	0.121662	0.10955	2035;;sp|Q9HZ71|RS1_PSEAE 30S ribosomal protein S1 OS=Pseudomonas aeruginosa (strain ATCC 15692 / DSM 22644 / CIP 104116 / JCM 14847 / LMG 12228 / 1C / PRS 101 / PAO1) OX=208964 GN=rpsA PE=3 SV=1;;Q9HZ71;;323.31;;51
Q9HZH6	snr1	0.734682	0.999579	0.184212	-0.815788	-0.0587484	-0.0538271	0.00302965	-0.325442	2106;;tr|Q9HZH6|Q9HZH6_PSEAE Cytochrome c Snr1 OS=Pseudomonas aeruginosa (strain ATCC 15692 / DSM 22644 / CIP 104116 / JCM 14847 / LMG 12228 / 1C / PRS 101 / PAO1) OX=208964 GN=snr1 PE=4 SV=1;;Q9HZH6;;-2;;1
Q9I3Q6	PA1441	0.734467	0.999579	0.184303	0.815697	0.0384342	0.190304	-0.0779463	0.860206	3013;;tr|Q9I3Q6|Q9I3Q6_PSEAE Flg_hook domain-containing protein OS=Pseudomonas aeruginosa (strain ATCC 15692 / DSM 22644 / CIP 104116 / JCM 14847 / LMG 12228 / 1C / PRS 101 / PAO1) OX=208964 GN=PA1441 PE=4 SV=1;;Q9I3Q6;;10.239;;3
Q9I6V8	cheD	0.733999	0.999579	0.184502	0.815498	-0.642141	-0.285551	-0.160193	-0.0978854	3693;;tr|Q9I6V8|Q9I6V8_PSEAE Probable chemoreceptor glutamine deamidase CheD OS=Pseudomonas aeruginosa (strain ATCC 15692 / DSM 22644 / CIP 104116 / JCM 14847 / LMG 12228 / 1C / PRS 101 / PAO1) OX=208964 GN=cheD PE=3 SV=1;;Q9I6V8;;5.4603;;2
Q9HTG0	PA5404	0.733252	0.999579	0.184819	-0.815181	0.517038	3.09207	-12.4962	-12.4962	603;;tr|Q9HTG0|Q9HTG0_PSEAE Uncharacterized protein OS=Pseudomonas aeruginosa (strain ATCC 15692 / DSM 22644 / CIP 104116 / JCM 14847 / LMG 12228 / 1C / PRS 101 / PAO1) OX=208964 GN=PA5404 PE=4 SV=1;;Q9HTG0;;2.5313;;1
Q9HZI5	PA3021	0.733235	0.999579	0.184827	-0.815173	0.183356	0.421517	-0.120418	-0.235529	2115;;tr|Q9HZI5|Q9HZI5_PSEAE LprI domain-containing protein OS=Pseudomonas aeruginosa (strain ATCC 15692 / DSM 22644 / CIP 104116 / JCM 14847 / LMG 12228 / 1C / PRS 101 / PAO1) OX=208964 GN=PA3021 PE=4 SV=1;;Q9HZI5;;11.878;;5
Q9HXL2	PA3783	0.732623	0.999579	0.185087	0.814913	-0.722383	-0.471211	-0.197046	-0.214769	1664;;tr|Q9HXL2|Q9HXL2_PSEAE Isochorismatase domain-containing protein OS=Pseudomonas aeruginosa (strain ATCC 15692 / DSM 22644 / CIP 104116 / JCM 14847 / LMG 12228 / 1C / PRS 101 / PAO1) OX=208964 GN=PA3783 PE=4 SV=1;;Q9HXL2;;6.2935;;3
Q9HUN5	PA4929	0.732586	0.999579	0.185103	0.814897	-0.430092	-0.109294	0.476128	0.409765	936;;tr|Q9HUN5|Q9HUN5_PSEAE GGDEF domain-containing protein OS=Pseudomonas aeruginosa (strain ATCC 15692 / DSM 22644 / CIP 104116 / JCM 14847 / LMG 12228 / 1C / PRS 101 / PAO1) OX=208964 GN=PA4929 PE=4 SV=1;;Q9HUN5;;9.2576;;3
Q9HXU7	PA3693	0.727338	0.999579	0.187354	0.812646	0.0421315	-0.0385942	0.260964	0.278005	1730;;sp|Q9HXU7|Y3693_PSEAE Macro domain-containing protein PA3693 OS=Pseudomonas aeruginosa (strain ATCC 15692 / DSM 22644 / CIP 104116 / JCM 14847 / LMG 12228 / 1C / PRS 101 / PAO1) OX=208964 GN=PA3693 PE=4 SV=1;;Q9HXU7;;34.816;;5
G3XD29	nhaP	0.72695	0.999579	0.187521	0.812479	-0.322445	0.0608264	0.275916	0.305253	103;;sp|G3XD29|NHAP_PSEAE Na(+)/H(+) antiporter NhaP OS=Pseudomonas aeruginosa (strain ATCC 15692 / DSM 22644 / CIP 104116 / JCM 14847 / LMG 12228 / 1C / PRS 101 / PAO1) OX=208964 GN=nhaP PE=1 SV=1;;G3XD29;;7.6823;;3
Q9HZ46	glk	0.725954	0.999579	0.187952	0.812048	-0.228292	-0.0526072	-0.0781308	0.0132343	2013;;sp|Q9HZ46|GLK_PSEAE Glucokinase OS=Pseudomonas aeruginosa (strain ATCC 15692 / DSM 22644 / CIP 104116 / JCM 14847 / LMG 12228 / 1C / PRS 101 / PAO1) OX=208964 GN=glk PE=3 SV=1;;Q9HZ46;;71.974;;9
Q9HTP7	PA5307	0.725304	0.999579	0.188233	0.811767	-0.0909979	0.101885	-0.0252704	0.248412	661;;tr|Q9HTP7|Q9HTP7_PSEAE DctA-YdbH domain-containing protein OS=Pseudomonas aeruginosa (strain ATCC 15692 / DSM 22644 / CIP 104116 / JCM 14847 / LMG 12228 / 1C / PRS 101 / PAO1) OX=208964 GN=PA5307 PE=4 SV=1;;Q9HTP7;;36.273;;12
Q9I4T4	PA1040	0.724967	0.999579	0.188379	-0.811621	0.609317	0.710835	-0.0662642	-0.0464232	3235;;tr|Q9I4T4|Q9I4T4_PSEAE Uncharacterized protein OS=Pseudomonas aeruginosa (strain ATCC 15692 / DSM 22644 / CIP 104116 / JCM 14847 / LMG 12228 / 1C / PRS 101 / PAO1) OX=208964 GN=PA1040 PE=4 SV=1;;Q9I4T4;;22.925;;5
Q9I5E6	prpD	0.724249	0.999579	0.188691	0.811309	-0.17341	-0.0408161	0.0989752	0.0889332	3371;;tr|Q9I5E6|Q9I5E6_PSEAE 2-methylcitrate dehydratase OS=Pseudomonas aeruginosa (strain ATCC 15692 / DSM 22644 / CIP 104116 / JCM 14847 / LMG 12228 / 1C / PRS 101 / PAO1) OX=208964 GN=prpD PE=1 SV=1;;Q9I5E6;;104.94;;22
Q9I0S3	PA2562	0.724177	0.999579	0.188722	-0.811278	-0.207348	-0.732064	-0.170367	-1.64456	2422;;tr|Q9I0S3|Q9I0S3_PSEAE Uncharacterized protein OS=Pseudomonas aeruginosa (strain ATCC 15692 / DSM 22644 / CIP 104116 / JCM 14847 / LMG 12228 / 1C / PRS 101 / PAO1) OX=208964 GN=PA2562 PE=4 SV=1;;Q9I0S3;;8.3291;;3
Q9I239	PA2076	0.72307	0.999579	0.189204	-0.810796	0.064469	0.492521	0.0942134	-0.48675	2668;;tr|Q9I239|Q9I239_PSEAE Probable transcriptional regulator OS=Pseudomonas aeruginosa (strain ATCC 15692 / DSM 22644 / CIP 104116 / JCM 14847 / LMG 12228 / 1C / PRS 101 / PAO1) OX=208964 GN=PA2076 PE=3 SV=1;;Q9I239;;2.6617;;1
G3XD43	pilE	0.722	0.999579	0.189671	0.810329	-0.174791	-0.0147169	0.0628046	0.0788664	113;;sp|G3XD43|PILE_PSEAE Type IV pilus non-core minor pilin PilE OS=Pseudomonas aeruginosa (strain ATCC 15692 / DSM 22644 / CIP 104116 / JCM 14847 / LMG 12228 / 1C / PRS 101 / PAO1) OX=208964 GN=pilE PE=1 SV=1;;G3XD43;;33.689;;4
Q9I6B4	thiG	0.720612	0.999579	0.190278	-0.809722	0.0600577	0.0520213	0.0668989	0.0160173	3572;;sp|Q9I6B4|THIG_PSEAE Thiazole synthase OS=Pseudomonas aeruginosa (strain ATCC 15692 / DSM 22644 / CIP 104116 / JCM 14847 / LMG 12228 / 1C / PRS 101 / PAO1) OX=208964 GN=thiG PE=1 SV=1;;Q9I6B4;;226.76;;21
Q9HW43	PA4358	0.720207	0.999579	0.190455	0.809545	0.0137755	0.129863	0.35091	0.322115	1314;;tr|Q9HW43|Q9HW43_PSEAE Ferrous iron transport protein B OS=Pseudomonas aeruginosa (strain ATCC 15692 / DSM 22644 / CIP 104116 / JCM 14847 / LMG 12228 / 1C / PRS 101 / PAO1) OX=208964 GN=PA4358 PE=3 SV=1;;Q9HW43;;35.756;;9
Q9I2Y5	PA1752	0.720027	0.999579	0.190534	0.809466	-0.0931417	0.0733496	0.0302628	0.137486	2833;;tr|Q9I2Y5|Q9I2Y5_PSEAE 2-dehydropantoate 2-reductase OS=Pseudomonas aeruginosa (strain ATCC 15692 / DSM 22644 / CIP 104116 / JCM 14847 / LMG 12228 / 1C / PRS 101 / PAO1) OX=208964 GN=PA1752 PE=3 SV=1;;Q9I2Y5;;89.283;;13
Q9HTM1	rpoZ	0.719908	0.999579	0.190586	-0.809414	0.247109	0.0515564	0.0939928	-0.0217958	641;;sp|Q9HTM1|RPOZ_PSEAE DNA-directed RNA polymerase subunit omega OS=Pseudomonas aeruginosa (strain ATCC 15692 / DSM 22644 / CIP 104116 / JCM 14847 / LMG 12228 / 1C / PRS 101 / PAO1) OX=208964 GN=rpoZ PE=3 SV=1;;Q9HTM1;;191.03;;12
Q9I185	pvdO	0.719517	0.999579	0.190758	-0.809242	0.353456	-0.618951	0.133288	-1.54403	2525;;tr|Q9I185|Q9I185_PSEAE PvdO OS=Pseudomonas aeruginosa (strain ATCC 15692 / DSM 22644 / CIP 104116 / JCM 14847 / LMG 12228 / 1C / PRS 101 / PAO1) OX=208964 GN=pvdO PE=1 SV=1;;Q9I185;;25.913;;8
Q9I0S0	PA2565	0.715213	0.999579	0.192658	-0.807342	0.252147	0.435648	0.181644	0.0311721	2420;;tr|Q9I0S0|Q9I0S0_PSEAE Uncharacterized protein OS=Pseudomonas aeruginosa (strain ATCC 15692 / DSM 22644 / CIP 104116 / JCM 14847 / LMG 12228 / 1C / PRS 101 / PAO1) OX=208964 GN=PA2565 PE=4 SV=1;;Q9I0S0;;17.367;;3
Q9HXN5	PA3760	0.714895	0.999579	0.192799	0.807201	-0.119627	0.000590308	0.0859697	0.086856	1679;;tr|Q9HXN5|Q9HXN5_PSEAE Phosphoenolpyruvate--protein phosphotransferase OS=Pseudomonas aeruginosa (strain ATCC 15692 / DSM 22644 / CIP 104116 / JCM 14847 / LMG 12228 / 1C / PRS 101 / PAO1) OX=208964 GN=PA3760 PE=3 SV=1;;Q9HXN5;;6.8744;;7
Q9HTD7	aspA	0.71461	0.999579	0.192926	-0.807074	0.125678	0.169265	-0.0392546	-0.0402627	586;;sp|Q9HTD7|ASPA_PSEAE Aspartate ammonia-lyase OS=Pseudomonas aeruginosa (strain ATCC 15692 / DSM 22644 / CIP 104116 / JCM 14847 / LMG 12228 / 1C / PRS 101 / PAO1) OX=208964 GN=aspA PE=3 SV=1;;Q9HTD7;;323.31;;24
Q9I3D8	PA1579	0.714349	0.999579	0.193041	-0.806959	-0.232579	-0.533927	-0.942377	-0.89386	2936;;sp|Q9I3D8|Y1579_PSEAE Uncharacterized protein PA1579 OS=Pseudomonas aeruginosa (strain ATCC 15692 / DSM 22644 / CIP 104116 / JCM 14847 / LMG 12228 / 1C / PRS 101 / PAO1) OX=208964 GN=PA1579 PE=4 SV=1;;Q9I3D8;;70.158;;8
P14789	lasA	0.713004	0.999579	0.19364	0.80636	-0.323418	-0.180995	0.0943607	0.0559154	224;;sp|P14789|LASA_PSEAE Protease LasA OS=Pseudomonas aeruginosa (strain ATCC 15692 / DSM 22644 / CIP 104116 / JCM 14847 / LMG 12228 / 1C / PRS 101 / PAO1) OX=208964 GN=lasA PE=1 SV=3;;P14789;;6.6045;;1
Q9HXB8	PA3895	0.712794	0.999579	0.193734	0.806266	-0.138956	-0.147976	0.131552	0.109939	1592;;tr|Q9HXB8|Q9HXB8_PSEAE Probable transcriptional regulator OS=Pseudomonas aeruginosa (strain ATCC 15692 / DSM 22644 / CIP 104116 / JCM 14847 / LMG 12228 / 1C / PRS 101 / PAO1) OX=208964 GN=PA3895 PE=3 SV=1;;Q9HXB8;;20.088;;7
Q9HWE1	rpsC	0.712762	0.999579	0.193748	-0.806252	0.129987	-0.100829	-0.0170296	-0.197082	1382;;sp|Q9HWE1|RS3_PSEAE 30S ribosomal protein S3 OS=Pseudomonas aeruginosa (strain ATCC 15692 / DSM 22644 / CIP 104116 / JCM 14847 / LMG 12228 / 1C / PRS 101 / PAO1) OX=208964 GN=rpsC PE=3 SV=1;;Q9HWE1;;323.31;;27
Q9I4H4	ndvB	0.712001	0.999579	0.194088	-0.805912	-0.25814	-0.1918	-0.00602439	-1.18793	3160;;tr|Q9I4H4|Q9I4H4_PSEAE NdvB OS=Pseudomonas aeruginosa (strain ATCC 15692 / DSM 22644 / CIP 104116 / JCM 14847 / LMG 12228 / 1C / PRS 101 / PAO1) OX=208964 GN=ndvB PE=4 SV=1;;Q9I4H4;;4.3017;;5
Q9I3D5	sdhA	0.71189	0.999579	0.194138	0.805862	-0.127213	-0.125561	-0.0330514	-0.0417381	2933;;tr|Q9I3D5|Q9I3D5_PSEAE Succinate dehydrogenase flavoprotein subunit OS=Pseudomonas aeruginosa (strain ATCC 15692 / DSM 22644 / CIP 104116 / JCM 14847 / LMG 12228 / 1C / PRS 101 / PAO1) OX=208964 GN=sdhA PE=3 SV=1;;Q9I3D5;;323.31;;35
Q9I3P6	PA1466	0.708398	0.999579	0.195705	-0.804295	0.898138	0.220723	0.751683	-0.408858	3007;;tr|Q9I3P6|Q9I3P6_PSEAE Uncharacterized protein OS=Pseudomonas aeruginosa (strain ATCC 15692 / DSM 22644 / CIP 104116 / JCM 14847 / LMG 12228 / 1C / PRS 101 / PAO1) OX=208964 GN=PA1466 PE=4 SV=1;;Q9I3P6;;6.8209;;2
Q9I0B5	PA2727	0.708071	0.999579	0.195852	-0.804148	0.0627155	-0.0319235	0.0657535	-0.175702	2315;;tr|Q9I0B5|Q9I0B5_PSEAE Protein kinase domain-containing protein OS=Pseudomonas aeruginosa (strain ATCC 15692 / DSM 22644 / CIP 104116 / JCM 14847 / LMG 12228 / 1C / PRS 101 / PAO1) OX=208964 GN=PA2727 PE=4 SV=1;;Q9I0B5;;54.983;;23
Q9I2A6	bdhA	0.70732	0.999579	0.196192	0.803808	-0.0342944	0.0746807	0.187565	0.176752	2702;;tr|Q9I2A6|Q9I2A6_PSEAE 3-hydroxybutyrate dehydrogenase OS=Pseudomonas aeruginosa (strain ATCC 15692 / DSM 22644 / CIP 104116 / JCM 14847 / LMG 12228 / 1C / PRS 101 / PAO1) OX=208964 GN=bdhA PE=3 SV=1;;Q9I2A6;;125.2;;11
Q9HUK0	PA4965	0.706941	0.999579	0.196363	0.803637	-0.245352	-0.179575	-0.223903	-0.131668	902;;tr|Q9HUK0|Q9HUK0_PSEAE Uncharacterized protein OS=Pseudomonas aeruginosa (strain ATCC 15692 / DSM 22644 / CIP 104116 / JCM 14847 / LMG 12228 / 1C / PRS 101 / PAO1) OX=208964 GN=PA4965 PE=4 SV=1;;Q9HUK0;;9.1834;;3
Q9I793	PA0039	0.704535	0.999579	0.197454	-0.802546	0.433066	0.0146379	-0.0282522	-0.146511	3790;;tr|Q9I793|Q9I793_PSEAE Uncharacterized protein OS=Pseudomonas aeruginosa (strain ATCC 15692 / DSM 22644 / CIP 104116 / JCM 14847 / LMG 12228 / 1C / PRS 101 / PAO1) OX=208964 GN=PA0039 PE=4 SV=1;;Q9I793;;27.085;;6
Q9HY45	PA3575	0.704034	0.999579	0.197682	-0.802318	0.320028	0.461149	-0.018508	-0.0420337	1801;;tr|Q9HY45|Q9HY45_PSEAE Ni_hydr_CYTB domain-containing protein OS=Pseudomonas aeruginosa (strain ATCC 15692 / DSM 22644 / CIP 104116 / JCM 14847 / LMG 12228 / 1C / PRS 101 / PAO1) OX=208964 GN=PA3575 PE=4 SV=1;;Q9HY45;;13.431;;3
Q9I4U8	PA1026	0.703066	0.999579	0.198123	0.801877	-0.20264	-0.288874	-0.0888252	-0.0556989	3246;;tr|Q9I4U8|Q9I4U8_PSEAE Uncharacterized protein OS=Pseudomonas aeruginosa (strain ATCC 15692 / DSM 22644 / CIP 104116 / JCM 14847 / LMG 12228 / 1C / PRS 101 / PAO1) OX=208964 GN=PA1026 PE=4 SV=1;;Q9I4U8;;3.3429;;3
Q9I737	vgrG1b	0.702898	0.999579	0.198199	0.801801	-0.255432	-0.123511	0.00943092	-0.00364376	3749;;sp|Q9I737|VGR1B_PSEAE Type VI secretion system spike protein VgrG1b OS=Pseudomonas aeruginosa (strain ATCC 15692 / DSM 22644 / CIP 104116 / JCM 14847 / LMG 12228 / 1C / PRS 101 / PAO1) OX=208964 GN=vgrG1b PE=3 SV=1;;Q9I737;;12.995;;2
Q9HU46	PA5138	0.70281	0.999579	0.198239	-0.801761	0.352833	0.0961622	-0.119452	-0.106233	782;;tr|Q9HU46|Q9HU46_PSEAE PBPb domain-containing protein OS=Pseudomonas aeruginosa (strain ATCC 15692 / DSM 22644 / CIP 104116 / JCM 14847 / LMG 12228 / 1C / PRS 101 / PAO1) OX=208964 GN=PA5138 PE=4 SV=1;;Q9HU46;;24.997;;9
Q9I5V1	PA0586	0.702392	0.999579	0.19843	0.80157	-0.132246	0.0689042	0.0505859	0.138239	3451;;tr|Q9I5V1|Q9I5V1_PSEAE Uncharacterized protein OS=Pseudomonas aeruginosa (strain ATCC 15692 / DSM 22644 / CIP 104116 / JCM 14847 / LMG 12228 / 1C / PRS 101 / PAO1) OX=208964 GN=PA0586 PE=4 SV=1;;Q9I5V1;;143.2;;20
Q9I162	PA2419	0.701782	0.999579	0.198709	0.801291	-0.15169	0.131527	-0.0542718	0.325828	2507;;tr|Q9I162|Q9I162_PSEAE Probable hydrolase OS=Pseudomonas aeruginosa (strain ATCC 15692 / DSM 22644 / CIP 104116 / JCM 14847 / LMG 12228 / 1C / PRS 101 / PAO1) OX=208964 GN=PA2419 PE=4 SV=1;;Q9I162;;80.341;;8
Q9HV24	PA4784	0.701352	0.999579	0.198906	-0.801094	0.106682	0.0856894	-0.00440116	0.00874434	1012;;tr|Q9HV24|Q9HV24_PSEAE Probable transcriptional regulator OS=Pseudomonas aeruginosa (strain ATCC 15692 / DSM 22644 / CIP 104116 / JCM 14847 / LMG 12228 / 1C / PRS 101 / PAO1) OX=208964 GN=PA4784 PE=4 SV=1;;Q9HV24;;11.064;;3
Q9HT89	PA5481	0.700673	0.999579	0.199217	-0.800783	-0.693988	-0.306683	-0.706585	-1.14135	551;;sp|Q9HT89|YID1_PSEAE Uncharacterized protein PA5481 OS=Pseudomonas aeruginosa (strain ATCC 15692 / DSM 22644 / CIP 104116 / JCM 14847 / LMG 12228 / 1C / PRS 101 / PAO1) OX=208964 GN=PA5481 PE=3 SV=1;;Q9HT89;;12.139;;6
Q9I391	PA1631	0.700447	0.999579	0.199321	-0.800679	0.357238	0.441608	0.115537	0.108796	2898;;tr|Q9I391|Q9I391_PSEAE Probable acyl-CoA dehydrogenase OS=Pseudomonas aeruginosa (strain ATCC 15692 / DSM 22644 / CIP 104116 / JCM 14847 / LMG 12228 / 1C / PRS 101 / PAO1) OX=208964 GN=PA1631 PE=3 SV=1;;Q9I391;;34.519;;5
Q9I3M9	cycH	0.700418	0.999579	0.199334	-0.800666	0.210055	0.25327	0.125864	0.115746	2994;;sp|Q9I3M9|CYCH_PSEAE Cytochrome c-type biogenesis protein CycH OS=Pseudomonas aeruginosa (strain ATCC 15692 / DSM 22644 / CIP 104116 / JCM 14847 / LMG 12228 / 1C / PRS 101 / PAO1) OX=208964 GN=cycH PE=3 SV=1;;Q9I3M9;;323.31;;22
Q9HV74	cbrA	0.700354	0.999579	0.199364	0.800636	-0.0535452	0.0191217	0.204999	0.175865	1051;;tr|Q9HV74|Q9HV74_PSEAE Histidine kinase OS=Pseudomonas aeruginosa (strain ATCC 15692 / DSM 22644 / CIP 104116 / JCM 14847 / LMG 12228 / 1C / PRS 101 / PAO1) OX=208964 GN=cbrA PE=3 SV=1;;Q9HV74;;37.171;;9
Q9HVE1	PA4651	0.699402	0.999579	0.199801	0.800199	-0.187112	-0.131292	0.0289985	0.00390031	1103;;tr|Q9HVE1|Q9HVE1_PSEAE Probable pili assembly chaperone OS=Pseudomonas aeruginosa (strain ATCC 15692 / DSM 22644 / CIP 104116 / JCM 14847 / LMG 12228 / 1C / PRS 101 / PAO1) OX=208964 GN=PA4651 PE=4 SV=1;;Q9HVE1;;11.131;;4
Q9HV20	PA4788	0.69741	0.999579	0.20072	0.79928	-0.263909	-0.131506	-0.0390725	-0.0408707	1008;;tr|Q9HV20|Q9HV20_PSEAE MaoC-like domain-containing protein OS=Pseudomonas aeruginosa (strain ATCC 15692 / DSM 22644 / CIP 104116 / JCM 14847 / LMG 12228 / 1C / PRS 101 / PAO1) OX=208964 GN=PA4788 PE=4 SV=1;;Q9HV20;;44.292;;11
Q9I034	copR	0.696896	0.999579	0.200957	0.799043	-0.13875	0.0215796	-0.11901	0.194245	2264;;tr|Q9I034|Q9I034_PSEAE Two-component response regulator, CopR OS=Pseudomonas aeruginosa (strain ATCC 15692 / DSM 22644 / CIP 104116 / JCM 14847 / LMG 12228 / 1C / PRS 101 / PAO1) OX=208964 GN=copR PE=4 SV=1;;Q9I034;;26.463;;5
Q9HZK9	nqrD	0.69688	0.999579	0.200965	-0.799035	0.0926093	0.0806827	0.891541	-2.95535	2137;;sp|Q9HZK9|NQRD_PSEAE Na(+)-translocating NADH-quinone reductase subunit D OS=Pseudomonas aeruginosa (strain ATCC 15692 / DSM 22644 / CIP 104116 / JCM 14847 / LMG 12228 / 1C / PRS 101 / PAO1) OX=208964 GN=nqrD PE=3 SV=1;;Q9HZK9;;-2;;2
P29363	thrC	0.696765	0.999579	0.201018	-0.798982	0.204838	0.149039	0.109117	0.110258	273;;sp|P29363|THRC_PSEAE Threonine synthase OS=Pseudomonas aeruginosa (strain ATCC 15692 / DSM 22644 / CIP 104116 / JCM 14847 / LMG 12228 / 1C / PRS 101 / PAO1) OX=208964 GN=thrC PE=3 SV=3;;P29363;;323.31;;29
Q9HZ49	PA3189	0.695621	0.999579	0.201548	0.798452	-0.0856859	0.0137303	0.0293699	0.0527871	2016;;tr|Q9HZ49|Q9HZ49_PSEAE Probable permease of ABC sugar transporter OS=Pseudomonas aeruginosa (strain ATCC 15692 / DSM 22644 / CIP 104116 / JCM 14847 / LMG 12228 / 1C / PRS 101 / PAO1) OX=208964 GN=PA3189 PE=3 SV=1;;Q9HZ49;;55.438;;6
Q9I4K7	PA1128	0.694947	0.999579	0.201861	-0.798139	-0.498396	-0.47823	-0.364772	-0.974652	3178;;tr|Q9I4K7|Q9I4K7_PSEAE Probable transcriptional regulator OS=Pseudomonas aeruginosa (strain ATCC 15692 / DSM 22644 / CIP 104116 / JCM 14847 / LMG 12228 / 1C / PRS 101 / PAO1) OX=208964 GN=PA1128 PE=3 SV=1;;Q9I4K7;;7.5335;;3
Q9HZ27	PA3213	0.694618	0.999579	0.202014	0.797986	-0.0369635	0.120984	0.101233	0.173661	1997;;tr|Q9HZ27|Q9HZ27_PSEAE MlaD domain-containing protein OS=Pseudomonas aeruginosa (strain ATCC 15692 / DSM 22644 / CIP 104116 / JCM 14847 / LMG 12228 / 1C / PRS 101 / PAO1) OX=208964 GN=PA3213 PE=4 SV=1;;Q9HZ27;;206.51;;15
Q9HXW5	PA3675	0.69439	0.999579	0.20212	-0.79788	0.78203	0.543537	-0.0974674	0.00715482	1745;;tr|Q9HXW5|Q9HXW5_PSEAE Uncharacterized protein OS=Pseudomonas aeruginosa (strain ATCC 15692 / DSM 22644 / CIP 104116 / JCM 14847 / LMG 12228 / 1C / PRS 101 / PAO1) OX=208964 GN=PA3675 PE=4 SV=1;;Q9HXW5;;26.774;;7
Q9HZD4	PA3074	0.69438	0.999579	0.202125	0.797875	-0.153065	-0.35912	-0.0117711	0.108914	2074;;tr|Q9HZD4|Q9HZD4_PSEAE VWFA domain-containing protein OS=Pseudomonas aeruginosa (strain ATCC 15692 / DSM 22644 / CIP 104116 / JCM 14847 / LMG 12228 / 1C / PRS 101 / PAO1) OX=208964 GN=PA3074 PE=4 SV=1;;Q9HZD4;;46.835;;9
Q9I406	ggt	0.693513	0.999579	0.202529	-0.797471	0.115489	0.243485	-0.0748035	-0.114894	3059;;sp|Q9I406|GGT_PSEAE Glutathione hydrolase proenzyme OS=Pseudomonas aeruginosa (strain ATCC 15692 / DSM 22644 / CIP 104116 / JCM 14847 / LMG 12228 / 1C / PRS 101 / PAO1) OX=208964 GN=ggt PE=3 SV=1;;Q9I406;;224.62;;28
G3XCZ6	fabD	0.693465	0.999579	0.202551	-0.797449	0.0765256	0.0934489	-0.0708559	-0.0593661	77;;tr|G3XCZ6|G3XCZ6_PSEAE Malonyl CoA-acyl carrier protein transacylase OS=Pseudomonas aeruginosa (strain ATCC 15692 / DSM 22644 / CIP 104116 / JCM 14847 / LMG 12228 / 1C / PRS 101 / PAO1) OX=208964 GN=fabD PE=3 SV=1;;G3XCZ6;;304.64;;15
Q9I443	PA1301	0.692824	0.999579	0.202851	-0.797149	0.291783	0.0608811	-0.11399	-0.104696	3086;;tr|Q9I443|Q9I443_PSEAE Probable transmembrane sensor OS=Pseudomonas aeruginosa (strain ATCC 15692 / DSM 22644 / CIP 104116 / JCM 14847 / LMG 12228 / 1C / PRS 101 / PAO1) OX=208964 GN=PA1301 PE=4 SV=1;;Q9I443;;24.611;;9
Q9I1H0	ambB	0.692769	0.999579	0.202876	0.797124	-0.0949185	-0.454092	0.115136	0.342456	2570;;sp|Q9I1H0|AMBB_PSEAE AMB antimetabolite synthase AmbB OS=Pseudomonas aeruginosa (strain ATCC 15692 / DSM 22644 / CIP 104116 / JCM 14847 / LMG 12228 / 1C / PRS 101 / PAO1) OX=208964 GN=ambB PE=1 SV=1;;Q9I1H0;;107.48;;20
Q9I6N6	PA0253	0.692182	0.999579	0.203151	0.796849	-0.287403	-0.00933916	0.0273339	0.0962561	3661;;tr|Q9I6N6|Q9I6N6_PSEAE Probable transcriptional regulator OS=Pseudomonas aeruginosa (strain ATCC 15692 / DSM 22644 / CIP 104116 / JCM 14847 / LMG 12228 / 1C / PRS 101 / PAO1) OX=208964 GN=PA0253 PE=4 SV=1;;Q9I6N6;;15.611;;4
Q9HU32	PA5152	0.691395	0.999579	0.203519	0.796481	-0.250658	-0.050807	-0.023428	0.0252459	768;;tr|Q9HU32|Q9HU32_PSEAE Probable ATP-binding component of ABC transporter OS=Pseudomonas aeruginosa (strain ATCC 15692 / DSM 22644 / CIP 104116 / JCM 14847 / LMG 12228 / 1C / PRS 101 / PAO1) OX=208964 GN=PA5152 PE=3 SV=1;;Q9HU32;;36.708;;11
Q9HT15	atpE	0.690978	0.999579	0.203715	-0.796285	0.902194	-0.277005	-0.12147	-0.664697	498;;sp|Q9HT15|ATPL_PSEAE ATP synthase subunit c OS=Pseudomonas aeruginosa (strain ATCC 15692 / DSM 22644 / CIP 104116 / JCM 14847 / LMG 12228 / 1C / PRS 101 / PAO1) OX=208964 GN=atpE PE=3 SV=1;;Q9HT15;;12.953;;2
Q9I0D7	PA2705	0.690572	0.999579	0.203905	-0.796095	-0.0579532	-0.0451445	-0.0128919	-0.20883	2330;;tr|Q9I0D7|Q9I0D7_PSEAE Uncharacterized protein OS=Pseudomonas aeruginosa (strain ATCC 15692 / DSM 22644 / CIP 104116 / JCM 14847 / LMG 12228 / 1C / PRS 101 / PAO1) OX=208964 GN=PA2705 PE=4 SV=1;;Q9I0D7;;20.097;;10
Q9HZD1	PA3077	0.688462	0.999579	0.204898	-0.795102	0.614713	0.193407	-1.10541	-0.887398	2071;;tr|Q9HZD1|Q9HZD1_PSEAE Probable two-component response regulator OS=Pseudomonas aeruginosa (strain ATCC 15692 / DSM 22644 / CIP 104116 / JCM 14847 / LMG 12228 / 1C / PRS 101 / PAO1) OX=208964 GN=PA3077 PE=4 SV=1;;Q9HZD1;;9.1034;;3
Q9I0P5	PA2592	0.688339	0.999579	0.204956	-0.795044	-0.0812722	0.136923	-0.010712	-0.382533	2402;;sp|Q9I0P5|PAGBP_PSEAE Putrescine/agmatine-binding protein OS=Pseudomonas aeruginosa (strain ATCC 15692 / DSM 22644 / CIP 104116 / JCM 14847 / LMG 12228 / 1C / PRS 101 / PAO1) OX=208964 GN=PA2592 PE=1 SV=1;;Q9I0P5;;55.687;;14
Q9I200	PA2115	0.686624	0.999579	0.205767	0.794233	-0.624147	0.00882048	0.0102188	0.222515	2658;;tr|Q9I200|Q9I200_PSEAE Probable transcriptional regulator OS=Pseudomonas aeruginosa (strain ATCC 15692 / DSM 22644 / CIP 104116 / JCM 14847 / LMG 12228 / 1C / PRS 101 / PAO1) OX=208964 GN=PA2115 PE=3 SV=1;;Q9I200;;38.921;;9
Q9HW49	PA4352	0.68658	0.999579	0.205788	-0.794212	-0.0202971	-0.0207143	-0.00792505	-0.0659451	1319;;tr|Q9HW49|Q9HW49_PSEAE Uncharacterized protein OS=Pseudomonas aeruginosa (strain ATCC 15692 / DSM 22644 / CIP 104116 / JCM 14847 / LMG 12228 / 1C / PRS 101 / PAO1) OX=208964 GN=PA4352 PE=3 SV=1;;Q9HW49;;323.31;;25
Q9HZH4	PA3034	0.686041	0.999579	0.206043	0.793957	-0.402836	-0.595761	-0.384867	-0.191725	2105;;tr|Q9HZH4|Q9HZH4_PSEAE Probable transcriptional regulator OS=Pseudomonas aeruginosa (strain ATCC 15692 / DSM 22644 / CIP 104116 / JCM 14847 / LMG 12228 / 1C / PRS 101 / PAO1) OX=208964 GN=PA3034 PE=4 SV=1;;Q9HZH4;;26.564;;5
Q9HUT5	PA4878	0.685222	0.999579	0.206433	-0.793567	0.487119	0.268949	0.205629	0.173936	963;;tr|Q9HUT5|Q9HUT5_PSEAE Probable transcriptional regulator OS=Pseudomonas aeruginosa (strain ATCC 15692 / DSM 22644 / CIP 104116 / JCM 14847 / LMG 12228 / 1C / PRS 101 / PAO1) OX=208964 GN=PA4878 PE=1 SV=1;;Q9HUT5;;13.952;;4
Q9HVY8	sspB	0.684951	0.999579	0.206561	0.793439	-0.148216	0.0632739	0.00692435	0.134467	1266;;tr|Q9HVY8|Q9HVY8_PSEAE Stringent starvation protein B OS=Pseudomonas aeruginosa (strain ATCC 15692 / DSM 22644 / CIP 104116 / JCM 14847 / LMG 12228 / 1C / PRS 101 / PAO1) OX=208964 GN=sspB PE=4 SV=1;;Q9HVY8;;27.936;;5
Q51467	fliO	0.68435	0.999579	0.206847	-0.793153	0.422126	0.655703	0.138981	0.0545215	451;;sp|Q51467|FLIO_PSEAE Flagellar protein FliO OS=Pseudomonas aeruginosa (strain ATCC 15692 / DSM 22644 / CIP 104116 / JCM 14847 / LMG 12228 / 1C / PRS 101 / PAO1) OX=208964 GN=fliO PE=3 SV=2;;Q51467;;40.673;;3
Q9I5M0	PA0708	0.684196	0.999579	0.206921	-0.793079	-0.244361	-0.260889	0.0253912	-1.24106	3408;;tr|Q9I5M0|Q9I5M0_PSEAE Probable transcriptional regulator OS=Pseudomonas aeruginosa (strain ATCC 15692 / DSM 22644 / CIP 104116 / JCM 14847 / LMG 12228 / 1C / PRS 101 / PAO1) OX=208964 GN=PA0708 PE=3 SV=1;;Q9I5M0;;14.751;;2
Q9I653	creD	0.683804	0.999579	0.207108	0.792892	1.98187	4.33806	4.92414	5.31611	3523;;tr|Q9I653|Q9I653_PSEAE Inner membrane protein CreD OS=Pseudomonas aeruginosa (strain ATCC 15692 / DSM 22644 / CIP 104116 / JCM 14847 / LMG 12228 / 1C / PRS 101 / PAO1) OX=208964 GN=creD PE=4 SV=1;;Q9I653;;219.96;;27
Q9HU26	PA5158	0.683782	0.999579	0.207118	-0.792882	0.539878	0.21795	-0.249255	-0.171478	764;;tr|Q9HU26|Q9HU26_PSEAE Probable outer membrane protein OS=Pseudomonas aeruginosa (strain ATCC 15692 / DSM 22644 / CIP 104116 / JCM 14847 / LMG 12228 / 1C / PRS 101 / PAO1) OX=208964 GN=PA5158 PE=3 SV=1;;Q9HU26;;4.4301;;3
Q9HZ40	PA3200	0.683221	0.999579	0.207386	-0.792614	0.740003	0.600691	0.248313	0.310671	2008;;tr|Q9HZ40|Q9HZ40_PSEAE POLIIIAc domain-containing protein OS=Pseudomonas aeruginosa (strain ATCC 15692 / DSM 22644 / CIP 104116 / JCM 14847 / LMG 12228 / 1C / PRS 101 / PAO1) OX=208964 GN=PA3200 PE=4 SV=1;;Q9HZ40;;19.269;;5
Q9HWX0	PA4058	0.683042	0.999579	0.207471	0.792529	0.389227	0.359046	0.456127	0.459831	1485;;tr|Q9HWX0|Q9HWX0_PSEAE Uncharacterized protein OS=Pseudomonas aeruginosa (strain ATCC 15692 / DSM 22644 / CIP 104116 / JCM 14847 / LMG 12228 / 1C / PRS 101 / PAO1) OX=208964 GN=PA4058 PE=4 SV=1;;Q9HWX0;;155.85;;7
Q00517	xcpW	0.682588	0.999579	0.207688	0.792312	-0.136231	0.0541383	0.0425407	0.115544	397;;sp|Q00517|GSPJ_PSEAE Type II secretion system protein J OS=Pseudomonas aeruginosa (strain ATCC 15692 / DSM 22644 / CIP 104116 / JCM 14847 / LMG 12228 / 1C / PRS 101 / PAO1) OX=208964 GN=xcpW PE=1 SV=1;;Q00517;;18.623;;3
Q9I4T5	PA1039	0.682523	0.999579	0.207719	0.792281	-0.249131	-0.0168114	0.208494	0.180186	3236;;sp|Q9I4T5|Y1039_PSEAE UPF0225 protein PA1039 OS=Pseudomonas aeruginosa (strain ATCC 15692 / DSM 22644 / CIP 104116 / JCM 14847 / LMG 12228 / 1C / PRS 101 / PAO1) OX=208964 GN=PA1039 PE=3 SV=1;;Q9I4T5;;10.891;;4
Q9I3M8	PA1484	0.681729	0.999579	0.2081	0.7919	-0.0998624	0.0319042	0.080273	0.093646	2993;;tr|Q9I3M8|Q9I3M8_PSEAE Probable transcriptional regulator OS=Pseudomonas aeruginosa (strain ATCC 15692 / DSM 22644 / CIP 104116 / JCM 14847 / LMG 12228 / 1C / PRS 101 / PAO1) OX=208964 GN=PA1484 PE=4 SV=1;;Q9I3M8;;1.5629;;1
Q9I4U7	PA1027	0.681625	0.999579	0.208149	0.791851	-0.238558	-0.156608	0.0799685	0.0381162	3245;;tr|Q9I4U7|Q9I4U7_PSEAE Aldehyde dehydrogenase (NAD(+)) OS=Pseudomonas aeruginosa (strain ATCC 15692 / DSM 22644 / CIP 104116 / JCM 14847 / LMG 12228 / 1C / PRS 101 / PAO1) OX=208964 GN=PA1027 PE=3 SV=1;;Q9I4U7;;33.287;;16
Q9I2K3	PA1894	0.681471	0.999579	0.208223	0.791777	-0.0603082	0.0807163	0.0920155	0.130145	2746;;tr|Q9I2K3|Q9I2K3_PSEAE Fe2OG dioxygenase domain-containing protein OS=Pseudomonas aeruginosa (strain ATCC 15692 / DSM 22644 / CIP 104116 / JCM 14847 / LMG 12228 / 1C / PRS 101 / PAO1) OX=208964 GN=PA1894 PE=3 SV=1;;Q9I2K3;;17.953;;5
Q9HYU8	PA3295	0.680997	0.999579	0.208451	-0.791549	0.100427	0.171265	0.0511834	0.0124858	1946;;tr|Q9HYU8|Q9HYU8_PSEAE Probable HIT family protein OS=Pseudomonas aeruginosa (strain ATCC 15692 / DSM 22644 / CIP 104116 / JCM 14847 / LMG 12228 / 1C / PRS 101 / PAO1) OX=208964 GN=PA3295 PE=4 SV=1;;Q9HYU8;;120.69;;5
Q9I3P9	flhA	0.680807	0.999579	0.208542	0.791458	0.0886297	-0.100659	0.080131	0.299654	3010;;tr|Q9I3P9|Q9I3P9_PSEAE Flagellar biosynthesis protein FlhA OS=Pseudomonas aeruginosa (strain ATCC 15692 / DSM 22644 / CIP 104116 / JCM 14847 / LMG 12228 / 1C / PRS 101 / PAO1) OX=208964 GN=flhA PE=3 SV=1;;Q9I3P9;;44.294;;7
Q9HVB1	PA4684	0.680573	0.999579	0.208654	-0.791346	-0.028149	-0.151567	-0.0547339	-0.254005	1081;;tr|Q9HVB1|Q9HVB1_PSEAE Uncharacterized protein OS=Pseudomonas aeruginosa (strain ATCC 15692 / DSM 22644 / CIP 104116 / JCM 14847 / LMG 12228 / 1C / PRS 101 / PAO1) OX=208964 GN=PA4684 PE=4 SV=1;;Q9HVB1;;54.866;;10
G3XD31	mrcB	0.680155	0.999579	0.208855	-0.791145	0.0761336	0.0282488	0.0635787	-0.00762076	105;;tr|G3XD31|G3XD31_PSEAE Penicillin-binding protein 1B OS=Pseudomonas aeruginosa (strain ATCC 15692 / DSM 22644 / CIP 104116 / JCM 14847 / LMG 12228 / 1C / PRS 101 / PAO1) OX=208964 GN=mrcB PE=3 SV=1;;G3XD31;;194.49;;30
Q9HY48	PA3572	0.67945	0.999579	0.209195	-0.790805	0.0323496	0.289325	0.239729	-0.555438	1803;;tr|Q9HY48|Q9HY48_PSEAE Uncharacterized protein OS=Pseudomonas aeruginosa (strain ATCC 15692 / DSM 22644 / CIP 104116 / JCM 14847 / LMG 12228 / 1C / PRS 101 / PAO1) OX=208964 GN=PA3572 PE=4 SV=1;;Q9HY48;;8.9271;;4
Q9I5G6	PA0769	0.678923	0.999579	0.209448	0.790552	-0.831822	-0.496961	-0.0574784	-0.130717	3386;;tr|Q9I5G6|Q9I5G6_PSEAE Uncharacterized protein OS=Pseudomonas aeruginosa (strain ATCC 15692 / DSM 22644 / CIP 104116 / JCM 14847 / LMG 12228 / 1C / PRS 101 / PAO1) OX=208964 GN=PA0769 PE=4 SV=1;;Q9I5G6;;52.746;;7
Q9I5T3	PA0605	0.678774	0.999579	0.20952	0.79048	-0.130183	-0.0303422	0.0378911	0.0343868	3433;;tr|Q9I5T3|Q9I5T3_PSEAE Probable permease of ABC transporter OS=Pseudomonas aeruginosa (strain ATCC 15692 / DSM 22644 / CIP 104116 / JCM 14847 / LMG 12228 / 1C / PRS 101 / PAO1) OX=208964 GN=PA0605 PE=3 SV=1;;Q9I5T3;;17.918;;9
Q9HX23	rlmH	0.678247	0.999579	0.209775	0.790225	-0.130704	-0.0891907	-0.112965	-0.0675692	1524;;sp|Q9HX23|RLMH_PSEAE Ribosomal RNA large subunit methyltransferase H OS=Pseudomonas aeruginosa (strain ATCC 15692 / DSM 22644 / CIP 104116 / JCM 14847 / LMG 12228 / 1C / PRS 101 / PAO1) OX=208964 GN=rlmH PE=3 SV=1;;Q9HX23;;34.048;;8
Q9HUT8	PA4875	0.678221	0.999579	0.209787	-0.790213	0.393086	0.588473	0.368201	0.184554	966;;tr|Q9HUT8|Q9HUT8_PSEAE MOSC domain-containing protein OS=Pseudomonas aeruginosa (strain ATCC 15692 / DSM 22644 / CIP 104116 / JCM 14847 / LMG 12228 / 1C / PRS 101 / PAO1) OX=208964 GN=PA4875 PE=4 SV=1;;Q9HUT8;;8.8828;;4
Q9HXY9	rnhB	0.674033	0.999579	0.21182	-0.78818	0.049082	0.104896	0.105319	-0.105564	1765;;sp|Q9HXY9|RNH2_PSEAE Ribonuclease HII OS=Pseudomonas aeruginosa (strain ATCC 15692 / DSM 22644 / CIP 104116 / JCM 14847 / LMG 12228 / 1C / PRS 101 / PAO1) OX=208964 GN=rnhB PE=3 SV=1;;Q9HXY9;;23.806;;5
Q9I766	PA0066	0.674026	0.999579	0.211823	-0.788177	0.706463	-0.0943189	0.183871	-0.372582	3773;;tr|Q9I766|Q9I766_PSEAE Uncharacterized protein OS=Pseudomonas aeruginosa (strain ATCC 15692 / DSM 22644 / CIP 104116 / JCM 14847 / LMG 12228 / 1C / PRS 101 / PAO1) OX=208964 GN=PA0066 PE=4 SV=1;;Q9I766;;3.0414;;1
G3XCW5	PA3031	0.672463	0.999579	0.212587	0.787413	-2.60068	0.297645	0.954056	1.43294	53;;tr|G3XCW5|G3XCW5_PSEAE Uncharacterized protein OS=Pseudomonas aeruginosa (strain ATCC 15692 / DSM 22644 / CIP 104116 / JCM 14847 / LMG 12228 / 1C / PRS 101 / PAO1) OX=208964 GN=PA3031 PE=4 SV=1;;G3XCW5;;4.834;;2
Q9I4K9	PA1126	0.670888	0.999579	0.21336	0.78664	-0.180764	-0.461268	-0.196612	0.12373	3180;;tr|Q9I4K9|Q9I4K9_PSEAE Uncharacterized protein OS=Pseudomonas aeruginosa (strain ATCC 15692 / DSM 22644 / CIP 104116 / JCM 14847 / LMG 12228 / 1C / PRS 101 / PAO1) OX=208964 GN=PA1126 PE=4 SV=1;;Q9I4K9;;3.9926;;3
Q9I191	pvdR	0.670459	0.999579	0.21357	-0.78643	0.0513758	0.0866183	0.112813	-0.123538	2530;;tr|Q9I191|Q9I191_PSEAE PvdR OS=Pseudomonas aeruginosa (strain ATCC 15692 / DSM 22644 / CIP 104116 / JCM 14847 / LMG 12228 / 1C / PRS 101 / PAO1) OX=208964 GN=pvdR PE=3 SV=1;;Q9I191;;271.57;;14
Q9I295	liuR	0.670438	0.999579	0.213581	-0.786419	0.483562	0.574972	-0.0158148	0.0254865	2692;;tr|Q9I295|Q9I295_PSEAE Regulator of liu genes OS=Pseudomonas aeruginosa (strain ATCC 15692 / DSM 22644 / CIP 104116 / JCM 14847 / LMG 12228 / 1C / PRS 101 / PAO1) OX=208964 GN=liuR PE=4 SV=1;;Q9I295;;20.309;;8
Q51423	pmpR	0.670241	0.999579	0.213678	-0.786322	0.443767	0.200516	0.0884034	0.0780148	441;;sp|Q51423|PMPR_PSEAE Transcriptional regulatory protein PmpR OS=Pseudomonas aeruginosa (strain ATCC 15692 / DSM 22644 / CIP 104116 / JCM 14847 / LMG 12228 / 1C / PRS 101 / PAO1) OX=208964 GN=pmpR PE=1 SV=2;;Q51423;;43.145;;4
Q9HZM4	PA2980	0.668736	0.999579	0.214419	-0.785581	0.622169	0.271768	-0.0235054	0.0131472	2149;;sp|Q9HZM4|Y2980_PSEAE UPF0434 protein PA2980 OS=Pseudomonas aeruginosa (strain ATCC 15692 / DSM 22644 / CIP 104116 / JCM 14847 / LMG 12228 / 1C / PRS 101 / PAO1) OX=208964 GN=PA2980 PE=3 SV=1;;Q9HZM4;;36.044;;6
Q9HTX7	gcvP2	0.668706	0.999579	0.214434	0.785566	-0.0434157	0.0984007	0.233815	0.213974	723;;sp|Q9HTX7|GCSP2_PSEAE Glycine dehydrogenase (decarboxylating) 2 OS=Pseudomonas aeruginosa (strain ATCC 15692 / DSM 22644 / CIP 104116 / JCM 14847 / LMG 12228 / 1C / PRS 101 / PAO1) OX=208964 GN=gcvP2 PE=3 SV=1;;Q9HTX7;;124.48;;19
Q9I2Y2	thrH	0.667869	0.999579	0.214848	-0.785152	0.109799	0.159302	0.0224353	0.0141317	2830;;sp|Q9I2Y2|THRH_PSEAE Phosphoserine phosphatase ThrH OS=Pseudomonas aeruginosa (strain ATCC 15692 / DSM 22644 / CIP 104116 / JCM 14847 / LMG 12228 / 1C / PRS 101 / PAO1) OX=208964 GN=thrH PE=1 SV=1;;Q9I2Y2;;47.043;;11
Q9HW12	PA4394	0.667686	0.999579	0.214938	-0.785062	0.278481	0.00104463	0.119687	-0.10398	1289;;tr|Q9HW12|Q9HW12_PSEAE Uncharacterized protein OS=Pseudomonas aeruginosa (strain ATCC 15692 / DSM 22644 / CIP 104116 / JCM 14847 / LMG 12228 / 1C / PRS 101 / PAO1) OX=208964 GN=PA4394 PE=3 SV=1;;Q9HW12;;108.95;;6
Q9HZ42	PA3198	0.667333	0.999579	0.215113	-0.784887	2.43868	8.21353	7.57615	-11.3106	2010;;tr|Q9HZ42|Q9HZ42_PSEAE Uncharacterized protein OS=Pseudomonas aeruginosa (strain ATCC 15692 / DSM 22644 / CIP 104116 / JCM 14847 / LMG 12228 / 1C / PRS 101 / PAO1) OX=208964 GN=PA3198 PE=3 SV=1;;Q9HZ42;;6.8027;;3
Q9I3U0	PA1404	0.666341	0.999579	0.215605	-0.784395	0.334321	0.31507	0.280976	0.287698	3032;;tr|Q9I3U0|Q9I3U0_PSEAE Uncharacterized protein OS=Pseudomonas aeruginosa (strain ATCC 15692 / DSM 22644 / CIP 104116 / JCM 14847 / LMG 12228 / 1C / PRS 101 / PAO1) OX=208964 GN=PA1404 PE=4 SV=1;;Q9I3U0;;2.6313;;1
Q9I140	gcvT2	0.665977	0.999579	0.215786	-0.784214	0.240821	0.169745	0.0665977	0.0863255	2499;;tr|Q9I140|Q9I140_PSEAE Glycine cleavage system T protein OS=Pseudomonas aeruginosa (strain ATCC 15692 / DSM 22644 / CIP 104116 / JCM 14847 / LMG 12228 / 1C / PRS 101 / PAO1) OX=208964 GN=gcvT2 PE=3 SV=1;;Q9I140;;214.19;;20
G3XCY6	gltR	0.665789	0.999579	0.215879	-0.784121	0.307184	0.399023	0.435889	-0.0429349	69;;sp|G3XCY6|GLTR_PSEAE Transcriptional regulatory protein GltR OS=Pseudomonas aeruginosa (strain ATCC 15692 / DSM 22644 / CIP 104116 / JCM 14847 / LMG 12228 / 1C / PRS 101 / PAO1) OX=208964 GN=gltR PE=1 SV=1;;G3XCY6;;8.6254;;5
Q9I282	PA2033	0.664755	0.999579	0.216394	-0.783606	0.58031	0.43932	0.0472211	0.124539	2685;;tr|Q9I282|Q9I282_PSEAE FAD-binding FR-type domain-containing protein OS=Pseudomonas aeruginosa (strain ATCC 15692 / DSM 22644 / CIP 104116 / JCM 14847 / LMG 12228 / 1C / PRS 101 / PAO1) OX=208964 GN=PA2033 PE=4 SV=1;;Q9I282;;38.205;;8
Q9I0F5	PA2683	0.664469	0.999579	0.216536	0.783464	-0.0777131	-0.000252971	-0.0812678	0.100434	2342;;tr|Q9I0F5|Q9I0F5_PSEAE Probable serine/threonine dehydratase, degradative OS=Pseudomonas aeruginosa (strain ATCC 15692 / DSM 22644 / CIP 104116 / JCM 14847 / LMG 12228 / 1C / PRS 101 / PAO1) OX=208964 GN=PA2683 PE=4 SV=1;;Q9I0F5;;51;;9
Q9I420	PA1324	0.663025	0.999579	0.217258	-0.782742	0.339779	-0.0585403	-0.0100677	-0.175351	3071;;tr|Q9I420|Q9I420_PSEAE Uncharacterized protein OS=Pseudomonas aeruginosa (strain ATCC 15692 / DSM 22644 / CIP 104116 / JCM 14847 / LMG 12228 / 1C / PRS 101 / PAO1) OX=208964 GN=PA1324 PE=1 SV=1;;Q9I420;;46.252;;7
Q9I634	PA0484	0.663008	0.999579	0.217266	0.782734	-0.186054	0.287844	0.347848	0.450227	3510;;tr|Q9I634|Q9I634_PSEAE Glycine cleavage system transcriptional repressor OS=Pseudomonas aeruginosa (strain ATCC 15692 / DSM 22644 / CIP 104116 / JCM 14847 / LMG 12228 / 1C / PRS 101 / PAO1) OX=208964 GN=PA0484 PE=4 SV=1;;Q9I634;;27.823;;5
Q9I2F3	PA1951	0.662866	0.999579	0.217337	0.782663	-0.145232	-0.35835	-0.350868	0.394048	2723;;tr|Q9I2F3|Q9I2F3_PSEAE Uncharacterized protein OS=Pseudomonas aeruginosa (strain ATCC 15692 / DSM 22644 / CIP 104116 / JCM 14847 / LMG 12228 / 1C / PRS 101 / PAO1) OX=208964 GN=PA1951 PE=4 SV=1;;Q9I2F3;;19.062;;3
O33407	estA	0.662643	0.999579	0.217449	0.782551	-0.0810191	0.134126	0.0998772	0.197044	159;;sp|O33407|ESTA_PSEAE Esterase EstA OS=Pseudomonas aeruginosa (strain ATCC 15692 / DSM 22644 / CIP 104116 / JCM 14847 / LMG 12228 / 1C / PRS 101 / PAO1) OX=208964 GN=estA PE=1 SV=1;;O33407;;155.46;;12
Q06198	algU	0.661987	0.999579	0.217777	-0.782223	0.376462	0.161734	0.252325	0.0832676	413;;sp|Q06198|RPSH_PSEAE RNA polymerase sigma-H factor OS=Pseudomonas aeruginosa (strain ATCC 15692 / DSM 22644 / CIP 104116 / JCM 14847 / LMG 12228 / 1C / PRS 101 / PAO1) OX=208964 GN=algU PE=1 SV=1;;Q06198;;151.93;;8
Q9I4T1	PA1043	0.65956	0.999579	0.218998	-0.781002	0.0353005	0.155477	0.0132731	-0.0865916	3233;;tr|Q9I4T1|Q9I4T1_PSEAE Uncharacterized protein OS=Pseudomonas aeruginosa (strain ATCC 15692 / DSM 22644 / CIP 104116 / JCM 14847 / LMG 12228 / 1C / PRS 101 / PAO1) OX=208964 GN=PA1043 PE=4 SV=1;;Q9I4T1;;160.81;;15
Q9I3R5	PA1429	0.658189	0.999579	0.21969	0.78031	-0.290378	-0.10984	0.107785	0.066289	3018;;tr|Q9I3R5|Q9I3R5_PSEAE Probable cation-transporting P-type ATPase OS=Pseudomonas aeruginosa (strain ATCC 15692 / DSM 22644 / CIP 104116 / JCM 14847 / LMG 12228 / 1C / PRS 101 / PAO1) OX=208964 GN=PA1429 PE=4 SV=1;;Q9I3R5;;123.89;;26
Q9I768	PA0064	0.657457	0.999579	0.220061	0.779939	-0.239471	-0.332558	0.0343371	0.0238966	3775;;tr|Q9I768|Q9I768_PSEAE Uncharacterized protein OS=Pseudomonas aeruginosa (strain ATCC 15692 / DSM 22644 / CIP 104116 / JCM 14847 / LMG 12228 / 1C / PRS 101 / PAO1) OX=208964 GN=PA0064 PE=4 SV=1;;Q9I768;;5.7467;;2
Q9I639	PA0479	0.656968	0.999579	0.220309	-0.779691	0.149663	0.348038	0.0745859	-0.0577332	3513;;tr|Q9I639|Q9I639_PSEAE Probable transcriptional regulator OS=Pseudomonas aeruginosa (strain ATCC 15692 / DSM 22644 / CIP 104116 / JCM 14847 / LMG 12228 / 1C / PRS 101 / PAO1) OX=208964 GN=PA0479 PE=3 SV=1;;Q9I639;;6.8163;;5
Q9HW83	PA4318	0.656875	0.999579	0.220356	-0.779644	0.691638	-0.10094	-0.62701	-0.580096	1342;;tr|Q9HW83|Q9HW83_PSEAE RDD domain-containing protein OS=Pseudomonas aeruginosa (strain ATCC 15692 / DSM 22644 / CIP 104116 / JCM 14847 / LMG 12228 / 1C / PRS 101 / PAO1) OX=208964 GN=PA4318 PE=4 SV=1;;Q9HW83;;5.8386;;4
Q9I271	PA2044	0.656534	0.999579	0.220529	-0.779471	-0.099423	0.0579053	-0.104438	-0.258829	2680;;tr|Q9I271|Q9I271_PSEAE Uncharacterized protein OS=Pseudomonas aeruginosa (strain ATCC 15692 / DSM 22644 / CIP 104116 / JCM 14847 / LMG 12228 / 1C / PRS 101 / PAO1) OX=208964 GN=PA2044 PE=4 SV=1;;Q9I271;;148.39;;25
Q9I3R9	PA1425	0.656044	0.999579	0.220778	-0.779222	0.0257414	-0.179969	0.128289	-0.676082	3021;;tr|Q9I3R9|Q9I3R9_PSEAE Probable ATP-binding component of ABC transporter OS=Pseudomonas aeruginosa (strain ATCC 15692 / DSM 22644 / CIP 104116 / JCM 14847 / LMG 12228 / 1C / PRS 101 / PAO1) OX=208964 GN=PA1425 PE=4 SV=1;;Q9I3R9;;1.934;;1
Q9I102	PA2480	0.655548	0.999579	0.22103	0.77897	-0.177757	-0.0154392	0.10361	0.089489	2473;;tr|Q9I102|Q9I102_PSEAE Sensor protein QseC OS=Pseudomonas aeruginosa (strain ATCC 15692 / DSM 22644 / CIP 104116 / JCM 14847 / LMG 12228 / 1C / PRS 101 / PAO1) OX=208964 GN=PA2480 PE=4 SV=1;;Q9I102;;19.639;;5
Q9I593	PA0848	0.655114	0.999579	0.221251	0.778749	-0.207121	-0.182679	0.071087	0.0273205	3342;;tr|Q9I593|Q9I593_PSEAE Alkyl hydroperoxide reductase C OS=Pseudomonas aeruginosa (strain ATCC 15692 / DSM 22644 / CIP 104116 / JCM 14847 / LMG 12228 / 1C / PRS 101 / PAO1) OX=208964 GN=PA0848 PE=3 SV=1;;Q9I593;;54.899;;8
Q9HTB6	rmd	0.654149	0.999579	0.221744	-0.778256	0.425164	0.485471	-0.264963	-0.175395	568;;sp|Q9HTB6|RMD_PSEAE GDP-6-deoxy-D-mannose reductase OS=Pseudomonas aeruginosa (strain ATCC 15692 / DSM 22644 / CIP 104116 / JCM 14847 / LMG 12228 / 1C / PRS 101 / PAO1) OX=208964 GN=rmd PE=1 SV=1;;Q9HTB6;;9.7341;;4
Q9I175	PA2406	0.65357	0.999579	0.222039	0.777961	0.121285	-0.0382105	0.0404737	0.354357	2518;;tr|Q9I175|Q9I175_PSEAE Uncharacterized protein OS=Pseudomonas aeruginosa (strain ATCC 15692 / DSM 22644 / CIP 104116 / JCM 14847 / LMG 12228 / 1C / PRS 101 / PAO1) OX=208964 GN=PA2406 PE=4 SV=1;;Q9I175;;6.6402;;2
Q9I1E7	PA2331	0.653008	0.999579	0.222327	0.777673	0.232823	0.287229	0.227369	0.361328	2557;;tr|Q9I1E7|Q9I1E7_PSEAE CMD domain-containing protein OS=Pseudomonas aeruginosa (strain ATCC 15692 / DSM 22644 / CIP 104116 / JCM 14847 / LMG 12228 / 1C / PRS 101 / PAO1) OX=208964 GN=PA2331 PE=4 SV=1;;Q9I1E7;;74.812;;7
Q9HWZ2	PA4035	0.652771	0.999579	0.222448	-0.777552	0.114524	-0.0220243	-0.266977	-0.214304	1503;;tr|Q9HWZ2|Q9HWZ2_PSEAE FecR domain-containing protein OS=Pseudomonas aeruginosa (strain ATCC 15692 / DSM 22644 / CIP 104116 / JCM 14847 / LMG 12228 / 1C / PRS 101 / PAO1) OX=208964 GN=PA4035 PE=4 SV=1;;Q9HWZ2;;39.163;;13
Q9HW61	PA4340	0.652529	0.999579	0.222572	0.777428	-0.73015	-0.552173	0.0223581	-0.09703	1327;;tr|Q9HW61|Q9HW61_PSEAE YceI domain-containing protein OS=Pseudomonas aeruginosa (strain ATCC 15692 / DSM 22644 / CIP 104116 / JCM 14847 / LMG 12228 / 1C / PRS 101 / PAO1) OX=208964 GN=PA4340 PE=4 SV=1;;Q9HW61;;6.653;;3
Q9I6P0	PA0249	0.651992	0.999579	0.222848	0.777152	-0.184772	-0.332109	-0.0659649	-0.00381079	3663;;tr|Q9I6P0|Q9I6P0_PSEAE Probable acetyltransferase OS=Pseudomonas aeruginosa (strain ATCC 15692 / DSM 22644 / CIP 104116 / JCM 14847 / LMG 12228 / 1C / PRS 101 / PAO1) OX=208964 GN=PA0249 PE=4 SV=1;;Q9I6P0;;1.6472;;1
G3XCW2;REV__G3XCW2	PA2018	0.651907	0.999579	0.222891	0.777109	-0.265174	-0.187258	-0.135533	-0.140704	52;;tr|G3XCW2|G3XCW2_PSEAE Efflux pump membrane transporter OS=Pseudomonas aeruginosa (strain ATCC 15692 / DSM 22644 / CIP 104116 / JCM 14847 / LMG 12228 / 1C / PRS 101 / PAO1) OX=208964 GN=PA2018 PE=3 SV=1;;G3XCW2;REV__G3XCW2;;298.67;;32;1
Q9I508	PA0950	0.651373	0.999579	0.223166	-0.776834	0.742898	0.412916	0.0160946	0.0958011	3284;;tr|Q9I508|Q9I508_PSEAE Arsenate reductase OS=Pseudomonas aeruginosa (strain ATCC 15692 / DSM 22644 / CIP 104116 / JCM 14847 / LMG 12228 / 1C / PRS 101 / PAO1) OX=208964 GN=PA0950 PE=3 SV=1;;Q9I508;;33.226;;5
Q9I0R4	PA2572	0.649348	0.999579	0.224208	0.775792	-0.260951	-0.0437373	0.182203	0.139194	2416;;tr|Q9I0R4|Q9I0R4_PSEAE Probable two-component response regulator OS=Pseudomonas aeruginosa (strain ATCC 15692 / DSM 22644 / CIP 104116 / JCM 14847 / LMG 12228 / 1C / PRS 101 / PAO1) OX=208964 GN=PA2572 PE=4 SV=1;;Q9I0R4;;73.509;;21
Q9HX11	PA4016	0.648047	0.999579	0.224881	-0.775119	0.589871	0.7257	0.143815	0.173364	1516;;tr|Q9HX11|Q9HX11_PSEAE Uncharacterized protein OS=Pseudomonas aeruginosa (strain ATCC 15692 / DSM 22644 / CIP 104116 / JCM 14847 / LMG 12228 / 1C / PRS 101 / PAO1) OX=208964 GN=PA4016 PE=4 SV=1;;Q9HX11;;14.689;;9
Q9I4H6	rrmA	0.647367	0.999579	0.225233	-0.774767	0.0915362	-0.206341	-0.0627387	-0.319145	3162;;tr|Q9I4H6|Q9I4H6_PSEAE rRNA methyltransferase OS=Pseudomonas aeruginosa (strain ATCC 15692 / DSM 22644 / CIP 104116 / JCM 14847 / LMG 12228 / 1C / PRS 101 / PAO1) OX=208964 GN=rrmA PE=4 SV=1;;Q9I4H6;;32.651;;10
Q9HWS8	PA4100	0.645847	0.999579	0.226023	0.773977	0.364324	1.85675	0.410024	3.41576	1466;;tr|Q9HWS8|Q9HWS8_PSEAE Probable dehydrogenase OS=Pseudomonas aeruginosa (strain ATCC 15692 / DSM 22644 / CIP 104116 / JCM 14847 / LMG 12228 / 1C / PRS 101 / PAO1) OX=208964 GN=PA4100 PE=3 SV=1;;Q9HWS8;;96.762;;18
Q9HVJ1	ettA	0.645707	0.999579	0.226096	-0.773904	0.205119	-0.0530891	0.0134258	-0.125327	1142;;tr|Q9HVJ1|Q9HVJ1_PSEAE Energy-dependent translational throttle protein EttA OS=Pseudomonas aeruginosa (strain ATCC 15692 / DSM 22644 / CIP 104116 / JCM 14847 / LMG 12228 / 1C / PRS 101 / PAO1) OX=208964 GN=ettA PE=3 SV=1;;Q9HVJ1;;226.03;;31
Q9HUA9	PA5074	0.64569	0.999579	0.226105	-0.773895	0.621684	1.09026	0.973888	-0.25389	833;;tr|Q9HUA9|Q9HUA9_PSEAE Probable ATP-binding component of ABC transporter OS=Pseudomonas aeruginosa (strain ATCC 15692 / DSM 22644 / CIP 104116 / JCM 14847 / LMG 12228 / 1C / PRS 101 / PAO1) OX=208964 GN=PA5074 PE=3 SV=1;;Q9HUA9;;7.9649;;4
Q9I0C1	PA2721	0.644565	0.999579	0.226691	-0.773309	1.78438	0.440928	0.295997	0.0187704	2319;;tr|Q9I0C1|Q9I0C1_PSEAE 3-dmu-9_3-mt domain-containing protein OS=Pseudomonas aeruginosa (strain ATCC 15692 / DSM 22644 / CIP 104116 / JCM 14847 / LMG 12228 / 1C / PRS 101 / PAO1) OX=208964 GN=PA2721 PE=1 SV=1;;Q9I0C1;;7.6602;;5
Q9HZK5	aroP1	0.643654	0.999579	0.227167	0.772833	-0.0652371	0.0293992	0.107483	0.0944699	2133;;tr|Q9HZK5|Q9HZK5_PSEAE Aromatic amino acid transport protein AroP1 OS=Pseudomonas aeruginosa (strain ATCC 15692 / DSM 22644 / CIP 104116 / JCM 14847 / LMG 12228 / 1C / PRS 101 / PAO1) OX=208964 GN=aroP1 PE=4 SV=1;;Q9HZK5;;7.2856;;4
Q9I130	PA2452	0.643002	0.999579	0.227509	-0.772491	0.278651	-0.251656	-0.125954	-0.396307	2491;;tr|Q9I130|Q9I130_PSEAE DUF3327 domain-containing protein OS=Pseudomonas aeruginosa (strain ATCC 15692 / DSM 22644 / CIP 104116 / JCM 14847 / LMG 12228 / 1C / PRS 101 / PAO1) OX=208964 GN=PA2452 PE=4 SV=1;;Q9I130;;25.765;;13
Q9HZK7	nqrB	0.642946	0.999579	0.227538	-0.772462	0.501453	0.522505	0.472472	0.468343	2135;;sp|Q9HZK7|NQRB_PSEAE Na(+)-translocating NADH-quinone reductase subunit B OS=Pseudomonas aeruginosa (strain ATCC 15692 / DSM 22644 / CIP 104116 / JCM 14847 / LMG 12228 / 1C / PRS 101 / PAO1) OX=208964 GN=nqrB PE=3 SV=1;;Q9HZK7;;14.765;;4
Q9I042	PA2801	0.642867	0.999579	0.227579	-0.772421	-0.279377	-0.289246	-0.238003	-0.420586	2269;;tr|Q9I042|Q9I042_PSEAE Uncharacterized protein OS=Pseudomonas aeruginosa (strain ATCC 15692 / DSM 22644 / CIP 104116 / JCM 14847 / LMG 12228 / 1C / PRS 101 / PAO1) OX=208964 GN=PA2801 PE=1 SV=1;;Q9I042;;11.444;;2
Q9I5V0	PA0587	0.642382	0.999579	0.227834	0.772166	-0.37105	-0.272428	0.110615	0.0286986	3450;;sp|Q9I5V0|Y587_PSEAE UPF0229 protein PA0587 OS=Pseudomonas aeruginosa (strain ATCC 15692 / DSM 22644 / CIP 104116 / JCM 14847 / LMG 12228 / 1C / PRS 101 / PAO1) OX=208964 GN=PA0587 PE=3 SV=1;;Q9I5V0;;109.67;;19
Q9I2G0	PA1944	0.64225	0.999579	0.227903	0.772097	-0.304896	-0.056256	-0.00430214	0.0301555	2729;;tr|Q9I2G0|Q9I2G0_PSEAE ATP-grasp domain-containing protein OS=Pseudomonas aeruginosa (strain ATCC 15692 / DSM 22644 / CIP 104116 / JCM 14847 / LMG 12228 / 1C / PRS 101 / PAO1) OX=208964 GN=PA1944 PE=4 SV=1;;Q9I2G0;;29.994;;14
Q9I0N1	PA2607	0.641548	0.999579	0.228272	0.771728	-0.389072	0.215817	0.401664	0.451032	2395;;tr|Q9I0N1|Q9I0N1_PSEAE Uncharacterized protein OS=Pseudomonas aeruginosa (strain ATCC 15692 / DSM 22644 / CIP 104116 / JCM 14847 / LMG 12228 / 1C / PRS 101 / PAO1) OX=208964 GN=PA2607 PE=4 SV=1;;Q9I0N1;;4.2849;;2
Q9I5A6	PA0834	0.641311	0.999579	0.228396	0.771604	-0.15956	0.00302293	0.131508	0.110561	3351;;tr|Q9I5A6|Q9I5A6_PSEAE PlsC domain-containing protein OS=Pseudomonas aeruginosa (strain ATCC 15692 / DSM 22644 / CIP 104116 / JCM 14847 / LMG 12228 / 1C / PRS 101 / PAO1) OX=208964 GN=PA0834 PE=4 SV=1;;Q9I5A6;;61.411;;6
P34003	aroK	0.640647	0.999579	0.228746	0.771254	-0.0992723	-0.297005	0.0293654	0.121494	291;;sp|P34003|AROK_PSEAE Shikimate kinase OS=Pseudomonas aeruginosa (strain ATCC 15692 / DSM 22644 / CIP 104116 / JCM 14847 / LMG 12228 / 1C / PRS 101 / PAO1) OX=208964 GN=aroK PE=3 SV=2;;P34003;;43.954;;9
Q9I2B5	PA1994	0.640562	0.999579	0.228791	0.771209	-0.303774	-0.298497	-0.238936	-0.250016	2711;;tr|Q9I2B5|Q9I2B5_PSEAE Uncharacterized protein OS=Pseudomonas aeruginosa (strain ATCC 15692 / DSM 22644 / CIP 104116 / JCM 14847 / LMG 12228 / 1C / PRS 101 / PAO1) OX=208964 GN=PA1994 PE=1 SV=1;;Q9I2B5;;7.9312;;5
Q9I090	PA2753	0.640109	0.999579	0.22903	-0.77097	0.0576616	0.117813	-0.177365	-0.154935	2300;;tr|Q9I090|Q9I090_PSEAE Uncharacterized protein OS=Pseudomonas aeruginosa (strain ATCC 15692 / DSM 22644 / CIP 104116 / JCM 14847 / LMG 12228 / 1C / PRS 101 / PAO1) OX=208964 GN=PA2753 PE=4 SV=1;;Q9I090;;14.87;;6
Q9I0T9	xthA	0.639953	0.999579	0.229112	-0.770888	-0.0596911	-0.103654	-0.0416487	-0.192981	2436;;tr|Q9I0T9|Q9I0T9_PSEAE Exodeoxyribonuclease III OS=Pseudomonas aeruginosa (strain ATCC 15692 / DSM 22644 / CIP 104116 / JCM 14847 / LMG 12228 / 1C / PRS 101 / PAO1) OX=208964 GN=xthA PE=3 SV=1;;Q9I0T9;;141.89;;18
P24735	ampC	0.639833	0.999579	0.229175	0.770825	1.32013	4.99028	5.8081	6.27531	256;;sp|P24735|AMPC_PSEAE Beta-lactamase OS=Pseudomonas aeruginosa (strain ATCC 15692 / DSM 22644 / CIP 104116 / JCM 14847 / LMG 12228 / 1C / PRS 101 / PAO1) OX=208964 GN=ampC PE=1 SV=2;;P24735;;323.31;;32
Q9HWC5	rplK	0.639699	0.999579	0.229245	-0.770755	0.0872582	0.0589527	-0.00286264	0.011438	1367;;sp|Q9HWC5|RL11_PSEAE 50S ribosomal protein L11 OS=Pseudomonas aeruginosa (strain ATCC 15692 / DSM 22644 / CIP 104116 / JCM 14847 / LMG 12228 / 1C / PRS 101 / PAO1) OX=208964 GN=rplK PE=3 SV=1;;Q9HWC5;;275.15;;11
Q9HYB8	rnfC	0.639195	0.999579	0.229512	-0.770488	0.269509	-0.0526529	-0.373607	-0.308672	1831;;sp|Q9HYB8|RNFC_PSEAE Ion-translocating oxidoreductase complex subunit C OS=Pseudomonas aeruginosa (strain ATCC 15692 / DSM 22644 / CIP 104116 / JCM 14847 / LMG 12228 / 1C / PRS 101 / PAO1) OX=208964 GN=rnfC PE=3 SV=1;;Q9HYB8;;58.206;;13
Q9I0K9	purB	0.638663	0.999579	0.229793	-0.770207	0.0606093	-0.00243967	-0.104446	-0.0807382	2375;;sp|Q9I0K9|PUR8_PSEAE Adenylosuccinate lyase OS=Pseudomonas aeruginosa (strain ATCC 15692 / DSM 22644 / CIP 104116 / JCM 14847 / LMG 12228 / 1C / PRS 101 / PAO1) OX=208964 GN=purB PE=3 SV=1;;Q9I0K9;;323.31;;22
Q9I280	PA2035	0.637576	0.999579	0.230369	0.769631	-0.288459	0.0250065	0.302759	0.250088	2683;;tr|Q9I280|Q9I280_PSEAE Probable decarboxylase OS=Pseudomonas aeruginosa (strain ATCC 15692 / DSM 22644 / CIP 104116 / JCM 14847 / LMG 12228 / 1C / PRS 101 / PAO1) OX=208964 GN=PA2035 PE=3 SV=1;;Q9I280;;22.586;;9
Q9HXB7	PA3896	0.636942	0.999579	0.230706	-0.769294	0.248408	0.106808	0.0700974	0.0555823	1591;;tr|Q9HXB7|Q9HXB7_PSEAE Probable 2-hydroxyacid dehydrogenase OS=Pseudomonas aeruginosa (strain ATCC 15692 / DSM 22644 / CIP 104116 / JCM 14847 / LMG 12228 / 1C / PRS 101 / PAO1) OX=208964 GN=PA3896 PE=3 SV=1;;Q9HXB7;;221.26;;20
Q9I523	PA0935	0.636322	0.999579	0.231035	-0.768965	0.123326	0.237821	0.0671984	0.00501445	3296;;tr|Q9I523|Q9I523_PSEAE Uncharacterized protein OS=Pseudomonas aeruginosa (strain ATCC 15692 / DSM 22644 / CIP 104116 / JCM 14847 / LMG 12228 / 1C / PRS 101 / PAO1) OX=208964 GN=PA0935 PE=4 SV=1;;Q9I523;;47.683;;11
Q9I0V3	PA2530	0.636107	0.999579	0.23115	0.76885	-0.440859	-0.290688	-0.461357	-0.08814	2449;;tr|Q9I0V3|Q9I0V3_PSEAE PmbA_TldD_C domain-containing protein OS=Pseudomonas aeruginosa (strain ATCC 15692 / DSM 22644 / CIP 104116 / JCM 14847 / LMG 12228 / 1C / PRS 101 / PAO1) OX=208964 GN=PA2530 PE=4 SV=1;;Q9I0V3;;30.865;;11
Q9I0Z5	PA2487	0.636049	0.999579	0.23118	0.76882	0.173638	0.209249	0.159647	0.278904	2469;;tr|Q9I0Z5|Q9I0Z5_PSEAE Uncharacterized protein OS=Pseudomonas aeruginosa (strain ATCC 15692 / DSM 22644 / CIP 104116 / JCM 14847 / LMG 12228 / 1C / PRS 101 / PAO1) OX=208964 GN=PA2487 PE=4 SV=1;;Q9I0Z5;;2.9614;;2
Q04804	pfeS	0.634317	0.999579	0.232104	0.767896	-0.0705081	0.0489696	-0.0879924	0.211516	410;;sp|Q04804|PFES_PSEAE Sensor protein PfeS OS=Pseudomonas aeruginosa (strain ATCC 15692 / DSM 22644 / CIP 104116 / JCM 14847 / LMG 12228 / 1C / PRS 101 / PAO1) OX=208964 GN=pfeS PE=1 SV=2;;Q04804;;6.1485;;4
Q9I708	PA0124	0.633882	0.999579	0.232337	-0.767663	0.532345	0.162843	-0.0260928	-0.0156276	3730;;tr|Q9I708|Q9I708_PSEAE Uncharacterized protein OS=Pseudomonas aeruginosa (strain ATCC 15692 / DSM 22644 / CIP 104116 / JCM 14847 / LMG 12228 / 1C / PRS 101 / PAO1) OX=208964 GN=PA0124 PE=4 SV=1;;Q9I708;;60.474;;4
Q9HYP4	PA3352	0.63351	0.999579	0.232536	-0.767464	0.422314	0.510462	0.324651	0.301967	1904;;tr|Q9HYP4|Q9HYP4_PSEAE Uncharacterized protein OS=Pseudomonas aeruginosa (strain ATCC 15692 / DSM 22644 / CIP 104116 / JCM 14847 / LMG 12228 / 1C / PRS 101 / PAO1) OX=208964 GN=PA3352 PE=1 SV=1;;Q9HYP4;;36.202;;5
Q9I027	PA2816	0.632492	0.999579	0.233082	0.766918	-0.750785	-0.331991	0.0849269	-0.00411386	2258;;tr|Q9I027|Q9I027_PSEAE Uncharacterized protein OS=Pseudomonas aeruginosa (strain ATCC 15692 / DSM 22644 / CIP 104116 / JCM 14847 / LMG 12228 / 1C / PRS 101 / PAO1) OX=208964 GN=PA2816 PE=4 SV=1;;Q9I027;;10.789;;5
Q9I1H1	ambC	0.632295	0.999579	0.233187	0.766813	-0.10454	0.0361896	-0.00794242	0.0747136	2571;;tr|Q9I1H1|Q9I1H1_PSEAE AmbC OS=Pseudomonas aeruginosa (strain ATCC 15692 / DSM 22644 / CIP 104116 / JCM 14847 / LMG 12228 / 1C / PRS 101 / PAO1) OX=208964 GN=ambC PE=4 SV=1;;Q9I1H1;;29.868;;10
Q9I0T5	PA2549	0.631941	0.999579	0.233377	0.766623	0.580701	0.460569	1.47358	1.34568	2433;;tr|Q9I0T5|Q9I0T5_PSEAE Uncharacterized protein OS=Pseudomonas aeruginosa (strain ATCC 15692 / DSM 22644 / CIP 104116 / JCM 14847 / LMG 12228 / 1C / PRS 101 / PAO1) OX=208964 GN=PA2549 PE=3 SV=1;;Q9I0T5;;6.2959;;4
Q9HVZ8	mraY	0.631617	0.999579	0.233552	-0.766448	-0.156188	-0.25919	-0.0803893	-0.548091	1276;;sp|Q9HVZ8|MRAY_PSEAE Phospho-N-acetylmuramoyl-pentapeptide-transferase OS=Pseudomonas aeruginosa (strain ATCC 15692 / DSM 22644 / CIP 104116 / JCM 14847 / LMG 12228 / 1C / PRS 101 / PAO1) OX=208964 GN=mraY PE=3 SV=1;;Q9HVZ8;;9.331;;2
Q51472	ihfA	0.631161	0.999579	0.233797	-0.766203	0.387706	0.397504	0.152679	0.191381	454;;sp|Q51472|IHFA_PSEAE Integration host factor subunit alpha OS=Pseudomonas aeruginosa (strain ATCC 15692 / DSM 22644 / CIP 104116 / JCM 14847 / LMG 12228 / 1C / PRS 101 / PAO1) OX=208964 GN=ihfA PE=1 SV=3;;Q51472;;46.509;;10
Q9HYS8	PA3316	0.631155	0.999579	0.2338	-0.933317	15.4075		14.656	14.4327	1931;;tr|Q9HYS8|Q9HYS8_PSEAE Probable permease of ABC transporter OS=Pseudomonas aeruginosa (strain ATCC 15692 / DSM 22644 / CIP 104116 / JCM 14847 / LMG 12228 / 1C / PRS 101 / PAO1) OX=208964 GN=PA3316 PE=3 SV=1;;Q9HYS8;;2.7262;;1
Q9I0Q2	pgsA	0.630458	0.999579	0.234176	-0.765824	2.35129	0.712009	1.46944	0.161573	2407;;tr|Q9I0Q2|Q9I0Q2_PSEAE CDP-diacylglycerol--glycerol-3-phosphate 3-phosphatidyltransferase OS=Pseudomonas aeruginosa (strain ATCC 15692 / DSM 22644 / CIP 104116 / JCM 14847 / LMG 12228 / 1C / PRS 101 / PAO1) OX=208964 GN=pgsA PE=3 SV=1;;Q9I0Q2;;2.4456;;1
Q9I3W7	PA1377	0.630402	0.999579	0.234206	0.765794	0.0886375	0.379236	0.240296	0.47972	3038;;tr|Q9I3W7|Q9I3W7_PSEAE N-acetyltransferase domain-containing protein OS=Pseudomonas aeruginosa (strain ATCC 15692 / DSM 22644 / CIP 104116 / JCM 14847 / LMG 12228 / 1C / PRS 101 / PAO1) OX=208964 GN=PA1377 PE=1 SV=1;;Q9I3W7;;29.459;;3
Q9HUC7	PA5052	0.630046	0.999579	0.234398	-0.765602	0.0164071	-0.0416956	-0.00303116	-0.0714699	850;;tr|Q9HUC7|Q9HUC7_PSEAE SPOR domain-containing protein OS=Pseudomonas aeruginosa (strain ATCC 15692 / DSM 22644 / CIP 104116 / JCM 14847 / LMG 12228 / 1C / PRS 101 / PAO1) OX=208964 GN=PA5052 PE=4 SV=1;;Q9HUC7;;179.12;;9
Q9HUK8	psd	0.629301	0.999579	0.234801	0.765199	0.0344147	0.116144	0.0641379	0.155257	910;;sp|Q9HUK8|PSD_PSEAE Phosphatidylserine decarboxylase proenzyme OS=Pseudomonas aeruginosa (strain ATCC 15692 / DSM 22644 / CIP 104116 / JCM 14847 / LMG 12228 / 1C / PRS 101 / PAO1) OX=208964 GN=psd PE=3 SV=1;;Q9HUK8;;259.3;;12
Q9I374	PA1651	0.626989	0.999579	0.236054	0.763946	-0.421813	-0.355165	0.000664734	-0.0778609	2885;;tr|Q9I374|Q9I374_PSEAE Probable transporter OS=Pseudomonas aeruginosa (strain ATCC 15692 / DSM 22644 / CIP 104116 / JCM 14847 / LMG 12228 / 1C / PRS 101 / PAO1) OX=208964 GN=PA1651 PE=4 SV=1;;Q9I374;;11.026;;2
Q9HXK0	PA3797	0.62687	0.999579	0.236118	0.763882	-0.191948	-0.00208486	-0.150637	0.122262	1655;;tr|Q9HXK0|Q9HXK0_PSEAE CN hydrolase domain-containing protein OS=Pseudomonas aeruginosa (strain ATCC 15692 / DSM 22644 / CIP 104116 / JCM 14847 / LMG 12228 / 1C / PRS 101 / PAO1) OX=208964 GN=PA3797 PE=4 SV=1;;Q9HXK0;;32.888;;12
Q9HW27	PA4375	0.626599	0.999579	0.236266	0.763734	-0.256151	-0.343578	0.0772972	0.0402738	1300;;tr|Q9HW27|Q9HW27_PSEAE Probable Resistance-Nodulation-Cell Division (RND) efflux transporter OS=Pseudomonas aeruginosa (strain ATCC 15692 / DSM 22644 / CIP 104116 / JCM 14847 / LMG 12228 / 1C / PRS 101 / PAO1) OX=208964 GN=PA4375 PE=4 SV=1;;Q9HW27;;17.33;;7
Q9HZI2	PA3024	0.626513	0.999579	0.236313	0.763687	0.0728977	0.356863	0.0650918	0.661514	2112;;tr|Q9HZI2|Q9HZI2_PSEAE Probable carbohydrate kinase OS=Pseudomonas aeruginosa (strain ATCC 15692 / DSM 22644 / CIP 104116 / JCM 14847 / LMG 12228 / 1C / PRS 101 / PAO1) OX=208964 GN=PA3024 PE=4 SV=1;;Q9HZI2;;4.812;;4
Q9HX51	PA3965	0.626155	0.999579	0.236507	-0.763493	-0.0250111	-0.122523	-0.0637414	-0.165212	1545;;tr|Q9HX51|Q9HX51_PSEAE Probable transcriptional regulator OS=Pseudomonas aeruginosa (strain ATCC 15692 / DSM 22644 / CIP 104116 / JCM 14847 / LMG 12228 / 1C / PRS 101 / PAO1) OX=208964 GN=PA3965 PE=4 SV=1;;Q9HX51;;35.039;;9
Q9I631	PA0487	0.625477	0.999579	0.236877	-0.763123	-0.00948431	0.104016	0.0230493	-0.130312	3508;;tr|Q9I631|Q9I631_PSEAE Probable molybdenum transport regulator OS=Pseudomonas aeruginosa (strain ATCC 15692 / DSM 22644 / CIP 104116 / JCM 14847 / LMG 12228 / 1C / PRS 101 / PAO1) OX=208964 GN=PA0487 PE=3 SV=1;;Q9I631;;30.868;;8
Q9HUD5	gltB	0.624774	0.999579	0.237261	0.762739	0.0210905	0.0518098	-0.00465493	0.143893	857;;tr|Q9HUD5|Q9HUD5_PSEAE Glutamate synthase large chain OS=Pseudomonas aeruginosa (strain ATCC 15692 / DSM 22644 / CIP 104116 / JCM 14847 / LMG 12228 / 1C / PRS 101 / PAO1) OX=208964 GN=gltB PE=3 SV=1;;Q9HUD5;;180.12;;42
Q9HYM9	PA3372	0.624771	0.999579	0.237262	0.762738	0.564518	0.762741	0.390856	1.37684	1898;;tr|Q9HYM9|Q9HYM9_PSEAE Lactamase_B domain-containing protein OS=Pseudomonas aeruginosa (strain ATCC 15692 / DSM 22644 / CIP 104116 / JCM 14847 / LMG 12228 / 1C / PRS 101 / PAO1) OX=208964 GN=PA3372 PE=4 SV=1;;Q9HYM9;;2.45;;2
P13981	arcA	0.624523	0.999579	0.237398	0.762602	0.0769404	0.111105	0.0656524	0.169826	219;;sp|P13981|ARCA_PSEAE Arginine deiminase OS=Pseudomonas aeruginosa (strain ATCC 15692 / DSM 22644 / CIP 104116 / JCM 14847 / LMG 12228 / 1C / PRS 101 / PAO1) OX=208964 GN=arcA PE=1 SV=2;;P13981;;323.31;;36
Q9I776	PA0056	0.622859	0.999579	0.238309	0.761691	-0.162488	0.113853	0.0668848	0.180574	3779;;tr|Q9I776|Q9I776_PSEAE Probable transcriptional regulator OS=Pseudomonas aeruginosa (strain ATCC 15692 / DSM 22644 / CIP 104116 / JCM 14847 / LMG 12228 / 1C / PRS 101 / PAO1) OX=208964 GN=PA0056 PE=3 SV=1;;Q9I776;;4.9022;;4
Q51373	gacA	0.620527	0.999579	0.239592	-0.760408	0.0398336	0.0525408	0.0724614	-0.0401042	426;;sp|Q51373|GACA_PSEAE Response regulator GacA OS=Pseudomonas aeruginosa (strain ATCC 15692 / DSM 22644 / CIP 104116 / JCM 14847 / LMG 12228 / 1C / PRS 101 / PAO1) OX=208964 GN=gacA PE=3 SV=2;;Q51373;;47.395;;9
Q9HY72	PA3539	0.619345	0.999579	0.240245	-0.759755	0.087988	0.052044	0.116496	-0.0492596	1812;;sp|Q9HY72|Y3539_PSEAE UPF0246 protein PA3539 OS=Pseudomonas aeruginosa (strain ATCC 15692 / DSM 22644 / CIP 104116 / JCM 14847 / LMG 12228 / 1C / PRS 101 / PAO1) OX=208964 GN=PA3539 PE=3 SV=1;;Q9HY72;;164.76;;11
Q9I4U4	PA1030	0.619219	0.999579	0.240315	0.759685	-0.412195	-0.0572178	-0.216168	0.0523233	3244;;tr|Q9I4U4|Q9I4U4_PSEAE RES domain-containing protein OS=Pseudomonas aeruginosa (strain ATCC 15692 / DSM 22644 / CIP 104116 / JCM 14847 / LMG 12228 / 1C / PRS 101 / PAO1) OX=208964 GN=PA1030 PE=3 SV=1;;Q9I4U4;;10.809;;8
Q9HZ97	PA3127	0.619082	0.999579	0.240391	0.759609	-0.120915	0.0435009	0.124613	0.118003	2044;;tr|Q9HZ97|Q9HZ97_PSEAE Bleomycin resistance protein OS=Pseudomonas aeruginosa (strain ATCC 15692 / DSM 22644 / CIP 104116 / JCM 14847 / LMG 12228 / 1C / PRS 101 / PAO1) OX=208964 GN=PA3127 PE=3 SV=1;;Q9HZ97;;61.1;;13
Q9I3X9	PA1365	0.618748	0.999579	0.240576	-0.759424	0.135729	0.346098	-0.0914327	-0.139522	3045;;tr|Q9I3X9|Q9I3X9_PSEAE Probable siderophore receptor OS=Pseudomonas aeruginosa (strain ATCC 15692 / DSM 22644 / CIP 104116 / JCM 14847 / LMG 12228 / 1C / PRS 101 / PAO1) OX=208964 GN=PA1365 PE=3 SV=1;;Q9I3X9;;70.374;;20
Q9HWD7	rplW	0.617773	0.999579	0.241117	-0.758883	0.0890783	-0.0503509	-0.23005	-0.184082	1378;;sp|Q9HWD7|RL23_PSEAE 50S ribosomal protein L23 OS=Pseudomonas aeruginosa (strain ATCC 15692 / DSM 22644 / CIP 104116 / JCM 14847 / LMG 12228 / 1C / PRS 101 / PAO1) OX=208964 GN=rplW PE=3 SV=1;;Q9HWD7;;45.596;;9
Q9I5J4	PA0735	0.617564	0.999579	0.241233	0.758767	0.440116	0.775265	0.37419	1.23605	3403;;tr|Q9I5J4|Q9I5J4_PSEAE Uncharacterized protein OS=Pseudomonas aeruginosa (strain ATCC 15692 / DSM 22644 / CIP 104116 / JCM 14847 / LMG 12228 / 1C / PRS 101 / PAO1) OX=208964 GN=PA0735 PE=4 SV=1;;Q9I5J4;;4.2791;;2
Q9I1W3	PA2152	0.616931	0.999579	0.241584	0.758416	-0.296048	-0.290352	-0.0561908	-0.101558	2641;;tr|Q9I1W3|Q9I1W3_PSEAE Maltokinase OS=Pseudomonas aeruginosa (strain ATCC 15692 / DSM 22644 / CIP 104116 / JCM 14847 / LMG 12228 / 1C / PRS 101 / PAO1) OX=208964 GN=PA2152 PE=3 SV=1;;Q9I1W3;;29.395;;6
Q9HWD4	rpsJ	0.614615	0.999579	0.242876	-0.757124	-0.0958488	0.0153908	-0.10431	-0.194782	1375;;sp|Q9HWD4|RS10_PSEAE 30S ribosomal protein S10 OS=Pseudomonas aeruginosa (strain ATCC 15692 / DSM 22644 / CIP 104116 / JCM 14847 / LMG 12228 / 1C / PRS 101 / PAO1) OX=208964 GN=rpsJ PE=3 SV=1;;Q9HWD4;;223.56;;14
Q9I3S7	PA1417	0.614147	0.999579	0.243138	-0.756862	-0.247154	-0.22566	-0.125029	-0.562788	3026;;tr|Q9I3S7|Q9I3S7_PSEAE Probable decarboxylase OS=Pseudomonas aeruginosa (strain ATCC 15692 / DSM 22644 / CIP 104116 / JCM 14847 / LMG 12228 / 1C / PRS 101 / PAO1) OX=208964 GN=PA1417 PE=3 SV=1;;Q9I3S7;;40.147;;13
G3XCT5	pilK	0.613747	0.999579	0.243362	0.756638	-0.668722	0.127888	0.662872	0.563477	35;;tr|G3XCT5|G3XCT5_PSEAE Protein-glutamate O-methyltransferase OS=Pseudomonas aeruginosa (strain ATCC 15692 / DSM 22644 / CIP 104116 / JCM 14847 / LMG 12228 / 1C / PRS 101 / PAO1) OX=208964 GN=pilK PE=4 SV=1;;G3XCT5;;5.6696;;4
Q9HVA4	msrP	0.613712	0.999579	0.243382	-0.756618	-0.193876	-0.339685	-0.108694	-0.666245	1075;;sp|Q9HVA4|MSRP_PSEAE Protein-methionine-sulfoxide reductase catalytic subunit MsrP OS=Pseudomonas aeruginosa (strain ATCC 15692 / DSM 22644 / CIP 104116 / JCM 14847 / LMG 12228 / 1C / PRS 101 / PAO1) OX=208964 GN=msrP PE=3 SV=1;;Q9HVA4;;7.5216;;4
Q9HU67	typA	0.612994	0.999579	0.243785	-0.756215	-0.0175015	-0.00520646	0.00209175	-0.0611903	799;;tr|Q9HU67|Q9HU67_PSEAE 50S ribosomal subunit assembly factor BipA OS=Pseudomonas aeruginosa (strain ATCC 15692 / DSM 22644 / CIP 104116 / JCM 14847 / LMG 12228 / 1C / PRS 101 / PAO1) OX=208964 GN=typA PE=3 SV=1;;Q9HU67;;271.78;;30
Q9I1J5	PA2280	0.612918	0.999579	0.243827	-0.756173	-0.184849	0.0687511	-0.0988118	-0.453959	2581;;tr|Q9I1J5|Q9I1J5_PSEAE FMN_red domain-containing protein OS=Pseudomonas aeruginosa (strain ATCC 15692 / DSM 22644 / CIP 104116 / JCM 14847 / LMG 12228 / 1C / PRS 101 / PAO1) OX=208964 GN=PA2280 PE=4 SV=1;;Q9I1J5;;10.134;;5
Q9HUM0	hfq	0.612343	0.999579	0.24415	0.75585	-0.272855	-0.578459	0.0855718	0.140037	922;;sp|Q9HUM0|HFQ_PSEAE RNA-binding protein Hfq OS=Pseudomonas aeruginosa (strain ATCC 15692 / DSM 22644 / CIP 104116 / JCM 14847 / LMG 12228 / 1C / PRS 101 / PAO1) OX=208964 GN=hfq PE=1 SV=1;;Q9HUM0;;71.842;;12
G3XD20	mucD	0.61207	0.999579	0.244304	-0.755696	0.179047	0.232477	-0.0305842	-0.00277759	95;;tr|G3XD20|G3XD20_PSEAE Periplasmic serine endoprotease DegP-like OS=Pseudomonas aeruginosa (strain ATCC 15692 / DSM 22644 / CIP 104116 / JCM 14847 / LMG 12228 / 1C / PRS 101 / PAO1) OX=208964 GN=mucD PE=3 SV=1;;G3XD20;;323.31;;17
Q9HVU0	mreB	0.611608	0.999579	0.244564	-0.755436	0.0864555	-0.176813	-0.234465	-0.259413	1220;;tr|Q9HVU0|Q9HVU0_PSEAE Cell shape-determining protein MreB OS=Pseudomonas aeruginosa (strain ATCC 15692 / DSM 22644 / CIP 104116 / JCM 14847 / LMG 12228 / 1C / PRS 101 / PAO1) OX=208964 GN=mreB PE=3 SV=1;;Q9HVU0;;203.2;;27
Q9HTL3	recG	0.608755	0.999579	0.246175	0.926162	-0.0647759	0.0509393	0.0970629		635;;tr|Q9HTL3|Q9HTL3_PSEAE ATP-dependent DNA helicase RecG OS=Pseudomonas aeruginosa (strain ATCC 15692 / DSM 22644 / CIP 104116 / JCM 14847 / LMG 12228 / 1C / PRS 101 / PAO1) OX=208964 GN=recG PE=3 SV=1;;Q9HTL3;;67.147;;15
Q9I4L0	cobB1	0.608521	0.999579	0.246309	0.753691	-0.335712	-0.211967	0.0107371	-0.0501675	3181;;sp|Q9I4L0|NPD1_PSEAE NAD-dependent protein deacylase 1 OS=Pseudomonas aeruginosa (strain ATCC 15692 / DSM 22644 / CIP 104116 / JCM 14847 / LMG 12228 / 1C / PRS 101 / PAO1) OX=208964 GN=cobB1 PE=3 SV=1;;Q9I4L0;;24.202;;5
Q9HWG5	pchG	0.60847	0.999579	0.246337	0.926066		8.54264	8.34002	11.7198	1405;;tr|Q9HWG5|Q9HWG5_PSEAE Pyochelin biosynthetic protein PchG OS=Pseudomonas aeruginosa (strain ATCC 15692 / DSM 22644 / CIP 104116 / JCM 14847 / LMG 12228 / 1C / PRS 101 / PAO1) OX=208964 GN=pchG PE=4 SV=1;;Q9HWG5;;53.454;;7
Q9I682	PA0435	0.608264	0.999579	0.246454	-0.753546	-0.00146774	-0.20624	-0.0221097	-0.364421	3545;;tr|Q9I682|Q9I682_PSEAE Uncharacterized protein OS=Pseudomonas aeruginosa (strain ATCC 15692 / DSM 22644 / CIP 104116 / JCM 14847 / LMG 12228 / 1C / PRS 101 / PAO1) OX=208964 GN=PA0435 PE=4 SV=1;;Q9I682;;33.219;;10
O52759	rpsD	0.608224	0.999579	0.246477	-0.753523	-0.013866	-0.0746666	-0.0266473	-0.111818	166;;sp|O52759|RS4_PSEAE 30S ribosomal protein S4 OS=Pseudomonas aeruginosa (strain ATCC 15692 / DSM 22644 / CIP 104116 / JCM 14847 / LMG 12228 / 1C / PRS 101 / PAO1) OX=208964 GN=rpsD PE=3 SV=2;;O52759;;323.31;;21
Q9I564	PA0881	0.608126	0.999579	0.246532	0.753468	-0.882981	-0.868206	0.137654	-0.0635922	3319;;tr|Q9I564|Q9I564_PSEAE Uncharacterized protein OS=Pseudomonas aeruginosa (strain ATCC 15692 / DSM 22644 / CIP 104116 / JCM 14847 / LMG 12228 / 1C / PRS 101 / PAO1) OX=208964 GN=PA0881 PE=3 SV=1;;Q9I564;;4.0503;;1
Q9HZE1	PA3067	0.608126	0.999579	0.246533	0.753467	0.0115922	-0.626382	-0.841512	1.8366	2081;;tr|Q9HZE1|Q9HZE1_PSEAE Probable transcriptional regulator OS=Pseudomonas aeruginosa (strain ATCC 15692 / DSM 22644 / CIP 104116 / JCM 14847 / LMG 12228 / 1C / PRS 101 / PAO1) OX=208964 GN=PA3067 PE=1 SV=1;;Q9HZE1;;7.7862;;2
Q9I6C9	PA0365	0.608121	0.999579	0.246535	0.753465	-0.235508	0.0683571	0.00456778	0.136385	3585;;tr|Q9I6C9|Q9I6C9_PSEAE Uncharacterized protein OS=Pseudomonas aeruginosa (strain ATCC 15692 / DSM 22644 / CIP 104116 / JCM 14847 / LMG 12228 / 1C / PRS 101 / PAO1) OX=208964 GN=PA0365 PE=4 SV=1;;Q9I6C9;;11.915;;4
G3XCZ7	PA3119	0.607215	0.999579	0.24705	0.75295	2.51699	2.48085	2.54834	2.55858	78;;tr|G3XCZ7|G3XCZ7_PSEAE Methyltransf_11 domain-containing protein OS=Pseudomonas aeruginosa (strain ATCC 15692 / DSM 22644 / CIP 104116 / JCM 14847 / LMG 12228 / 1C / PRS 101 / PAO1) OX=208964 GN=PA3119 PE=4 SV=1;;G3XCZ7;;3.0622;;3
Q9I1F5	PA2323	0.606692	0.999579	0.247348	0.752652	-0.0958211	0.0276941	0.095678	0.0854072	2562;;tr|Q9I1F5|Q9I1F5_PSEAE Probable glyceraldehyde-3-phosphate dehydrogenase OS=Pseudomonas aeruginosa (strain ATCC 15692 / DSM 22644 / CIP 104116 / JCM 14847 / LMG 12228 / 1C / PRS 101 / PAO1) OX=208964 GN=PA2323 PE=4 SV=1;;Q9I1F5;;323.31;;32
Q9HZM7	murB	0.606413	0.999579	0.247507	-0.752493	0.152526	0.16182	-0.0820775	-0.0370961	2152;;sp|Q9HZM7|MURB_PSEAE UDP-N-acetylenolpyruvoylglucosamine reductase OS=Pseudomonas aeruginosa (strain ATCC 15692 / DSM 22644 / CIP 104116 / JCM 14847 / LMG 12228 / 1C / PRS 101 / PAO1) OX=208964 GN=murB PE=1 SV=1;;Q9HZM7;;53.201;;13
Q9HW44	PA4357	0.606124	0.999579	0.247671	-0.752329	0.569563	0.544315	-0.35552	-0.169967	1315;;tr|Q9HW44|Q9HW44_PSEAE FeoC domain-containing protein OS=Pseudomonas aeruginosa (strain ATCC 15692 / DSM 22644 / CIP 104116 / JCM 14847 / LMG 12228 / 1C / PRS 101 / PAO1) OX=208964 GN=PA4357 PE=4 SV=1;;Q9HW44;;6.6011;;3
Q9I726	coxA	0.605226	0.999579	0.248184	0.751816	-0.200045	0.484509	0.14676	0.69781	3742;;tr|Q9I726|Q9I726_PSEAE Cytochrome c oxidase subunit 1 OS=Pseudomonas aeruginosa (strain ATCC 15692 / DSM 22644 / CIP 104116 / JCM 14847 / LMG 12228 / 1C / PRS 101 / PAO1) OX=208964 GN=coxA PE=3 SV=1;;Q9I726;;7.9186;;1
Q59649	trpF	0.605134	0.999579	0.248237	0.751763	-0.0340089	0.141128	0.146998	0.184143	483;;sp|Q59649|TRPF_PSEAE N-(5-phosphoribosyl)anthranilate isomerase OS=Pseudomonas aeruginosa (strain ATCC 15692 / DSM 22644 / CIP 104116 / JCM 14847 / LMG 12228 / 1C / PRS 101 / PAO1) OX=208964 GN=trpF PE=3 SV=1;;Q59649;;24.899;;5
Q9I0N3	tusD	0.604743	0.999579	0.24846	0.75154	-0.195366	0.142902	-0.0174664	0.24411	2397;;sp|Q9I0N3|TUSD_PSEAE Sulfurtransferase TusD homolog OS=Pseudomonas aeruginosa (strain ATCC 15692 / DSM 22644 / CIP 104116 / JCM 14847 / LMG 12228 / 1C / PRS 101 / PAO1) OX=208964 GN=tusD PE=3 SV=1;;Q9I0N3;;88.034;;7
Q9HVL5	ispB	0.604183	0.999579	0.248781	-0.751219	0.276259	0.270199	-0.0142947	0.044377	1161;;tr|Q9HVL5|Q9HVL5_PSEAE Octaprenyl-diphosphate synthase OS=Pseudomonas aeruginosa (strain ATCC 15692 / DSM 22644 / CIP 104116 / JCM 14847 / LMG 12228 / 1C / PRS 101 / PAO1) OX=208964 GN=ispB PE=3 SV=1;;Q9HVL5;;152.02;;19
Q9I116	foxA	0.603575	0.999579	0.249129	-0.750871	-0.208327	-0.0650073	-0.422519	-0.429306	2482;;tr|Q9I116|Q9I116_PSEAE Ferrioxamine receptor FoxA OS=Pseudomonas aeruginosa (strain ATCC 15692 / DSM 22644 / CIP 104116 / JCM 14847 / LMG 12228 / 1C / PRS 101 / PAO1) OX=208964 GN=foxA PE=1 SV=1;;Q9I116;;9.7889;;5
Q9I6Z1	ppk2	0.603539	0.999579	0.24915	0.75085	-0.24001	-0.234563	0.0993112	0.0307355	3719;;sp|Q9I6Z1|PK21A_PSEAE GDP-polyphosphate phosphotransferase OS=Pseudomonas aeruginosa (strain ATCC 15692 / DSM 22644 / CIP 104116 / JCM 14847 / LMG 12228 / 1C / PRS 101 / PAO1) OX=208964 GN=ppk2 PE=1 SV=2;;Q9I6Z1;;323.31;;29
Q9I4I0	PA1157	0.603389	0.999579	0.249236	0.750764	-0.144117	-0.0324973	0.0964395	0.0612317	3166;;tr|Q9I4I0|Q9I4I0_PSEAE Probable two-component response regulator OS=Pseudomonas aeruginosa (strain ATCC 15692 / DSM 22644 / CIP 104116 / JCM 14847 / LMG 12228 / 1C / PRS 101 / PAO1) OX=208964 GN=PA1157 PE=4 SV=1;;Q9I4I0;;27.595;;10
Q9I171	PA2410	0.601822	0.999579	0.250137	-0.749863	0.125755	0.161723	-0.0663672	-0.0345457	2514;;tr|Q9I171|Q9I171_PSEAE Uncharacterized protein OS=Pseudomonas aeruginosa (strain ATCC 15692 / DSM 22644 / CIP 104116 / JCM 14847 / LMG 12228 / 1C / PRS 101 / PAO1) OX=208964 GN=PA2410 PE=4 SV=1;;Q9I171;;98.475;;16
P26993	exsA	0.601608	0.999579	0.25026	-0.74974	0.226673	-0.697251	-0.0769886	-1.11513	266;;sp|P26993|EXSA_PSEAE HTH-type transcriptional regulator ExsA OS=Pseudomonas aeruginosa (strain ATCC 15692 / DSM 22644 / CIP 104116 / JCM 14847 / LMG 12228 / 1C / PRS 101 / PAO1) OX=208964 GN=exsA PE=1 SV=2;;P26993;;3.5435;;5
Q9HUD4	PA5037	0.601218	0.999579	0.250485	-0.749515	0.0798058	0.222714	0.00784685	-0.0565217	856;;tr|Q9HUD4|Q9HUD4_PSEAE SPOR domain-containing protein OS=Pseudomonas aeruginosa (strain ATCC 15692 / DSM 22644 / CIP 104116 / JCM 14847 / LMG 12228 / 1C / PRS 101 / PAO1) OX=208964 GN=PA5037 PE=4 SV=1;;Q9HUD4;;323.31;;25
Q9HVL8	obg	0.600961	0.999579	0.250634	-0.749366	-0.0267686	0.0157242	-0.131387	-0.121589	1164;;sp|Q9HVL8|OBG_PSEAE GTPase Obg OS=Pseudomonas aeruginosa (strain ATCC 15692 / DSM 22644 / CIP 104116 / JCM 14847 / LMG 12228 / 1C / PRS 101 / PAO1) OX=208964 GN=obg PE=3 SV=1;;Q9HVL8;;66.709;;15
Q9HX53	PA3963	0.600668	0.999579	0.250802	0.749198	-0.216603	-0.278393	0.979631	0.745078	1546;;tr|Q9HX53|Q9HX53_PSEAE Probable transporter OS=Pseudomonas aeruginosa (strain ATCC 15692 / DSM 22644 / CIP 104116 / JCM 14847 / LMG 12228 / 1C / PRS 101 / PAO1) OX=208964 GN=PA3963 PE=4 SV=1;;Q9HX53;;3.4438;;2
Q9HT30	PA5544	0.600483	0.999579	0.25091	0.74909	-0.726606	-0.155494	-0.0154984	0.0217916	511;;tr|Q9HT30|Q9HT30_PSEAE DctM domain-containing protein OS=Pseudomonas aeruginosa (strain ATCC 15692 / DSM 22644 / CIP 104116 / JCM 14847 / LMG 12228 / 1C / PRS 101 / PAO1) OX=208964 GN=PA5544 PE=4 SV=1;;Q9HT30;;1.7928;;1
Q9HY04	truD	0.59803	0.999579	0.252331	-0.747669	-0.0525344	0.0894963	-0.0080986	-0.192146	1777;;sp|Q9HY04|TRUD_PSEAE tRNA pseudouridine synthase D OS=Pseudomonas aeruginosa (strain ATCC 15692 / DSM 22644 / CIP 104116 / JCM 14847 / LMG 12228 / 1C / PRS 101 / PAO1) OX=208964 GN=truD PE=3 SV=1;;Q9HY04;;56.699;;9
Q9I5V7	tsaD	0.597688	0.999579	0.25253	-0.74747	0.0909848	0.00781299	0.0906274	-0.0664317	3457;;sp|Q9I5V7|TSAD_PSEAE tRNA N6-adenosine threonylcarbamoyltransferase OS=Pseudomonas aeruginosa (strain ATCC 15692 / DSM 22644 / CIP 104116 / JCM 14847 / LMG 12228 / 1C / PRS 101 / PAO1) OX=208964 GN=tsaD PE=3 SV=1;;Q9I5V7;;32.033;;10
Q9I147	PA2435	0.596254	0.999579	0.253365	0.746635	-0.342893	-0.626799	0.39588	0.315191	2502;;tr|Q9I147|Q9I147_PSEAE Probable cation-transporting P-type ATPase OS=Pseudomonas aeruginosa (strain ATCC 15692 / DSM 22644 / CIP 104116 / JCM 14847 / LMG 12228 / 1C / PRS 101 / PAO1) OX=208964 GN=PA2435 PE=3 SV=1;;Q9I147;;2.3166;;1
Q9HUL3	rsgA	0.595985	0.999579	0.253521	-0.746479	0.0948623	0.215724	0.137903	-0.0272871	915;;sp|Q9HUL3|RSGA_PSEAE Small ribosomal subunit biogenesis GTPase RsgA OS=Pseudomonas aeruginosa (strain ATCC 15692 / DSM 22644 / CIP 104116 / JCM 14847 / LMG 12228 / 1C / PRS 101 / PAO1) OX=208964 GN=rsgA PE=1 SV=1;;Q9HUL3;;25.414;;9
Q9I530	ldhA	0.595885	0.999579	0.25358	-0.74642	0.0277634	0.238943	0.1336	-0.217266	3303;;tr|Q9I530|Q9I530_PSEAE D-lactate dehydrogenase (Fermentative) OS=Pseudomonas aeruginosa (strain ATCC 15692 / DSM 22644 / CIP 104116 / JCM 14847 / LMG 12228 / 1C / PRS 101 / PAO1) OX=208964 GN=ldhA PE=1 SV=1;;Q9I530;;36.998;;7
Q9HTC6	PA5440	0.594955	0.999579	0.254123	0.745877	-0.143498	-0.0327335	-0.0446906	-0.0095865	575;;tr|Q9HTC6|Q9HTC6_PSEAE Probable peptidase OS=Pseudomonas aeruginosa (strain ATCC 15692 / DSM 22644 / CIP 104116 / JCM 14847 / LMG 12228 / 1C / PRS 101 / PAO1) OX=208964 GN=PA5440 PE=4 SV=1;;Q9HTC6;;107.69;;15
Q9HYG8	folE1	0.594852	0.999579	0.254184	-0.745816	-0.0727621	0.0504745	-0.344038	-0.32133	1866;;sp|Q9HYG8|GCH11_PSEAE GTP cyclohydrolase 1 1 OS=Pseudomonas aeruginosa (strain ATCC 15692 / DSM 22644 / CIP 104116 / JCM 14847 / LMG 12228 / 1C / PRS 101 / PAO1) OX=208964 GN=folE1 PE=3 SV=1;;Q9HYG8;;26.854;;8
Q9I0U5	PA2539	0.594781	0.999579	0.254225	0.745775	-0.382298	0.148733	-0.132321	0.316808	2442;;tr|Q9I0U5|Q9I0U5_PSEAE TYR_PHOSPHATASE_2 domain-containing protein OS=Pseudomonas aeruginosa (strain ATCC 15692 / DSM 22644 / CIP 104116 / JCM 14847 / LMG 12228 / 1C / PRS 101 / PAO1) OX=208964 GN=PA2539 PE=4 SV=1;;Q9I0U5;;1.6392;;2
O69078	csrA	0.593855	0.999579	0.254768	0.745232	-0.0877778	-0.247657	0.195552	0.184953	183;;sp|O69078|CSRA_PSEAE Translational regulator CsrA OS=Pseudomonas aeruginosa (strain ATCC 15692 / DSM 22644 / CIP 104116 / JCM 14847 / LMG 12228 / 1C / PRS 101 / PAO1) OX=208964 GN=csrA PE=1 SV=1;;O69078;;34.22;;6
Q9HTR3	PA5291	0.593528	0.999579	0.25496	0.74504	-0.1648	-0.189058	0.114543	0.0592404	675;;tr|Q9HTR3|Q9HTR3_PSEAE Probable choline transporter OS=Pseudomonas aeruginosa (strain ATCC 15692 / DSM 22644 / CIP 104116 / JCM 14847 / LMG 12228 / 1C / PRS 101 / PAO1) OX=208964 GN=PA5291 PE=3 SV=1;;Q9HTR3;;47.417;;13
Q9I5H3	PA0756	0.593526	0.999579	0.254961	0.745039	-0.344849	-0.404246	0.353743	0.215207	3392;;tr|Q9I5H3|Q9I5H3_PSEAE Probable two-component response regulator OS=Pseudomonas aeruginosa (strain ATCC 15692 / DSM 22644 / CIP 104116 / JCM 14847 / LMG 12228 / 1C / PRS 101 / PAO1) OX=208964 GN=PA0756 PE=4 SV=1;;Q9I5H3;;12.541;;6
Q9I755	tssM1	0.592528	0.999579	0.255548	0.744452	-0.0160154	-0.00320146	0.0522166	0.0374458	3764;;sp|Q9I755|TSSM1_PSEAE Type VI secretion system component TssM1 OS=Pseudomonas aeruginosa (strain ATCC 15692 / DSM 22644 / CIP 104116 / JCM 14847 / LMG 12228 / 1C / PRS 101 / PAO1) OX=208964 GN=tssM1 PE=3 SV=1;;Q9I755;;107.98;;32
Q03456	fur	0.592523	0.999579	0.255551	-0.744449	0.212833	-8.87539e-05	0.0524199	-0.0440655	406;;sp|Q03456|FUR_PSEAE Ferric uptake regulation protein OS=Pseudomonas aeruginosa (strain ATCC 15692 / DSM 22644 / CIP 104116 / JCM 14847 / LMG 12228 / 1C / PRS 101 / PAO1) OX=208964 GN=fur PE=1 SV=1;;Q03456;;140.68;;11
Q9HXK4	PA3793	0.592456	0.999579	0.25559	-0.74441	0.457835	0.0862587	-0.111541	-0.0763387	1659;;tr|Q9HXK4|Q9HXK4_PSEAE Uncharacterized protein OS=Pseudomonas aeruginosa (strain ATCC 15692 / DSM 22644 / CIP 104116 / JCM 14847 / LMG 12228 / 1C / PRS 101 / PAO1) OX=208964 GN=PA3793 PE=1 SV=1;;Q9HXK4;;2.9758;;2
Q9I201	PA2114	0.592075	0.999579	0.255815	0.744185	0.129649	-0.126757	0.599128	0.576241	2659;;tr|Q9I201|Q9I201_PSEAE Probable major facilitator superfamily (MFS) transporter OS=Pseudomonas aeruginosa (strain ATCC 15692 / DSM 22644 / CIP 104116 / JCM 14847 / LMG 12228 / 1C / PRS 101 / PAO1) OX=208964 GN=PA2114 PE=4 SV=1;;Q9I201;;7.3699;;3
Q9HU23	rmlD	0.591711	0.999579	0.256029	0.743971	-0.20525	-0.0680912	-0.0396738	-0.0290687	761;;tr|Q9HU23|Q9HU23_PSEAE dTDP-4-dehydrorhamnose reductase OS=Pseudomonas aeruginosa (strain ATCC 15692 / DSM 22644 / CIP 104116 / JCM 14847 / LMG 12228 / 1C / PRS 101 / PAO1) OX=208964 GN=rmlD PE=3 SV=1;;Q9HU23;;101.45;;16
Q9HX48	rluE	0.591432	0.999579	0.256194	-0.743806	0.298077	0.301208	0.391277	0.0623636	1543;;sp|Q9HX48|RLUE_PSEAE Ribosomal large subunit pseudouridine synthase E OS=Pseudomonas aeruginosa (strain ATCC 15692 / DSM 22644 / CIP 104116 / JCM 14847 / LMG 12228 / 1C / PRS 101 / PAO1) OX=208964 GN=rluE PE=3 SV=1;;Q9HX48;;34.281;;7
Q9I0C5	cpo	0.591079	0.999579	0.256402	0.743598	-0.469276	-0.0835529	-0.0134719	0.0222154	2323;;tr|Q9I0C5|Q9I0C5_PSEAE Chloroperoxidase OS=Pseudomonas aeruginosa (strain ATCC 15692 / DSM 22644 / CIP 104116 / JCM 14847 / LMG 12228 / 1C / PRS 101 / PAO1) OX=208964 GN=cpo PE=4 SV=1;;Q9I0C5;;76.186;;9
Q9HZ90	PA3135	0.590108	0.999579	0.256976	-0.743024	-0.0534052	0.0593462	0.0657501	-0.285931	2038;;tr|Q9HZ90|Q9HZ90_PSEAE Probable transcriptional regulator OS=Pseudomonas aeruginosa (strain ATCC 15692 / DSM 22644 / CIP 104116 / JCM 14847 / LMG 12228 / 1C / PRS 101 / PAO1) OX=208964 GN=PA3135 PE=3 SV=1;;Q9HZ90;;16.805;;8
Q9I6X4	PA0158	0.590094	0.999579	0.256984	0.743016	-0.0611923	0.0736881	0.0601677	0.101164	3707;;tr|Q9I6X4|Q9I6X4_PSEAE Probable Resistance-Nodulation-Cell Division (RND) efflux transporter OS=Pseudomonas aeruginosa (strain ATCC 15692 / DSM 22644 / CIP 104116 / JCM 14847 / LMG 12228 / 1C / PRS 101 / PAO1) OX=208964 GN=PA0158 PE=1 SV=1;;Q9I6X4;;138.4;;25
Q51547	phoU	0.589393	0.999579	0.257399	0.742601	-0.177059	0.0161477	-0.0543052	0.059981	465;;sp|Q51547|PHOU_PSEAE Phosphate-specific transport system accessory protein PhoU homolog OS=Pseudomonas aeruginosa (strain ATCC 15692 / DSM 22644 / CIP 104116 / JCM 14847 / LMG 12228 / 1C / PRS 101 / PAO1) OX=208964 GN=phoU PE=1 SV=1;;Q51547;;56.63;;15
Q9I484	PA1260	0.589163	0.999579	0.257536	-0.742464	0.00849237	0.23771	-0.0683362	-0.189895	3114;;tr|Q9I484|Q9I484_PSEAE Amino acid ABC transporter periplasmic binding protein OS=Pseudomonas aeruginosa (strain ATCC 15692 / DSM 22644 / CIP 104116 / JCM 14847 / LMG 12228 / 1C / PRS 101 / PAO1) OX=208964 GN=PA1260 PE=4 SV=1;;Q9I484;;7.2559;;5
Q9I1H6	PA2299	0.589107	0.999579	0.257569	-0.742431	0.59058	0.583008	0.0797869	0.19061	2576;;tr|Q9I1H6|Q9I1H6_PSEAE Probable transcriptional regulator OS=Pseudomonas aeruginosa (strain ATCC 15692 / DSM 22644 / CIP 104116 / JCM 14847 / LMG 12228 / 1C / PRS 101 / PAO1) OX=208964 GN=PA2299 PE=4 SV=1;;Q9I1H6;;2.4118;;3
Q9I521	PA0937	0.58905	0.999579	0.257603	-0.742397	1.47859	1.49138	0.791166	0.937838	3294;;tr|Q9I521|Q9I521_PSEAE Uncharacterized protein OS=Pseudomonas aeruginosa (strain ATCC 15692 / DSM 22644 / CIP 104116 / JCM 14847 / LMG 12228 / 1C / PRS 101 / PAO1) OX=208964 GN=PA0937 PE=4 SV=1;;Q9I521;;15.67;;8
Q9I4L9	PA1116	0.588993	0.999579	0.257636	0.742364	-0.152386	-0.133581	-0.0317504	-0.0584631	3189;;tr|Q9I4L9|Q9I4L9_PSEAE Uncharacterized protein OS=Pseudomonas aeruginosa (strain ATCC 15692 / DSM 22644 / CIP 104116 / JCM 14847 / LMG 12228 / 1C / PRS 101 / PAO1) OX=208964 GN=PA1116 PE=3 SV=1;;Q9I4L9;;43.486;;9
P09785	phnA	0.588832	0.999579	0.257732	-0.742268	0.12828	0.23236	-0.0518502	-0.0446256	207;;sp|P09785|PHNA_PSEAE Anthranilate synthase component 1, pyocyanine specific OS=Pseudomonas aeruginosa (strain ATCC 15692 / DSM 22644 / CIP 104116 / JCM 14847 / LMG 12228 / 1C / PRS 101 / PAO1) OX=208964 GN=phnA PE=1 SV=2;;P09785;;66.652;;22
G3XD73	motC	0.588805	0.999579	0.257748	0.742252	-0.430844	-0.257546	-0.400688	-0.152906	131;;tr|G3XD73|G3XD73_PSEAE MotC OS=Pseudomonas aeruginosa (strain ATCC 15692 / DSM 22644 / CIP 104116 / JCM 14847 / LMG 12228 / 1C / PRS 101 / PAO1) OX=208964 GN=motC PE=3 SV=1;;G3XD73;;23.493;;3
Q9HYC9	dcd	0.58784	0.999579	0.258321	-0.741679	-0.0592634	-0.233158	0.00728154	-0.509065	1837;;sp|Q9HYC9|DCD_PSEAE dCTP deaminase OS=Pseudomonas aeruginosa (strain ATCC 15692 / DSM 22644 / CIP 104116 / JCM 14847 / LMG 12228 / 1C / PRS 101 / PAO1) OX=208964 GN=dcd PE=3 SV=1;;Q9HYC9;;49.165;;4
Q9I0T1	PA2553	0.587168	0.999579	0.258721	0.741279	0.0330944	0.124628	0.22097	0.192583	2429;;tr|Q9I0T1|Q9I0T1_PSEAE Probable acyl-CoA thiolase OS=Pseudomonas aeruginosa (strain ATCC 15692 / DSM 22644 / CIP 104116 / JCM 14847 / LMG 12228 / 1C / PRS 101 / PAO1) OX=208964 GN=PA2553 PE=3 SV=1;;Q9I0T1;;323.31;;28
Q9I3I9	xdhA	0.586234	0.999579	0.259278	0.740722	-0.155655	0.130869	-0.0403142	0.231532	2970;;tr|Q9I3I9|Q9I3I9_PSEAE Xanthine dehydrogenase OS=Pseudomonas aeruginosa (strain ATCC 15692 / DSM 22644 / CIP 104116 / JCM 14847 / LMG 12228 / 1C / PRS 101 / PAO1) OX=208964 GN=xdhA PE=4 SV=1;;Q9I3I9;;15.632;;6
Q9HV83	PA4715	0.585525	0.999579	0.259702	0.740298	-0.160998	0.132192	0.207895	0.219275	1060;;tr|Q9HV83|Q9HV83_PSEAE Probable aminotransferase OS=Pseudomonas aeruginosa (strain ATCC 15692 / DSM 22644 / CIP 104116 / JCM 14847 / LMG 12228 / 1C / PRS 101 / PAO1) OX=208964 GN=PA4715 PE=1 SV=1;;Q9HV83;;114.8;;21
Q9I2M1	PA1876	0.582502	0.999579	0.261516	0.738484	-1.07858	-1.62435	0.0796063	-0.0322866	2755;;tr|Q9I2M1|Q9I2M1_PSEAE Probable ATP-binding/permease fusion ABC transporter OS=Pseudomonas aeruginosa (strain ATCC 15692 / DSM 22644 / CIP 104116 / JCM 14847 / LMG 12228 / 1C / PRS 101 / PAO1) OX=208964 GN=PA1876 PE=4 SV=1;;Q9I2M1;;11.962;;3
Q9HW33	PA4369	0.58238	0.999579	0.261589	-0.738411	0.185045	0.411848	-0.0509859	-0.0849448	1306;;tr|Q9HW33|Q9HW33_PSEAE Uncharacterized protein OS=Pseudomonas aeruginosa (strain ATCC 15692 / DSM 22644 / CIP 104116 / JCM 14847 / LMG 12228 / 1C / PRS 101 / PAO1) OX=208964 GN=PA4369 PE=3 SV=1;;Q9HW33;;119.88;;9
Q9HWD8	rplB	0.581767	0.999579	0.261959	-0.738041	0.019562	-0.100706	0.0174987	-0.198225	1379;;sp|Q9HWD8|RL2_PSEAE 50S ribosomal protein L2 OS=Pseudomonas aeruginosa (strain ATCC 15692 / DSM 22644 / CIP 104116 / JCM 14847 / LMG 12228 / 1C / PRS 101 / PAO1) OX=208964 GN=rplB PE=3 SV=1;;Q9HWD8;;288.67;;24
O68561	PA4766	0.58071	0.999579	0.262597	0.737403	-2.40316	-1.14507	-1.00983	-0.847532	176;;sp|O68561|YOM2_PSEAE UPF0125 protein PA4766 OS=Pseudomonas aeruginosa (strain ATCC 15692 / DSM 22644 / CIP 104116 / JCM 14847 / LMG 12228 / 1C / PRS 101 / PAO1) OX=208964 GN=PA4766 PE=3 SV=1;;O68561;;5.794;;3
Q9HXR7	recJ	0.580705	0.999579	0.2626	-0.7374	0.0547625	0.0309467	0.186507	-0.299729	1705;;tr|Q9HXR7|Q9HXR7_PSEAE Single-stranded-DNA-specific exonuclease RecJ OS=Pseudomonas aeruginosa (strain ATCC 15692 / DSM 22644 / CIP 104116 / JCM 14847 / LMG 12228 / 1C / PRS 101 / PAO1) OX=208964 GN=recJ PE=3 SV=1;;Q9HXR7;;40.427;;11
Q9ZFK4	kdsA	0.580212	0.999579	0.262898	-0.737102	0.00316022	-0.0212147	0.00515558	-0.0448284	3839;;sp|Q9ZFK4|KDSA_PSEAE 2-dehydro-3-deoxyphosphooctonate aldolase OS=Pseudomonas aeruginosa (strain ATCC 15692 / DSM 22644 / CIP 104116 / JCM 14847 / LMG 12228 / 1C / PRS 101 / PAO1) OX=208964 GN=kdsA PE=1 SV=1;;Q9ZFK4;;259.88;;21
Q9I5E0	pmtA	0.579963	0.999579	0.263049	-0.736951	-0.186306	-0.0477042	-0.106601	-0.349646	3365;;tr|Q9I5E0|Q9I5E0_PSEAE Phospholipid methyltransferase OS=Pseudomonas aeruginosa (strain ATCC 15692 / DSM 22644 / CIP 104116 / JCM 14847 / LMG 12228 / 1C / PRS 101 / PAO1) OX=208964 GN=pmtA PE=4 SV=1;;Q9I5E0;;19.967;;5
Q9I4M3	PA1112	0.579325	0.999579	0.263436	0.736564	-0.82013	-0.22632	-0.19696	-0.0966859	3192;;tr|Q9I4M3|Q9I4M3_PSEAE GSDH domain-containing protein OS=Pseudomonas aeruginosa (strain ATCC 15692 / DSM 22644 / CIP 104116 / JCM 14847 / LMG 12228 / 1C / PRS 101 / PAO1) OX=208964 GN=PA1112 PE=4 SV=1;;Q9I4M3;;40.016;;12
Q9HUG1	PA5004	0.579305	0.999579	0.263448	0.736552	0.0413114	-0.00742908	0.044631	0.0801894	876;;tr|Q9HUG1|Q9HUG1_PSEAE Probable glycosyl transferase OS=Pseudomonas aeruginosa (strain ATCC 15692 / DSM 22644 / CIP 104116 / JCM 14847 / LMG 12228 / 1C / PRS 101 / PAO1) OX=208964 GN=PA5004 PE=4 SV=1;;Q9HUG1;;64.964;;16
Q9I1R8	PA2199	0.579178	0.999579	0.263525	0.736475	-0.102137	-0.101628	-0.0240916	-0.0417751	2622;;tr|Q9I1R8|Q9I1R8_PSEAE Probable dehydrogenase OS=Pseudomonas aeruginosa (strain ATCC 15692 / DSM 22644 / CIP 104116 / JCM 14847 / LMG 12228 / 1C / PRS 101 / PAO1) OX=208964 GN=PA2199 PE=4 SV=1;;Q9I1R8;;72.671;;10
Q9I5U8	glpE	0.579002	0.999579	0.263632	-0.736368	0.0946362	0.0873917	0.137166	-0.0185967	3448;;sp|Q9I5U8|GLPE_PSEAE Thiosulfate sulfurtransferase GlpE OS=Pseudomonas aeruginosa (strain ATCC 15692 / DSM 22644 / CIP 104116 / JCM 14847 / LMG 12228 / 1C / PRS 101 / PAO1) OX=208964 GN=glpE PE=3 SV=1;;Q9I5U8;;61.455;;2
Q9I741	vgrG1a	0.578989	0.999579	0.26364	-0.73636	0.0068556	0.0440146	0.0821171	-0.145305	3751;;sp|Q9I741|VGR1A_PSEAE Type VI secretion system spike protein VgrG1a OS=Pseudomonas aeruginosa (strain ATCC 15692 / DSM 22644 / CIP 104116 / JCM 14847 / LMG 12228 / 1C / PRS 101 / PAO1) OX=208964 GN=vgrG1a PE=1 SV=1;;Q9I741;;50.296;;8
Q9HUC9	priA	0.578643	0.999579	0.26385	0.73615	0.187235	0.0169238	0.207683	0.323219	852;;tr|Q9HUC9|Q9HUC9_PSEAE Primosomal protein N OS=Pseudomonas aeruginosa (strain ATCC 15692 / DSM 22644 / CIP 104116 / JCM 14847 / LMG 12228 / 1C / PRS 101 / PAO1) OX=208964 GN=priA PE=3 SV=1;;Q9HUC9;;63.868;;14
Q9I6A3	PA0397	0.57854	0.999579	0.263912	0.736088	-0.0472741	0.0527367	0.159147	0.12619	3564;;tr|Q9I6A3|Q9I6A3_PSEAE Probable cation efflux system protein OS=Pseudomonas aeruginosa (strain ATCC 15692 / DSM 22644 / CIP 104116 / JCM 14847 / LMG 12228 / 1C / PRS 101 / PAO1) OX=208964 GN=PA0397 PE=1 SV=1;;Q9I6A3;;3.9934;;3
Q9HW14	PA4390	0.577374	0.999579	0.264622	-0.735378	0.0443985	0.0240743	-0.0339975	-0.0165482	1291;;tr|Q9HW14|Q9HW14_PSEAE Uncharacterized protein OS=Pseudomonas aeruginosa (strain ATCC 15692 / DSM 22644 / CIP 104116 / JCM 14847 / LMG 12228 / 1C / PRS 101 / PAO1) OX=208964 GN=PA4390 PE=4 SV=1;;Q9HW14;;110;;12
Q9HVY3	rpsI	0.576327	0.999579	0.265261	-0.734739	0.0275737	-0.14529	-0.116001	-0.176812	1261;;sp|Q9HVY3|RS9_PSEAE 30S ribosomal protein S9 OS=Pseudomonas aeruginosa (strain ATCC 15692 / DSM 22644 / CIP 104116 / JCM 14847 / LMG 12228 / 1C / PRS 101 / PAO1) OX=208964 GN=rpsI PE=3 SV=1;;Q9HVY3;;217.35;;9
Q9HWW8	PA4060	0.575467	0.999579	0.265786	-0.734214	-0.455129	-0.593777	-0.30602	-1.01006	1483;;tr|Q9HWW8|Q9HWW8_PSEAE Uncharacterized protein OS=Pseudomonas aeruginosa (strain ATCC 15692 / DSM 22644 / CIP 104116 / JCM 14847 / LMG 12228 / 1C / PRS 101 / PAO1) OX=208964 GN=PA4060 PE=4 SV=1;;Q9HWW8;;4.1343;;2
Q9I4W8	PA1005	0.574882	0.999579	0.266145	-0.733855	0.054107	0.217415	0.122132	-0.106583	3257;;tr|Q9I4W8|Q9I4W8_PSEAE Putative beta-barrel assembly-enhancing protease OS=Pseudomonas aeruginosa (strain ATCC 15692 / DSM 22644 / CIP 104116 / JCM 14847 / LMG 12228 / 1C / PRS 101 / PAO1) OX=208964 GN=PA1005 PE=3 SV=1;;Q9I4W8;;66.605;;16
Q9HYV6	PA3287	0.574842	0.999579	0.266169	0.733831	-0.0787152	0.246989	0.0789984	0.335851	1950;;sp|Q9HYV6|Y3287_PSEAE Putative ankyrin repeat protein PA3287 OS=Pseudomonas aeruginosa (strain ATCC 15692 / DSM 22644 / CIP 104116 / JCM 14847 / LMG 12228 / 1C / PRS 101 / PAO1) OX=208964 GN=PA3287 PE=4 SV=1;;Q9HYV6;;11.621;;6
Q9I2N8	PA1857	0.574564	0.999579	0.26634	0.73366	-0.0821659	-0.0773962	-0.00378329	-0.0222104	2764;;tr|Q9I2N8|Q9I2N8_PSEAE Uncharacterized protein OS=Pseudomonas aeruginosa (strain ATCC 15692 / DSM 22644 / CIP 104116 / JCM 14847 / LMG 12228 / 1C / PRS 101 / PAO1) OX=208964 GN=PA1857 PE=4 SV=1;;Q9I2N8;;40.293;;5
Q9I4N1	fliI	0.574283	0.999579	0.266512	0.733488	-0.106022	0.11317	0.0973288	0.154299	3196;;sp|Q9I4N1|FLII_PSEAE Flagellum-specific ATP synthase OS=Pseudomonas aeruginosa (strain ATCC 15692 / DSM 22644 / CIP 104116 / JCM 14847 / LMG 12228 / 1C / PRS 101 / PAO1) OX=208964 GN=fliI PE=3 SV=1;;Q9I4N1;;19.67;;8
Q9HW28	PA4374	0.57394	0.999579	0.266723	0.733277	0.119685	0.107319	0.438149	0.365796	1301;;tr|Q9HW28|Q9HW28_PSEAE Probable Resistance-Nodulation-Cell Division (RND) efflux membrane fusion protein OS=Pseudomonas aeruginosa (strain ATCC 15692 / DSM 22644 / CIP 104116 / JCM 14847 / LMG 12228 / 1C / PRS 101 / PAO1) OX=208964 GN=PA4374 PE=3 SV=1;;Q9HW28;;12.685;;6
Q9HZP7	etfA	0.573579	0.999579	0.266945	-0.733055	0.114813	-0.0471084	-0.0919258	-0.0940005	2172;;sp|Q9HZP7|ETFA_PSEAE Electron transfer flavoprotein subunit alpha OS=Pseudomonas aeruginosa (strain ATCC 15692 / DSM 22644 / CIP 104116 / JCM 14847 / LMG 12228 / 1C / PRS 101 / PAO1) OX=208964 GN=etfA PE=3 SV=1;;Q9HZP7;;323.31;;21
Q9HVZ3	rsmI	0.572782	0.999579	0.267435	0.732565	-0.0318939	0.121595	0.116697	0.151111	1271;;sp|Q9HVZ3|RSMI_PSEAE Ribosomal RNA small subunit methyltransferase I OS=Pseudomonas aeruginosa (strain ATCC 15692 / DSM 22644 / CIP 104116 / JCM 14847 / LMG 12228 / 1C / PRS 101 / PAO1) OX=208964 GN=rsmI PE=3 SV=1;;Q9HVZ3;;85.311;;15
Q9HZE5	pelB	0.57178	0.999579	0.268052	0.731948	-0.185268	0.0291312	0.052898	0.0777185	2084;;tr|Q9HZE5|Q9HZE5_PSEAE PelB OS=Pseudomonas aeruginosa (strain ATCC 15692 / DSM 22644 / CIP 104116 / JCM 14847 / LMG 12228 / 1C / PRS 101 / PAO1) OX=208964 GN=pelB PE=1 SV=1;;Q9HZE5;;11.182;;5
Q9HWE6	rplX	0.571424	0.999579	0.268272	-0.731728	0.0683918	-0.0715365	0.0635682	-0.17607	1387;;sp|Q9HWE6|RL24_PSEAE 50S ribosomal protein L24 OS=Pseudomonas aeruginosa (strain ATCC 15692 / DSM 22644 / CIP 104116 / JCM 14847 / LMG 12228 / 1C / PRS 101 / PAO1) OX=208964 GN=rplX PE=3 SV=1;;Q9HWE6;;323.31;;17
Q9I3X7	PA1367	0.571251	0.999579	0.268379	-0.731621	-0.290293	-0.0224676	0.14331	-1.11289	3044;;tr|Q9I3X7|Q9I3X7_PSEAE Uncharacterized protein OS=Pseudomonas aeruginosa (strain ATCC 15692 / DSM 22644 / CIP 104116 / JCM 14847 / LMG 12228 / 1C / PRS 101 / PAO1) OX=208964 GN=PA1367 PE=3 SV=1;;Q9I3X7;;11.029;;4
Q9I3A0	PA1622	0.571206	0.999579	0.268407	-0.731593	0.205425	0.493036	-0.183759	-0.184654	2905;;tr|Q9I3A0|Q9I3A0_PSEAE Probable hydrolase OS=Pseudomonas aeruginosa (strain ATCC 15692 / DSM 22644 / CIP 104116 / JCM 14847 / LMG 12228 / 1C / PRS 101 / PAO1) OX=208964 GN=PA1622 PE=1 SV=1;;Q9I3A0;;8.2524;;5
Q9I287	PA2028	0.57079	0.999579	0.268664	-0.731336	-0.631154	-0.424959	-0.559707	-0.819117	2689;;tr|Q9I287|Q9I287_PSEAE Probable transcriptional regulator OS=Pseudomonas aeruginosa (strain ATCC 15692 / DSM 22644 / CIP 104116 / JCM 14847 / LMG 12228 / 1C / PRS 101 / PAO1) OX=208964 GN=PA2028 PE=4 SV=1;;Q9I287;;7.0022;;3
Q9HWF4	rplO	0.570573	0.999579	0.268799	-0.731201	0.209411	-0.0305132	-0.131939	-0.114891	1395;;sp|Q9HWF4|RL15_PSEAE 50S ribosomal protein L15 OS=Pseudomonas aeruginosa (strain ATCC 15692 / DSM 22644 / CIP 104116 / JCM 14847 / LMG 12228 / 1C / PRS 101 / PAO1) OX=208964 GN=rplO PE=3 SV=1;;Q9HWF4;;163.46;;11
Q9I505	PA0953	0.56985	0.999579	0.269246	-0.730754	0.660391	0.397612	0.169493	0.240735	3282;;tr|Q9I505|Q9I505_PSEAE Probable thioredoxin OS=Pseudomonas aeruginosa (strain ATCC 15692 / DSM 22644 / CIP 104116 / JCM 14847 / LMG 12228 / 1C / PRS 101 / PAO1) OX=208964 GN=PA0953 PE=4 SV=1;;Q9I505;;19.17;;6
Q9HXE2	dauR	0.569816	0.999579	0.269267	-0.730733	0.325254	0.133797	-0.133998	-0.045849	1608;;sp|Q9HXE2|DAUR_PSEAE Transcriptional regulator DauR OS=Pseudomonas aeruginosa (strain ATCC 15692 / DSM 22644 / CIP 104116 / JCM 14847 / LMG 12228 / 1C / PRS 101 / PAO1) OX=208964 GN=dauR PE=2 SV=1;;Q9HXE2;;24.242;;9
Q9HXV5	PA3685	0.568651	0.999579	0.269991	0.730009	-0.38853	-0.0803815	-0.0348413	-0.00806122	1738;;tr|Q9HXV5|Q9HXV5_PSEAE t(6)A37 threonylcarbamoyladenosine biosynthesis protein TsaB OS=Pseudomonas aeruginosa (strain ATCC 15692 / DSM 22644 / CIP 104116 / JCM 14847 / LMG 12228 / 1C / PRS 101 / PAO1) OX=208964 GN=PA3685 PE=1 SV=1;;Q9HXV5;;47.289;;7
Q9HXW4	PA3676	0.567565	0.999579	0.270667	-0.729333	0.277668	-0.0942123	-0.0577416	-0.159724	1744;;tr|Q9HXW4|Q9HXW4_PSEAE Probable Resistance-Nodulation-Cell Division (RND) efflux transporter OS=Pseudomonas aeruginosa (strain ATCC 15692 / DSM 22644 / CIP 104116 / JCM 14847 / LMG 12228 / 1C / PRS 101 / PAO1) OX=208964 GN=PA3676 PE=4 SV=1;;Q9HXW4;;43.344;;12
Q9HWX7	thiL	0.567317	0.999579	0.270822	0.729178	0.107943	0.271893	0.0560595	0.490133	1492;;tr|Q9HWX7|Q9HWX7_PSEAE Thiamine-monophosphate kinase OS=Pseudomonas aeruginosa (strain ATCC 15692 / DSM 22644 / CIP 104116 / JCM 14847 / LMG 12228 / 1C / PRS 101 / PAO1) OX=208964 GN=thiL PE=3 SV=1;;Q9HWX7;;10.38;;5
Q9I4U3	rmuC	0.566981	0.999579	0.271031	-0.728969	0.0555302	0.190941	0.0697639	-0.0506792	3243;;sp|Q9I4U3|RMUC_PSEAE DNA recombination protein RmuC homolog OS=Pseudomonas aeruginosa (strain ATCC 15692 / DSM 22644 / CIP 104116 / JCM 14847 / LMG 12228 / 1C / PRS 101 / PAO1) OX=208964 GN=rmuC PE=3 SV=1;;Q9I4U3;;37.596;;14
Q9HVK2	PA4582	0.566588	0.999579	0.271276	0.728724	-0.269436	-0.0506034	0.091981	0.051315	1150;;tr|Q9HVK2|Q9HVK2_PSEAE PHB domain-containing protein OS=Pseudomonas aeruginosa (strain ATCC 15692 / DSM 22644 / CIP 104116 / JCM 14847 / LMG 12228 / 1C / PRS 101 / PAO1) OX=208964 GN=PA4582 PE=3 SV=1;;Q9HVK2;;7.3518;;3
Q9HYX7	rdgC	0.565852	0.999579	0.271736	-0.728264	0.0700771	0.15346	0.0683949	0.00633976	1960;;sp|Q9HYX7|RDGC_PSEAE Recombination-associated protein RdgC OS=Pseudomonas aeruginosa (strain ATCC 15692 / DSM 22644 / CIP 104116 / JCM 14847 / LMG 12228 / 1C / PRS 101 / PAO1) OX=208964 GN=rdgC PE=1 SV=1;;Q9HYX7;;245.49;;25
Q9HUQ6	PA4907	0.565231	0.999579	0.272125	-0.727875	0.041333	-0.012827	-0.025769	-0.0271099	949;;tr|Q9HUQ6|Q9HUQ6_PSEAE Probable short-chain dehydrogenase OS=Pseudomonas aeruginosa (strain ATCC 15692 / DSM 22644 / CIP 104116 / JCM 14847 / LMG 12228 / 1C / PRS 101 / PAO1) OX=208964 GN=PA4907 PE=1 SV=1;;Q9HUQ6;;102.2;;13
Q9I0T0	PA2554	0.564772	0.999579	0.272413	0.727587	-0.121432	0.196891	0.0742662	0.259762	2428;;tr|Q9I0T0|Q9I0T0_PSEAE Probable short-chain dehydrogenase OS=Pseudomonas aeruginosa (strain ATCC 15692 / DSM 22644 / CIP 104116 / JCM 14847 / LMG 12228 / 1C / PRS 101 / PAO1) OX=208964 GN=PA2554 PE=3 SV=1;;Q9I0T0;;224.55;;15
Q9HY76	PA3534	0.564116	0.999579	0.272825	-0.727175	-0.278682	0.0873401	-0.998729	-0.918002	1815;;tr|Q9HY76|Q9HY76_PSEAE Probable oxidoreductase OS=Pseudomonas aeruginosa (strain ATCC 15692 / DSM 22644 / CIP 104116 / JCM 14847 / LMG 12228 / 1C / PRS 101 / PAO1) OX=208964 GN=PA3534 PE=4 SV=1;;Q9HY76;;3.7693;;3
Q9I4Y1	PA0988	0.564093	0.999579	0.272839	0.727161	0.599551	0.547583	0.282059	1.28783	3266;;tr|Q9I4Y1|Q9I4Y1_PSEAE 4HBT domain-containing protein OS=Pseudomonas aeruginosa (strain ATCC 15692 / DSM 22644 / CIP 104116 / JCM 14847 / LMG 12228 / 1C / PRS 101 / PAO1) OX=208964 GN=PA0988 PE=4 SV=1;;Q9I4Y1;;2.3412;;2
P38103	dapB	0.563549	0.999579	0.273181	-0.726819	0.0121378	0.0574458	-0.186212	-0.145848	300;;sp|P38103|DAPB_PSEAE 4-hydroxy-tetrahydrodipicolinate reductase OS=Pseudomonas aeruginosa (strain ATCC 15692 / DSM 22644 / CIP 104116 / JCM 14847 / LMG 12228 / 1C / PRS 101 / PAO1) OX=208964 GN=dapB PE=1 SV=2;;P38103;;145.89;;17
Q9HVM9	pilX	0.563261	0.999579	0.273362	-0.726638	-0.0655993	-0.145194	-0.199377	-0.183166	1174;;tr|Q9HVM9|Q9HVM9_PSEAE Type 4 fimbrial biogenesis protein PilX OS=Pseudomonas aeruginosa (strain ATCC 15692 / DSM 22644 / CIP 104116 / JCM 14847 / LMG 12228 / 1C / PRS 101 / PAO1) OX=208964 GN=pilX PE=4 SV=1;;Q9HVM9;;72.471;;8
Q9I5H4	opdH	0.562598	0.999579	0.27378	0.72622	-0.153532	0.0716938	-0.0460916	0.129376	3393;;tr|Q9I5H4|Q9I5H4_PSEAE Cis-aconitate porin OpdH OS=Pseudomonas aeruginosa (strain ATCC 15692 / DSM 22644 / CIP 104116 / JCM 14847 / LMG 12228 / 1C / PRS 101 / PAO1) OX=208964 GN=opdH PE=1 SV=1;;Q9I5H4;;42.061;;12
Q9HZN3	PA2971	0.562554	0.999579	0.273808	0.726192	-0.357846	0.257731	0.104985	0.360715	2158;;tr|Q9HZN3|Q9HZN3_PSEAE 23S rRNA accumulation protein YceD OS=Pseudomonas aeruginosa (strain ATCC 15692 / DSM 22644 / CIP 104116 / JCM 14847 / LMG 12228 / 1C / PRS 101 / PAO1) OX=208964 GN=PA2971 PE=3 SV=1;;Q9HZN3;;45.828;;6
Q9HU62	PA5122	0.561452	0.999579	0.274503	-0.725497	-0.264009	-0.676757	-1.0838	-0.947169	795;;tr|Q9HU62|Q9HU62_PSEAE DUF4124 domain-containing protein OS=Pseudomonas aeruginosa (strain ATCC 15692 / DSM 22644 / CIP 104116 / JCM 14847 / LMG 12228 / 1C / PRS 101 / PAO1) OX=208964 GN=PA5122 PE=4 SV=1;;Q9HU62;;2.4904;;1
Q9HZD2	PA3076	0.560896	0.999579	0.274856	-0.725144	0.0221671	0.323743	0.0243241	-0.20503	2072;;tr|Q9HZD2|Q9HZD2_PSEAE Uncharacterized protein OS=Pseudomonas aeruginosa (strain ATCC 15692 / DSM 22644 / CIP 104116 / JCM 14847 / LMG 12228 / 1C / PRS 101 / PAO1) OX=208964 GN=PA3076 PE=4 SV=1;;Q9HZD2;;32.343;;4
Q9HZA8	folC	0.560743	0.999579	0.274952	-0.725048	0.0853565	0.202988	0.0748453	-0.00317818	2053;;tr|Q9HZA8|Q9HZA8_PSEAE Dihydrofolate synthase/folylpolyglutamate synthase OS=Pseudomonas aeruginosa (strain ATCC 15692 / DSM 22644 / CIP 104116 / JCM 14847 / LMG 12228 / 1C / PRS 101 / PAO1) OX=208964 GN=folC PE=3 SV=1;;Q9HZA8;;59.648;;12
Q9HXM8	tadA	0.560532	0.999579	0.275086	-0.724914	-0.17758	-0.461441	-0.333554	-0.522681	1672;;tr|Q9HXM8|Q9HXM8_PSEAE tRNA-specific adenosine deaminase OS=Pseudomonas aeruginosa (strain ATCC 15692 / DSM 22644 / CIP 104116 / JCM 14847 / LMG 12228 / 1C / PRS 101 / PAO1) OX=208964 GN=tadA PE=3 SV=1;;Q9HXM8;;18.469;;5
Q9HZ07	PA3233	0.560445	0.999579	0.275141	-0.724859	-0.296306	-0.199696	-0.26784	-0.377736	1985;;tr|Q9HZ07|Q9HZ07_PSEAE Uncharacterized protein OS=Pseudomonas aeruginosa (strain ATCC 15692 / DSM 22644 / CIP 104116 / JCM 14847 / LMG 12228 / 1C / PRS 101 / PAO1) OX=208964 GN=PA3233 PE=4 SV=1;;Q9HZ07;;8.1868;;3
P09591	tufA	0.560124	0.999579	0.275345	-0.724655	0.024082	-0.0777827	-0.0815542	-0.0973207	206;;sp|P09591|EFTU_PSEAE Elongation factor Tu OS=Pseudomonas aeruginosa (strain ATCC 15692 / DSM 22644 / CIP 104116 / JCM 14847 / LMG 12228 / 1C / PRS 101 / PAO1) OX=208964 GN=tufA PE=1 SV=2;;P09591;;323.31;;34
Q9HV17	PA4791	0.559449	0.999579	0.275773	-0.724227	0.134217	0.236405	0.253334	-0.0726958	1006;;tr|Q9HV17|Q9HV17_PSEAE DUF4136 domain-containing protein OS=Pseudomonas aeruginosa (strain ATCC 15692 / DSM 22644 / CIP 104116 / JCM 14847 / LMG 12228 / 1C / PRS 101 / PAO1) OX=208964 GN=PA4791 PE=4 SV=1;;Q9HV17;;17.282;;5
Q9I4D3	PA1205	0.559297	0.999579	0.275869	0.724131	0.314534	0.179905	0.00568367	0.904962	3131;;sp|Q9I4D3|Y1205_PSEAE Putative quercetin 2,3-dioxygenase PA1205 OS=Pseudomonas aeruginosa (strain ATCC 15692 / DSM 22644 / CIP 104116 / JCM 14847 / LMG 12228 / 1C / PRS 101 / PAO1) OX=208964 GN=PA1205 PE=3 SV=1;;Q9I4D3;;27.89;;9
Q9I5T7	PA0601	0.55874	0.999579	0.276223	0.723777	-0.398052	0.0792308	0.156384	0.187647	3437;;tr|Q9I5T7|Q9I5T7_PSEAE Probable two-component response regulator OS=Pseudomonas aeruginosa (strain ATCC 15692 / DSM 22644 / CIP 104116 / JCM 14847 / LMG 12228 / 1C / PRS 101 / PAO1) OX=208964 GN=PA0601 PE=4 SV=1;;Q9I5T7;;51.403;;7
Q9I2K9	PA1888	0.55807	0.999579	0.27665	0.72335	-0.0740298	-0.321684	-0.321516	0.349685	2750;;tr|Q9I2K9|Q9I2K9_PSEAE Uncharacterized protein OS=Pseudomonas aeruginosa (strain ATCC 15692 / DSM 22644 / CIP 104116 / JCM 14847 / LMG 12228 / 1C / PRS 101 / PAO1) OX=208964 GN=PA1888 PE=4 SV=1;;Q9I2K9;;24.354;;8
Q9HWK7	PA4174	0.557374	0.999579	0.277093	-0.722907	0.00947129	-0.0535236	0.0290513	-0.133276	1433;;tr|Q9HWK7|Q9HWK7_PSEAE Probable transcriptional regulator OS=Pseudomonas aeruginosa (strain ATCC 15692 / DSM 22644 / CIP 104116 / JCM 14847 / LMG 12228 / 1C / PRS 101 / PAO1) OX=208964 GN=PA4174 PE=3 SV=1;;Q9HWK7;;2.5391;;1
Q9I566	PA0879	0.557124	0.999579	0.277253	-0.722747	1.10397	0.377082	-0.3053	-0.072565	3320;;tr|Q9I566|Q9I566_PSEAE Probable acyl-CoA dehydrogenase OS=Pseudomonas aeruginosa (strain ATCC 15692 / DSM 22644 / CIP 104116 / JCM 14847 / LMG 12228 / 1C / PRS 101 / PAO1) OX=208964 GN=PA0879 PE=3 SV=1;;Q9I566;;4.7496;;2
Q9HUE2	PA5027	0.555769	0.999579	0.278119	-0.721881	0.00366254	0.177947	-0.0448787	-0.130941	860;;tr|Q9HUE2|Q9HUE2_PSEAE Uncharacterized protein OS=Pseudomonas aeruginosa (strain ATCC 15692 / DSM 22644 / CIP 104116 / JCM 14847 / LMG 12228 / 1C / PRS 101 / PAO1) OX=208964 GN=PA5027 PE=3 SV=1;;Q9HUE2;;162.49;;18
Q9XCX9	rnc	0.555482	0.999579	0.278303	0.721697	-0.0741615	0.179036	0.117202	0.218982	3835;;sp|Q9XCX9|RNC_PSEAE Ribonuclease 3 OS=Pseudomonas aeruginosa (strain ATCC 15692 / DSM 22644 / CIP 104116 / JCM 14847 / LMG 12228 / 1C / PRS 101 / PAO1) OX=208964 GN=rnc PE=3 SV=1;;Q9XCX9;;37.009;;10
Q9I697	gshB	0.554975	0.999579	0.278628	-0.721372	0.208364	0.198947	0.0221887	0.0696041	3559;;sp|Q9I697|GSHB_PSEAE Glutathione synthetase OS=Pseudomonas aeruginosa (strain ATCC 15692 / DSM 22644 / CIP 104116 / JCM 14847 / LMG 12228 / 1C / PRS 101 / PAO1) OX=208964 GN=gshB PE=3 SV=1;;Q9I697;;203.46;;16
G3XD63	chpB	0.554874	0.999579	0.278693	0.721307	-0.479544	-0.421243	0.000795872	-0.121833	124;;tr|G3XD63|G3XD63_PSEAE Probable methylesterase OS=Pseudomonas aeruginosa (strain ATCC 15692 / DSM 22644 / CIP 104116 / JCM 14847 / LMG 12228 / 1C / PRS 101 / PAO1) OX=208964 GN=chpB PE=4 SV=1;;G3XD63;;29.149;;9
Q9HXJ1	hscB	0.554306	0.999579	0.279058	0.720942	-0.700093	-0.0873632	0.0460693	0.0608027	1646;;sp|Q9HXJ1|HSCB_PSEAE Co-chaperone protein HscB homolog OS=Pseudomonas aeruginosa (strain ATCC 15692 / DSM 22644 / CIP 104116 / JCM 14847 / LMG 12228 / 1C / PRS 101 / PAO1) OX=208964 GN=hscB PE=3 SV=1;;Q9HXJ1;;9.7532;;3
Q9HXS4	PA3717	0.553645	0.999579	0.279482	0.720518	-0.073728	-0.0512784	0.145253	0.0890161	1710;;tr|Q9HXS4|Q9HXS4_PSEAE Peptidyl-prolyl cis-trans isomerase OS=Pseudomonas aeruginosa (strain ATCC 15692 / DSM 22644 / CIP 104116 / JCM 14847 / LMG 12228 / 1C / PRS 101 / PAO1) OX=208964 GN=PA3717 PE=3 SV=1;;Q9HXS4;;25.191;;5
Q06584	pys2	0.553563	0.999579	0.279535	-0.720465	-0.270539	-0.037196	-0.194361	-0.466586	416;;sp|Q06584|PYS2_PSEAE Pyocin-S2 OS=Pseudomonas aeruginosa (strain ATCC 15692 / DSM 22644 / CIP 104116 / JCM 14847 / LMG 12228 / 1C / PRS 101 / PAO1) OX=208964 GN=pys2 PE=1 SV=3;;Q06584;;48.124;;6
Q9I1F1	PA2327	0.553482	0.999579	0.279588	-0.720412	0.743635	0.0191337	0.445251	-0.185067	2561;;tr|Q9I1F1|Q9I1F1_PSEAE Probable permease of ABC transporter OS=Pseudomonas aeruginosa (strain ATCC 15692 / DSM 22644 / CIP 104116 / JCM 14847 / LMG 12228 / 1C / PRS 101 / PAO1) OX=208964 GN=PA2327 PE=3 SV=1;;Q9I1F1;;4.0714;;1
Q9HTZ7;REV__Q9I3Y6	pckA	0.553179	0.999579	0.279783	-0.720217	0.206263	0.157654	-0.0178101	0.0382757	739;;sp|Q9HTZ7|PCKA_PSEAE Phosphoenolpyruvate carboxykinase (ATP) OS=Pseudomonas aeruginosa (strain ATCC 15692 / DSM 22644 / CIP 104116 / JCM 14847 / LMG 12228 / 1C / PRS 101 / PAO1) OX=208964 GN=pckA PE=3 SV=1;;Q9HTZ7;REV__Q9I3Y6;;323.31;;38;1
Q9I0L2	mnmA	0.553124	0.999579	0.279818	0.720182	-0.216084	-0.0840617	0.0441877	-0.000679065	2377;;sp|Q9I0L2|MNMA_PSEAE tRNA-specific 2-thiouridylase MnmA OS=Pseudomonas aeruginosa (strain ATCC 15692 / DSM 22644 / CIP 104116 / JCM 14847 / LMG 12228 / 1C / PRS 101 / PAO1) OX=208964 GN=mnmA PE=3 SV=1;;Q9I0L2;;117.53;;18
Q9HUV7	retS	0.552025	0.999579	0.280527	0.719473	-0.0244609	0.0219468	0.173148	0.123916	976;;tr|Q9HUV7|Q9HUV7_PSEAE Histidine kinase OS=Pseudomonas aeruginosa (strain ATCC 15692 / DSM 22644 / CIP 104116 / JCM 14847 / LMG 12228 / 1C / PRS 101 / PAO1) OX=208964 GN=retS PE=1 SV=1;;Q9HUV7;;87.304;;23
Q9HT63	PA5510	0.551026	0.999579	0.281173	0.718827	-0.369341	-0.423144	0.057896	-0.0448112	530;;tr|Q9HT63|Q9HT63_PSEAE Probable transporter OS=Pseudomonas aeruginosa (strain ATCC 15692 / DSM 22644 / CIP 104116 / JCM 14847 / LMG 12228 / 1C / PRS 101 / PAO1) OX=208964 GN=PA5510 PE=4 SV=1;;Q9HT63;;3.1463;;2
Q9I0F9	PA2679	0.550901	0.999579	0.281254	-0.718746	-0.0549032	-0.0204548	0.069546	-0.30002	2345;;tr|Q9I0F9|Q9I0F9_PSEAE Methyltransf_11 domain-containing protein OS=Pseudomonas aeruginosa (strain ATCC 15692 / DSM 22644 / CIP 104116 / JCM 14847 / LMG 12228 / 1C / PRS 101 / PAO1) OX=208964 GN=PA2679 PE=4 SV=1;;Q9I0F9;;26.247;;5
Q9I402	PA1342	0.550895	0.999579	0.281258	-0.718742	0.111572	-0.334623	-0.092557	-0.445094	3055;;sp|Q9I402|GASBP_PSEAE L-glutamate/L-aspartate-binding protein OS=Pseudomonas aeruginosa (strain ATCC 15692 / DSM 22644 / CIP 104116 / JCM 14847 / LMG 12228 / 1C / PRS 101 / PAO1) OX=208964 GN=PA1342 PE=1 SV=1;;Q9I402;;245.74;;28
Q9I1B6	PA2363	0.550706	0.999579	0.281381	0.718619	-0.0104358	-0.0279624	0.22165	0.164006	2547;;tr|Q9I1B6|Q9I1B6_PSEAE Uncharacterized protein OS=Pseudomonas aeruginosa (strain ATCC 15692 / DSM 22644 / CIP 104116 / JCM 14847 / LMG 12228 / 1C / PRS 101 / PAO1) OX=208964 GN=PA2363 PE=4 SV=1;;Q9I1B6;;19.145;;5
Q9HWW4	PA4064	0.550269	0.999579	0.281663	-0.718337	0.281413	-0.229753	0.0439201	-0.353603	1480;;tr|Q9HWW4|Q9HWW4_PSEAE Probable ATP-binding component of ABC transporter OS=Pseudomonas aeruginosa (strain ATCC 15692 / DSM 22644 / CIP 104116 / JCM 14847 / LMG 12228 / 1C / PRS 101 / PAO1) OX=208964 GN=PA4064 PE=4 SV=1;;Q9HWW4;;27.994;;2
P24559	pilT	0.55013	0.999579	0.281754	0.718246	-0.069921	-0.002376	0.106133	0.0675012	253;;sp|P24559|PILT_PSEAE Type IV pilus retractation ATPase PilT OS=Pseudomonas aeruginosa (strain ATCC 15692 / DSM 22644 / CIP 104116 / JCM 14847 / LMG 12228 / 1C / PRS 101 / PAO1) OX=208964 GN=pilT PE=1 SV=1;;P24559;;142.16;;21
Q9HWL8	PA4163	0.54987	0.999579	0.281923	0.718077	-0.238641	-0.0604545	-0.13491	-0.027212	1437;;tr|Q9HWL8|Q9HWL8_PSEAE Uncharacterized protein OS=Pseudomonas aeruginosa (strain ATCC 15692 / DSM 22644 / CIP 104116 / JCM 14847 / LMG 12228 / 1C / PRS 101 / PAO1) OX=208964 GN=PA4163 PE=1 SV=1;;Q9HWL8;;153.07;;25
Q9I4H8	PA1159	0.549676	0.999579	0.282048	-0.717952	0.416212	-0.0498502	-0.0678059	-0.133483	3164;;tr|Q9I4H8|Q9I4H8_PSEAE Probable cold-shock protein OS=Pseudomonas aeruginosa (strain ATCC 15692 / DSM 22644 / CIP 104116 / JCM 14847 / LMG 12228 / 1C / PRS 101 / PAO1) OX=208964 GN=PA1159 PE=4 SV=1;;Q9I4H8;;121.15;;8
Q9I1Z7	ada	0.549011	0.999579	0.282481	0.717519	-0.601023	-0.945129	-0.274186	-0.238311	2655;;tr|Q9I1Z7|Q9I1Z7_PSEAE O6-methylguanine-DNA methyltransferase OS=Pseudomonas aeruginosa (strain ATCC 15692 / DSM 22644 / CIP 104116 / JCM 14847 / LMG 12228 / 1C / PRS 101 / PAO1) OX=208964 GN=ada PE=4 SV=1;;Q9I1Z7;;8.8222;;4
Q9HU82	PA5101	0.548496	0.999579	0.282816	0.717184	-0.317745	-0.19582	0.33202	0.164579	812;;tr|Q9HU82|Q9HU82_PSEAE Uncharacterized protein OS=Pseudomonas aeruginosa (strain ATCC 15692 / DSM 22644 / CIP 104116 / JCM 14847 / LMG 12228 / 1C / PRS 101 / PAO1) OX=208964 GN=PA5101 PE=4 SV=1;;Q9HU82;;9.9078;;4
Q9HYN9	dsdA	0.548231	0.999579	0.282989	-0.717011	0.346892	0.217483	-0.0431769	0.048392	1900;;sp|Q9HYN9|SDHD_PSEAE Probable D-serine dehydratase OS=Pseudomonas aeruginosa (strain ATCC 15692 / DSM 22644 / CIP 104116 / JCM 14847 / LMG 12228 / 1C / PRS 101 / PAO1) OX=208964 GN=dsdA PE=3 SV=1;;Q9HYN9;;39.698;;10
Q9HUG3	PA5002	0.548171	0.999579	0.283028	-0.716972	0.400864	0.0717623	0.151592	0.0230025	878;;tr|Q9HUG3|Q9HUG3_PSEAE N-acetylglucosaminylphosphatidylinositol deacetylase OS=Pseudomonas aeruginosa (strain ATCC 15692 / DSM 22644 / CIP 104116 / JCM 14847 / LMG 12228 / 1C / PRS 101 / PAO1) OX=208964 GN=PA5002 PE=3 SV=1;;Q9HUG3;;35.607;;11
Q9HXU3	PA3697	0.547601	0.999579	0.2834	0.7166	0.109554	-0.0539451	0.197851	0.247747	1726;;tr|Q9HXU3|Q9HXU3_PSEAE Uncharacterized protein OS=Pseudomonas aeruginosa (strain ATCC 15692 / DSM 22644 / CIP 104116 / JCM 14847 / LMG 12228 / 1C / PRS 101 / PAO1) OX=208964 GN=PA3697 PE=4 SV=1;;Q9HXU3;;57.942;;12
Q9HXR6	PA3726	0.547154	0.999579	0.283691	0.716309	0.0594055	0.189431	0.00492687	0.372153	1704;;tr|Q9HXR6|Q9HXR6_PSEAE Uncharacterized protein OS=Pseudomonas aeruginosa (strain ATCC 15692 / DSM 22644 / CIP 104116 / JCM 14847 / LMG 12228 / 1C / PRS 101 / PAO1) OX=208964 GN=PA3726 PE=4 SV=1;;Q9HXR6;;13.969;;5
Q9HW90	PA4311	0.547012	0.999579	0.283784	-0.716216	0.129546	0.24224	0.263906	-0.0930079	1348;;tr|Q9HW90|Q9HW90_PSEAE Glyco_trans_4-like_N domain-containing protein OS=Pseudomonas aeruginosa (strain ATCC 15692 / DSM 22644 / CIP 104116 / JCM 14847 / LMG 12228 / 1C / PRS 101 / PAO1) OX=208964 GN=PA4311 PE=4 SV=1;;Q9HW90;;26.559;;6
Q51566	xerC	0.546909	0.999579	0.283851	-0.716149	0.174759	-0.0338686	-0.290366	-0.196833	470;;sp|Q51566|XERC_PSEAE Tyrosine recombinase XerC OS=Pseudomonas aeruginosa (strain ATCC 15692 / DSM 22644 / CIP 104116 / JCM 14847 / LMG 12228 / 1C / PRS 101 / PAO1) OX=208964 GN=xerC PE=3 SV=2;;Q51566;;10.465;;5
Q9HU53	gpmI	0.546886	0.999579	0.283866	-0.716134	0.0535847	-0.150258	-0.0562355	-0.19085	788;;sp|Q9HU53|GPMI_PSEAE 2,3-bisphosphoglycerate-independent phosphoglycerate mutase OS=Pseudomonas aeruginosa (strain ATCC 15692 / DSM 22644 / CIP 104116 / JCM 14847 / LMG 12228 / 1C / PRS 101 / PAO1) OX=208964 GN=gpmI PE=3 SV=1;;Q9HU53;;315.58;;24
Q9I5U3	surA	0.544347	0.999579	0.285531	-0.714469	0.31348	0.108102	0.0459387	0.05411	3443;;sp|Q9I5U3|SURA_PSEAE Chaperone SurA OS=Pseudomonas aeruginosa (strain ATCC 15692 / DSM 22644 / CIP 104116 / JCM 14847 / LMG 12228 / 1C / PRS 101 / PAO1) OX=208964 GN=surA PE=3 SV=2;;Q9I5U3;;323.31;;34
Q9HWF1	rplR	0.543593	0.999579	0.286027	-0.713973	0.0571124	-0.214362	-0.105572	-0.260935	1392;;sp|Q9HWF1|RL18_PSEAE 50S ribosomal protein L18 OS=Pseudomonas aeruginosa (strain ATCC 15692 / DSM 22644 / CIP 104116 / JCM 14847 / LMG 12228 / 1C / PRS 101 / PAO1) OX=208964 GN=rplR PE=3 SV=1;;Q9HWF1;;212.61;;10
Q9HTQ9	PA5295	0.54298	0.999579	0.286431	-0.713569	-0.232311	-1.10961	-0.639265	-1.31163	672;;tr|Q9HTQ9|Q9HTQ9_PSEAE Uncharacterized protein OS=Pseudomonas aeruginosa (strain ATCC 15692 / DSM 22644 / CIP 104116 / JCM 14847 / LMG 12228 / 1C / PRS 101 / PAO1) OX=208964 GN=PA5295 PE=4 SV=1;;Q9HTQ9;;9.1474;;5
Q9I787	PA0045	0.541883	0.999579	0.287156	-0.712844	0.0981586	0.0479802	-0.346232	-0.226988	3786;;tr|Q9I787|Q9I787_PSEAE Curli production assembly/transport component CsgG OS=Pseudomonas aeruginosa (strain ATCC 15692 / DSM 22644 / CIP 104116 / JCM 14847 / LMG 12228 / 1C / PRS 101 / PAO1) OX=208964 GN=PA0045 PE=3 SV=1;;Q9I787;;112.22;;9
Q9HXX0	PA3670	0.541274	0.999579	0.287558	0.712442	-0.162726	0.0587614	0.0251775	0.0895768	1749;;tr|Q9HXX0|Q9HXX0_PSEAE ABC_transp_aux domain-containing protein OS=Pseudomonas aeruginosa (strain ATCC 15692 / DSM 22644 / CIP 104116 / JCM 14847 / LMG 12228 / 1C / PRS 101 / PAO1) OX=208964 GN=PA3670 PE=4 SV=1;;Q9HXX0;;115.5;;18
Q9HTG5	dgcB	0.539565	0.999579	0.288692	0.711308	0.0454588	-0.525727	1.10074	0.951695	606;;tr|Q9HTG5|Q9HTG5_PSEAE DgcB, Dimethylglycine catabolism OS=Pseudomonas aeruginosa (strain ATCC 15692 / DSM 22644 / CIP 104116 / JCM 14847 / LMG 12228 / 1C / PRS 101 / PAO1) OX=208964 GN=dgcB PE=4 SV=1;;Q9HTG5;;7.1098;;4
Q9I1R1	PA2206	0.538686	0.999579	0.289277	-0.710723	0.911343	2.0105	0.832476	0.143001	2617;;tr|Q9I1R1|Q9I1R1_PSEAE Probable transcriptional regulator OS=Pseudomonas aeruginosa (strain ATCC 15692 / DSM 22644 / CIP 104116 / JCM 14847 / LMG 12228 / 1C / PRS 101 / PAO1) OX=208964 GN=PA2206 PE=3 SV=1;;Q9I1R1;;3.2797;;2
Q9I2T8	ppiD	0.538605	0.999579	0.289331	-0.710669	0.227152	0.267442	0.098703	0.12635	2801;;tr|Q9I2T8|Q9I2T8_PSEAE Peptidyl-prolyl cis-trans isomerase D OS=Pseudomonas aeruginosa (strain ATCC 15692 / DSM 22644 / CIP 104116 / JCM 14847 / LMG 12228 / 1C / PRS 101 / PAO1) OX=208964 GN=ppiD PE=4 SV=1;;Q9I2T8;;323.31;;49
G3XCY0	PA0979	0.538368	0.999579	0.289489	0.710511	-0.216494	0.164714	0.161184	0.22372	65;;tr|G3XCY0|G3XCY0_PSEAE Uncharacterized protein OS=Pseudomonas aeruginosa (strain ATCC 15692 / DSM 22644 / CIP 104116 / JCM 14847 / LMG 12228 / 1C / PRS 101 / PAO1) OX=208964 GN=PA0979 PE=3 SV=1;;G3XCY0;;7.3003;;2
Q9I5Y9	PA0547	0.537865	0.999579	0.289824	0.710176	-0.715314	-0.732986	-0.275225	-0.392665	3480;;tr|Q9I5Y9|Q9I5Y9_PSEAE Probable transcriptional regulator OS=Pseudomonas aeruginosa (strain ATCC 15692 / DSM 22644 / CIP 104116 / JCM 14847 / LMG 12228 / 1C / PRS 101 / PAO1) OX=208964 GN=PA0547 PE=4 SV=1;;Q9I5Y9;;27.309;;6
Q9HZA1	PA3123	0.537636	0.999579	0.289978	0.710022	-0.649133	-0.213324	0.0795962	-0.0244127	2047;;tr|Q9HZA1|Q9HZA1_PSEAE Uncharacterized protein OS=Pseudomonas aeruginosa (strain ATCC 15692 / DSM 22644 / CIP 104116 / JCM 14847 / LMG 12228 / 1C / PRS 101 / PAO1) OX=208964 GN=PA3123 PE=4 SV=1;;Q9HZA1;;47.626;;7
Q9HZ48	PA3190	0.537626	0.999579	0.289984	-0.710016	0.114962	0.361216	0.159844	-0.0637178	2015;;tr|Q9HZ48|Q9HZ48_PSEAE Probable binding protein component of ABC sugar transporter OS=Pseudomonas aeruginosa (strain ATCC 15692 / DSM 22644 / CIP 104116 / JCM 14847 / LMG 12228 / 1C / PRS 101 / PAO1) OX=208964 GN=PA3190 PE=4 SV=1;;Q9HZ48;;323.31;;34
P38107	mucA	0.537404	0.999579	0.290132	-0.709868	0.349055	0.48853	0.246394	0.221738	301;;sp|P38107|MUCA_PSEAE Sigma factor AlgU negative regulatory protein OS=Pseudomonas aeruginosa (strain ATCC 15692 / DSM 22644 / CIP 104116 / JCM 14847 / LMG 12228 / 1C / PRS 101 / PAO1) OX=208964 GN=mucA PE=1 SV=1;;P38107;;231.62;;7
Q9HZW0	atuB	0.537322	0.999579	0.290187	-0.709813	-0.479614	-0.503885	-0.749245	-0.675561	2212;;tr|Q9HZW0|Q9HZW0_PSEAE Putative dehydrogenase involved in catabolism of citronellol OS=Pseudomonas aeruginosa (strain ATCC 15692 / DSM 22644 / CIP 104116 / JCM 14847 / LMG 12228 / 1C / PRS 101 / PAO1) OX=208964 GN=atuB PE=1 SV=1;;Q9HZW0;;14.019;;9
Q9HVD9	PA4653	0.536243	0.999579	0.290909	0.709091	-0.339884	0.00658904	0.000367723	0.0587105	1102;;tr|Q9HVD9|Q9HVD9_PSEAE Uncharacterized protein OS=Pseudomonas aeruginosa (strain ATCC 15692 / DSM 22644 / CIP 104116 / JCM 14847 / LMG 12228 / 1C / PRS 101 / PAO1) OX=208964 GN=PA4653 PE=4 SV=1;;Q9HVD9;;7.3056;;1
Q9HTX2	PA5218	0.53606	0.999579	0.291031	0.708969	0.0545851	-0.091485	0.293078	0.264311	718;;tr|Q9HTX2|Q9HTX2_PSEAE Probable transcriptional regulator OS=Pseudomonas aeruginosa (strain ATCC 15692 / DSM 22644 / CIP 104116 / JCM 14847 / LMG 12228 / 1C / PRS 101 / PAO1) OX=208964 GN=PA5218 PE=3 SV=1;;Q9HTX2;;6.1459;;4
Q9HWN6	PA4145	0.535357	0.999579	0.291503	-0.708497	0.254703	-0.340723	0.153392	-0.616023	1443;;tr|Q9HWN6|Q9HWN6_PSEAE Probable transcriptional regulator OS=Pseudomonas aeruginosa (strain ATCC 15692 / DSM 22644 / CIP 104116 / JCM 14847 / LMG 12228 / 1C / PRS 101 / PAO1) OX=208964 GN=PA4145 PE=3 SV=1;;Q9HWN6;;41.945;;5
Q9HZU6	PA2901	0.535	0.999579	0.291743	-0.708257	0.0805372	0.161125	0.160202	-0.0436573	2201;;tr|Q9HZU6|Q9HZU6_PSEAE DUF4398 domain-containing protein OS=Pseudomonas aeruginosa (strain ATCC 15692 / DSM 22644 / CIP 104116 / JCM 14847 / LMG 12228 / 1C / PRS 101 / PAO1) OX=208964 GN=PA2901 PE=1 SV=1;;Q9HZU6;;35.24;;7
Q9I0S6	PA2558	0.534018	0.999579	0.292403	-0.707597	1.31747	0.345824	0.388576	0.207009	2424;;tr|Q9I0S6|Q9I0S6_PSEAE Protein MgtC OS=Pseudomonas aeruginosa (strain ATCC 15692 / DSM 22644 / CIP 104116 / JCM 14847 / LMG 12228 / 1C / PRS 101 / PAO1) OX=208964 GN=PA2558 PE=3 SV=1;;Q9I0S6;;3.9144;;2
Q9I6C1	ftsY	0.53395	0.999579	0.292449	-0.707551	0.156588	0.173889	-0.0557529	0.000901192	3578;;tr|Q9I6C1|Q9I6C1_PSEAE Signal recognition particle receptor FtsY OS=Pseudomonas aeruginosa (strain ATCC 15692 / DSM 22644 / CIP 104116 / JCM 14847 / LMG 12228 / 1C / PRS 101 / PAO1) OX=208964 GN=ftsY PE=3 SV=1;;Q9I6C1;;323.31;;23
Q9I3I1	dnaX	0.533748	0.999579	0.292585	-0.707415	0.0481172	-0.0807117	0.027246	-0.140901	2964;;tr|Q9I3I1|Q9I3I1_PSEAE DNA polymerase III subunit gamma/tau OS=Pseudomonas aeruginosa (strain ATCC 15692 / DSM 22644 / CIP 104116 / JCM 14847 / LMG 12228 / 1C / PRS 101 / PAO1) OX=208964 GN=dnaX PE=3 SV=1;;Q9I3I1;;103.22;;22
Q9HUL8	mutL	0.532192	0.999579	0.293635	-0.706365	0.107412	-0.0508647	0.0570827	-0.100264	920;;sp|Q9HUL8|MUTL_PSEAE DNA mismatch repair protein MutL OS=Pseudomonas aeruginosa (strain ATCC 15692 / DSM 22644 / CIP 104116 / JCM 14847 / LMG 12228 / 1C / PRS 101 / PAO1) OX=208964 GN=mutL PE=3 SV=1;;Q9HUL8;;142.95;;28
Q9I0T4	PA2550	0.532029	0.999579	0.293745	0.706255	-0.103356	0.166205	0.112437	0.200207	2432;;tr|Q9I0T4|Q9I0T4_PSEAE Probable acyl-CoA dehydrogenase OS=Pseudomonas aeruginosa (strain ATCC 15692 / DSM 22644 / CIP 104116 / JCM 14847 / LMG 12228 / 1C / PRS 101 / PAO1) OX=208964 GN=PA2550 PE=3 SV=1;;Q9I0T4;;46.803;;11
Q9I6D8	pfpI	0.531999	0.999579	0.293765	-0.706235	0.0432469	0.0010626	-0.277263	-0.188339	3592;;tr|Q9I6D8|Q9I6D8_PSEAE Protease PfpI OS=Pseudomonas aeruginosa (strain ATCC 15692 / DSM 22644 / CIP 104116 / JCM 14847 / LMG 12228 / 1C / PRS 101 / PAO1) OX=208964 GN=pfpI PE=3 SV=1;;Q9I6D8;;67.556;;11
Q9HU73	fbp	0.53177	0.999579	0.293921	0.706079	-0.0376485	0.0803277	0.0357085	0.0977959	804;;sp|Q9HU73|F16PA_PSEAE Fructose-1,6-bisphosphatase class 1 OS=Pseudomonas aeruginosa (strain ATCC 15692 / DSM 22644 / CIP 104116 / JCM 14847 / LMG 12228 / 1C / PRS 101 / PAO1) OX=208964 GN=fbp PE=3 SV=1;;Q9HU73;;323.31;;19
Q9I152	PA2430	0.531668	0.999579	0.29399	-0.70601	1.19738	0.8018	0.313092	0.503235	2504;;tr|Q9I152|Q9I152_PSEAE HlyD_D23 domain-containing protein OS=Pseudomonas aeruginosa (strain ATCC 15692 / DSM 22644 / CIP 104116 / JCM 14847 / LMG 12228 / 1C / PRS 101 / PAO1) OX=208964 GN=PA2430 PE=4 SV=1;;Q9I152;;7.3264;;4
Q9HVR1	PA4510	0.53116	0.999579	0.294334	0.705666	-0.289407	-0.0458101	1.45263	0.968601	1195;;tr|Q9HVR1|Q9HVR1_PSEAE AHS1 domain-containing protein OS=Pseudomonas aeruginosa (strain ATCC 15692 / DSM 22644 / CIP 104116 / JCM 14847 / LMG 12228 / 1C / PRS 101 / PAO1) OX=208964 GN=PA4510 PE=4 SV=1;;Q9HVR1;;1.5872;;1
G3XD13	PA0902	0.530735	0.999579	0.294622	0.705378	-0.0645386	-0.127776	-0.0592626	-0.0214541	89;;tr|G3XD13|G3XD13_PSEAE Beta_elim_lyase domain-containing protein OS=Pseudomonas aeruginosa (strain ATCC 15692 / DSM 22644 / CIP 104116 / JCM 14847 / LMG 12228 / 1C / PRS 101 / PAO1) OX=208964 GN=PA0902 PE=3 SV=1;;G3XD13;;71.88;;13
Q9I0B3	PA2729	0.530098	0.999579	0.295054	0.704946	-0.213546	0.119685	0.127121	0.170215	2313;;tr|Q9I0B3|Q9I0B3_PSEAE Uncharacterized protein OS=Pseudomonas aeruginosa (strain ATCC 15692 / DSM 22644 / CIP 104116 / JCM 14847 / LMG 12228 / 1C / PRS 101 / PAO1) OX=208964 GN=PA2729 PE=4 SV=1;;Q9I0B3;;36.903;;3
Q9HTT1	PA5269	0.529401	0.999579	0.295528	0.704472	-0.618017	-0.690199	0.276307	0.0329219	688;;tr|Q9HTT1|Q9HTT1_PSEAE Uncharacterized protein OS=Pseudomonas aeruginosa (strain ATCC 15692 / DSM 22644 / CIP 104116 / JCM 14847 / LMG 12228 / 1C / PRS 101 / PAO1) OX=208964 GN=PA5269 PE=4 SV=1;;Q9HTT1;;28.072;;1
Q9HWV8	PA4070	0.528946	0.999579	0.295838	0.704162	-15.6761	-2.35761	0.651404	0.4765	1475;;tr|Q9HWV8|Q9HWV8_PSEAE Probable transcriptional regulator OS=Pseudomonas aeruginosa (strain ATCC 15692 / DSM 22644 / CIP 104116 / JCM 14847 / LMG 12228 / 1C / PRS 101 / PAO1) OX=208964 GN=PA4070 PE=4 SV=1;;Q9HWV8;;2.9791;;4
G3XCY4	amrZ	0.528868	0.999579	0.295891	-0.704109	0.609566	0.542943	0.397764	0.452014	67;;sp|G3XCY4|AMRZ_PSEAE Transcription factor AmrZ OS=Pseudomonas aeruginosa (strain ATCC 15692 / DSM 22644 / CIP 104116 / JCM 14847 / LMG 12228 / 1C / PRS 101 / PAO1) OX=208964 GN=amrZ PE=1 SV=1;;G3XCY4;;102.86;;7
Q9I0V4	PA2529	0.52871	0.999579	0.295999	-0.704001	1.85537	0.108669	-0.68111	-0.430534	2450;;tr|Q9I0V4|Q9I0V4_PSEAE PmbA_TldD_C domain-containing protein OS=Pseudomonas aeruginosa (strain ATCC 15692 / DSM 22644 / CIP 104116 / JCM 14847 / LMG 12228 / 1C / PRS 101 / PAO1) OX=208964 GN=PA2529 PE=3 SV=1;;Q9I0V4;;89.126;;13
Q9I514	purN	0.527778	0.999579	0.296635	-0.703365	-0.0804464	0.0444801	0.0941033	-0.353723	3289;;tr|Q9I514|Q9I514_PSEAE Phosphoribosylglycinamide formyltransferase OS=Pseudomonas aeruginosa (strain ATCC 15692 / DSM 22644 / CIP 104116 / JCM 14847 / LMG 12228 / 1C / PRS 101 / PAO1) OX=208964 GN=purN PE=3 SV=1;;Q9I514;;60.795;;4
Q9I6P5	PA0243	0.527611	0.999579	0.296749	-0.703251	0.559902	0.20631	-0.667603	-0.344994	3664;;tr|Q9I6P5|Q9I6P5_PSEAE Probable transcriptional regulator OS=Pseudomonas aeruginosa (strain ATCC 15692 / DSM 22644 / CIP 104116 / JCM 14847 / LMG 12228 / 1C / PRS 101 / PAO1) OX=208964 GN=PA0243 PE=4 SV=1;;Q9I6P5;;34.352;;4
Q9I4Z8	PA0961	0.527517	0.999579	0.296813	0.703187	0.104642	-0.0499099	0.173609	0.222537	3276;;tr|Q9I4Z8|Q9I4Z8_PSEAE Probable cold-shock protein OS=Pseudomonas aeruginosa (strain ATCC 15692 / DSM 22644 / CIP 104116 / JCM 14847 / LMG 12228 / 1C / PRS 101 / PAO1) OX=208964 GN=PA0961 PE=4 SV=1;;Q9I4Z8;;19.224;;5
Q9I5C9	PA0810	0.527464	0.999579	0.296849	0.703151	-0.227704	0.133899	0.206347	0.206797	3359;;tr|Q9I5C9|Q9I5C9_PSEAE (S)-2-haloacid dehalogenase OS=Pseudomonas aeruginosa (strain ATCC 15692 / DSM 22644 / CIP 104116 / JCM 14847 / LMG 12228 / 1C / PRS 101 / PAO1) OX=208964 GN=PA0810 PE=1 SV=1;;Q9I5C9;;8.4662;;3
Q9HX49	PA3967	0.527074	0.999579	0.297116	-0.702884	0.0104093	0.181927	-0.140462	-0.154679	1544;;tr|Q9HX49|Q9HX49_PSEAE Uncharacterized protein OS=Pseudomonas aeruginosa (strain ATCC 15692 / DSM 22644 / CIP 104116 / JCM 14847 / LMG 12228 / 1C / PRS 101 / PAO1) OX=208964 GN=PA3967 PE=1 SV=1;;Q9HX49;;9.0936;;4
P48247	hemL	0.526993	0.999579	0.297171	-0.702829	0.173137	0.0456857	0.0705294	0.0304166	332;;sp|P48247|GSA_PSEAE Glutamate-1-semialdehyde 2,1-aminomutase OS=Pseudomonas aeruginosa (strain ATCC 15692 / DSM 22644 / CIP 104116 / JCM 14847 / LMG 12228 / 1C / PRS 101 / PAO1) OX=208964 GN=hemL PE=1 SV=2;;P48247;;323.31;;23
Q9HU87	PA5096	0.526523	0.999579	0.297493	-0.702507	0.160626	0.382168	-0.0120255	-0.040797	816;;tr|Q9HU87|Q9HU87_PSEAE Probable binding protein component of ABC transporter OS=Pseudomonas aeruginosa (strain ATCC 15692 / DSM 22644 / CIP 104116 / JCM 14847 / LMG 12228 / 1C / PRS 101 / PAO1) OX=208964 GN=PA5096 PE=4 SV=1;;Q9HU87;;69.121;;13
Q9I0E3	PA2699	0.526108	0.999579	0.297778	0.702222	-0.0276017	0.118162	0.0596453	0.139508	2334;;tr|Q9I0E3|Q9I0E3_PSEAE Amidohydro_3 domain-containing protein OS=Pseudomonas aeruginosa (strain ATCC 15692 / DSM 22644 / CIP 104116 / JCM 14847 / LMG 12228 / 1C / PRS 101 / PAO1) OX=208964 GN=PA2699 PE=4 SV=1;;Q9I0E3;;115.76;;33
Q9I6W5	PA0167	0.526003	0.999579	0.29785	0.70215	-0.257869	-0.0636555	0.0740786	0.0209428	3700;;tr|Q9I6W5|Q9I6W5_PSEAE Probable transcriptional regulator OS=Pseudomonas aeruginosa (strain ATCC 15692 / DSM 22644 / CIP 104116 / JCM 14847 / LMG 12228 / 1C / PRS 101 / PAO1) OX=208964 GN=PA0167 PE=4 SV=1;;Q9I6W5;;10.299;;6
Q9I323	popD	0.5258	0.999579	0.297989	0.702011	-0.103699	-0.254483	-0.222463	0.0765509	2861;;tr|Q9I323|Q9I323_PSEAE Translocator outer membrane protein PopD OS=Pseudomonas aeruginosa (strain ATCC 15692 / DSM 22644 / CIP 104116 / JCM 14847 / LMG 12228 / 1C / PRS 101 / PAO1) OX=208964 GN=popD PE=4 SV=1;;Q9I323;;48.673;;9
Q9I377	PA1648	0.525367	0.999579	0.298286	0.701714	-0.29836	-0.12883	-0.29759	-0.0212911	2887;;tr|Q9I377|Q9I377_PSEAE Probable oxidoreductase OS=Pseudomonas aeruginosa (strain ATCC 15692 / DSM 22644 / CIP 104116 / JCM 14847 / LMG 12228 / 1C / PRS 101 / PAO1) OX=208964 GN=PA1648 PE=1 SV=1;;Q9I377;;47.299;;12
Q9I658	PA0460	0.524447	0.999579	0.298919	-0.701081	0.34434	-0.449973	-0.160133	-0.556804	3528;;tr|Q9I658|Q9I658_PSEAE Uncharacterized protein OS=Pseudomonas aeruginosa (strain ATCC 15692 / DSM 22644 / CIP 104116 / JCM 14847 / LMG 12228 / 1C / PRS 101 / PAO1) OX=208964 GN=PA0460 PE=4 SV=1;;Q9I658;;323.31;;7
Q9HW98	tadA	0.524001	0.999579	0.299226	0.700774	-2.31524	-0.218276	-0.10644	0.100024	1352;;tr|Q9HW98|Q9HW98_PSEAE TadA ATPase OS=Pseudomonas aeruginosa (strain ATCC 15692 / DSM 22644 / CIP 104116 / JCM 14847 / LMG 12228 / 1C / PRS 101 / PAO1) OX=208964 GN=tadA PE=3 SV=1;;Q9HW98;;7.0631;;2
Q9HVW7	murA	0.52362	0.999579	0.299489	-0.700511	0.220081	0.0604668	0.0109645	0.0223259	1246;;sp|Q9HVW7|MURA_PSEAE UDP-N-acetylglucosamine 1-carboxyvinyltransferase OS=Pseudomonas aeruginosa (strain ATCC 15692 / DSM 22644 / CIP 104116 / JCM 14847 / LMG 12228 / 1C / PRS 101 / PAO1) OX=208964 GN=murA PE=1 SV=1;;Q9HVW7;;323.31;;26
Q05097	lecA	0.523174	0.999579	0.299796	0.700204	-0.0473319	0.147935	0.0630477	0.177772	411;;sp|Q05097|PA1L_PSEAE PA-I galactophilic lectin OS=Pseudomonas aeruginosa (strain ATCC 15692 / DSM 22644 / CIP 104116 / JCM 14847 / LMG 12228 / 1C / PRS 101 / PAO1) OX=208964 GN=lecA PE=1 SV=2;;Q05097;;3.4242;;1
Q9I4R3	PA1061	0.523139	0.999579	0.29982	-0.70018	0.114024	0.132408	-0.0302441	0.00921234	3219;;tr|Q9I4R3|Q9I4R3_PSEAE PALP domain-containing protein OS=Pseudomonas aeruginosa (strain ATCC 15692 / DSM 22644 / CIP 104116 / JCM 14847 / LMG 12228 / 1C / PRS 101 / PAO1) OX=208964 GN=PA1061 PE=4 SV=1;;Q9I4R3;;224.89;;14
Q9HU57	trmL	0.522386	0.999579	0.300341	0.699659	-0.573161	-0.299178	0.135383	-0.0369846	792;;tr|Q9HU57|Q9HU57_PSEAE tRNA (cytidine(34)-2-O)-methyltransferase OS=Pseudomonas aeruginosa (strain ATCC 15692 / DSM 22644 / CIP 104116 / JCM 14847 / LMG 12228 / 1C / PRS 101 / PAO1) OX=208964 GN=trmL PE=1 SV=1;;Q9HU57;;11.602;;4
Q9HYU3	fadD2	0.52232	0.999579	0.300386	0.699614	-0.238006	-0.0102558	-0.0961776	0.0203743	1943;;tr|Q9HYU3|Q9HYU3_PSEAE Long-chain-fatty-acid--CoA ligase OS=Pseudomonas aeruginosa (strain ATCC 15692 / DSM 22644 / CIP 104116 / JCM 14847 / LMG 12228 / 1C / PRS 101 / PAO1) OX=208964 GN=fadD2 PE=4 SV=1;;Q9HYU3;;147.26;;20
Q9I413	PA1331	0.521437	0.999579	0.300998	0.699002	-0.335579	0.165938	0.160569	0.233047	3065;;tr|Q9I413|Q9I413_PSEAE CBS domain-containing protein OS=Pseudomonas aeruginosa (strain ATCC 15692 / DSM 22644 / CIP 104116 / JCM 14847 / LMG 12228 / 1C / PRS 101 / PAO1) OX=208964 GN=PA1331 PE=3 SV=1;;Q9I413;;9.873;;4
Q9HZ41	PA3199	0.520852	0.999579	0.301403	0.698597	0.219503	0.364517	0.396339	0.393534	2009;;tr|Q9HZ41|Q9HZ41_PSEAE YrdC-like domain-containing protein OS=Pseudomonas aeruginosa (strain ATCC 15692 / DSM 22644 / CIP 104116 / JCM 14847 / LMG 12228 / 1C / PRS 101 / PAO1) OX=208964 GN=PA3199 PE=4 SV=1;;Q9HZ41;;16.159;;8
Q9HV64	PA4735	0.520729	0.999579	0.301489	-0.698511	1.71184	0.606991	0.0718721	0.261381	1041;;tr|Q9HV64|Q9HV64_PSEAE Uncharacterized protein OS=Pseudomonas aeruginosa (strain ATCC 15692 / DSM 22644 / CIP 104116 / JCM 14847 / LMG 12228 / 1C / PRS 101 / PAO1) OX=208964 GN=PA4735 PE=4 SV=1;;Q9HV64;;323.31;;40
Q9I429	PA1315	0.520561	0.999579	0.301605	0.698395	-0.0540294	0.0614226	0.0874069	0.0847199	3076;;tr|Q9I429|Q9I429_PSEAE Probable transcriptional regulator OS=Pseudomonas aeruginosa (strain ATCC 15692 / DSM 22644 / CIP 104116 / JCM 14847 / LMG 12228 / 1C / PRS 101 / PAO1) OX=208964 GN=PA1315 PE=4 SV=1;;Q9I429;;27.725;;7
Q9I3G0	ccoN2	0.520214	0.999579	0.301846	0.698154	-0.27357	-0.0135153	0.0687922	0.0481449	2950;;tr|Q9I3G0|Q9I3G0_PSEAE Cytochrome-c oxidase OS=Pseudomonas aeruginosa (strain ATCC 15692 / DSM 22644 / CIP 104116 / JCM 14847 / LMG 12228 / 1C / PRS 101 / PAO1) OX=208964 GN=ccoN2 PE=3 SV=1;;Q9I3G0;;70.564;;4
Q9HVK8	PA4576	0.520029	0.999579	0.301975	-0.698025	0.142677	0.0389606	0.0537358	0.0272056	1155;;tr|Q9HVK8|Q9HVK8_PSEAE Endopeptidase La OS=Pseudomonas aeruginosa (strain ATCC 15692 / DSM 22644 / CIP 104116 / JCM 14847 / LMG 12228 / 1C / PRS 101 / PAO1) OX=208964 GN=PA4576 PE=3 SV=1;;Q9HVK8;;214.04;;39
P42806	prfA	0.51853	0.999579	0.303019	-0.696981	0.246285	0.364804	0.0314436	0.0688061	312;;sp|P42806|RF1_PSEAE Peptide chain release factor 1 OS=Pseudomonas aeruginosa (strain ATCC 15692 / DSM 22644 / CIP 104116 / JCM 14847 / LMG 12228 / 1C / PRS 101 / PAO1) OX=208964 GN=prfA PE=3 SV=2;;P42806;;77.065;;12
G3XD30	pilN	0.518085	0.999579	0.30333	-0.69667	0.27662	0.386059	-0.253606	-0.112069	104;;sp|G3XD30|PILN_PSEAE Type IV pilus inner membrane component PilN OS=Pseudomonas aeruginosa (strain ATCC 15692 / DSM 22644 / CIP 104116 / JCM 14847 / LMG 12228 / 1C / PRS 101 / PAO1) OX=208964 GN=pilN PE=1 SV=1;;G3XD30;;124.5;;12
Q9HUN0	rpsR	0.517635	0.999579	0.303644	-0.696356	0.043817	0.0490891	0.107657	-0.0784668	931;;sp|Q9HUN0|RS18_PSEAE 30S ribosomal protein S18 OS=Pseudomonas aeruginosa (strain ATCC 15692 / DSM 22644 / CIP 104116 / JCM 14847 / LMG 12228 / 1C / PRS 101 / PAO1) OX=208964 GN=rpsR PE=3 SV=1;;Q9HUN0;;96.36;;7
Q9HZD8	PA3070	0.517536	0.999579	0.303713	-0.696287	0.0662513	0.21376	-0.00134102	-0.0436888	2078;;tr|Q9HZD8|Q9HZD8_PSEAE Uncharacterized protein OS=Pseudomonas aeruginosa (strain ATCC 15692 / DSM 22644 / CIP 104116 / JCM 14847 / LMG 12228 / 1C / PRS 101 / PAO1) OX=208964 GN=PA3070 PE=4 SV=1;;Q9HZD8;;56.677;;14
Q9I0A3	pheS	0.517522	0.999579	0.303723	0.696277	-0.182251	-0.0817801	0.0842846	0.0175174	2309;;sp|Q9I0A3|SYFA_PSEAE Phenylalanine--tRNA ligase alpha subunit OS=Pseudomonas aeruginosa (strain ATCC 15692 / DSM 22644 / CIP 104116 / JCM 14847 / LMG 12228 / 1C / PRS 101 / PAO1) OX=208964 GN=pheS PE=1 SV=1;;Q9I0A3;;149.09;;20
Q9HZ60	PA3174	0.516725	0.999579	0.304281	-0.695719	0.109884	-0.287538	-0.0340593	-0.386115	2025;;tr|Q9HZ60|Q9HZ60_PSEAE Probable transcriptional regulator OS=Pseudomonas aeruginosa (strain ATCC 15692 / DSM 22644 / CIP 104116 / JCM 14847 / LMG 12228 / 1C / PRS 101 / PAO1) OX=208964 GN=PA3174 PE=4 SV=1;;Q9HZ60;;1.8696;;1
Q9HX38	PA3981	0.515747	0.999579	0.304967	-0.695033	0.176809	0.0651394	0.0523156	0.0474071	1536;;tr|Q9HX38|Q9HX38_PSEAE PhoH domain-containing protein OS=Pseudomonas aeruginosa (strain ATCC 15692 / DSM 22644 / CIP 104116 / JCM 14847 / LMG 12228 / 1C / PRS 101 / PAO1) OX=208964 GN=PA3981 PE=3 SV=1;;Q9HX38;;77.252;;18
Q9HZJ2	fadB	0.515192	0.999579	0.305357	0.694643	-0.0160217	-0.0263402	0.0111965	0.00488751	2121;;sp|Q9HZJ2|FADB_PSEAE Fatty acid oxidation complex subunit alpha OS=Pseudomonas aeruginosa (strain ATCC 15692 / DSM 22644 / CIP 104116 / JCM 14847 / LMG 12228 / 1C / PRS 101 / PAO1) OX=208964 GN=fadB PE=3 SV=1;;Q9HZJ2;;323.31;;47
Q9HXY3	PA3649	0.514266	0.999579	0.306009	-0.693991	0.0957183	0.0831146	0.166152	-0.0568495	1759;;sp|Q9HXY3|Y3649_PSEAE Putative zinc metalloprotease PA3649 OS=Pseudomonas aeruginosa (strain ATCC 15692 / DSM 22644 / CIP 104116 / JCM 14847 / LMG 12228 / 1C / PRS 101 / PAO1) OX=208964 GN=PA3649 PE=3 SV=1;;Q9HXY3;;59.538;;13
P57701	dsbB2	0.5142	0.999579	0.306056	0.693944	-0.478367	-0.321663	0.0322211	-0.106268	362;;sp|P57701|DSBB2_PSEAE Disulfide bond formation protein B 2 OS=Pseudomonas aeruginosa (strain ATCC 15692 / DSM 22644 / CIP 104116 / JCM 14847 / LMG 12228 / 1C / PRS 101 / PAO1) OX=208964 GN=dsbB2 PE=3 SV=1;;P57701;;-2;;3
Q9HVE5	uraA	0.513761	0.999579	0.306365	-0.693635	0.414113	-0.225847	0.107707	-0.337234	1105;;tr|Q9HVE5|Q9HVE5_PSEAE Uracil permease OS=Pseudomonas aeruginosa (strain ATCC 15692 / DSM 22644 / CIP 104116 / JCM 14847 / LMG 12228 / 1C / PRS 101 / PAO1) OX=208964 GN=uraA PE=3 SV=1;;Q9HVE5;;5.1069;;2
Q9HX91	PA3922	0.511815	0.999579	0.307741	-0.692259	0.00642808	0.119676	-0.0350069	-0.0728803	1574;;sp|Q9HX91|Y3922_PSEAE Uncharacterized protein PA3922 OS=Pseudomonas aeruginosa (strain ATCC 15692 / DSM 22644 / CIP 104116 / JCM 14847 / LMG 12228 / 1C / PRS 101 / PAO1) OX=208964 GN=PA3922 PE=1 SV=1;;Q9HX91;;288.76;;28
Q9HXF0	PA3856	0.511639	0.999579	0.307865	-0.692135	0.241259	0.0239403	0.158875	-0.025423	1615;;tr|Q9HXF0|Q9HXF0_PSEAE SnoaL-like domain-containing protein OS=Pseudomonas aeruginosa (strain ATCC 15692 / DSM 22644 / CIP 104116 / JCM 14847 / LMG 12228 / 1C / PRS 101 / PAO1) OX=208964 GN=PA3856 PE=4 SV=1;;Q9HXF0;;13.051;;8
Q9HXV2	PA3688	0.510819	0.999579	0.308448	0.691552	0.293792	-0.468213	0.474368	0.798064	1735;;tr|Q9HXV2|Q9HXV2_PSEAE Uncharacterized protein OS=Pseudomonas aeruginosa (strain ATCC 15692 / DSM 22644 / CIP 104116 / JCM 14847 / LMG 12228 / 1C / PRS 101 / PAO1) OX=208964 GN=PA3688 PE=4 SV=1;;Q9HXV2;;19.697;;4
Q9I5Q3	tyrS2	0.510628	0.999579	0.308583	-0.691417	0.0513432	0.130379	-0.0224018	-0.0238517	3415;;sp|Q9I5Q3|SYY2_PSEAE Tyrosine--tRNA ligase 2 OS=Pseudomonas aeruginosa (strain ATCC 15692 / DSM 22644 / CIP 104116 / JCM 14847 / LMG 12228 / 1C / PRS 101 / PAO1) OX=208964 GN=tyrS2 PE=3 SV=1;;Q9I5Q3;;323.31;;30
Q9HVV6	PA4461	0.510447	0.999579	0.308711	-0.691289	0.136842	0.182348	0.0466857	0.0649799	1235;;tr|Q9HVV6|Q9HVV6_PSEAE Lipopolysaccharide export system ATP-binding protein LptB OS=Pseudomonas aeruginosa (strain ATCC 15692 / DSM 22644 / CIP 104116 / JCM 14847 / LMG 12228 / 1C / PRS 101 / PAO1) OX=208964 GN=PA4461 PE=1 SV=1;;Q9HVV6;;265.04;;16
Q9HYV5	PA3288	0.51007	0.999579	0.30898	0.69102	-0.143652	0.183044	0.430324	0.325515	1949;;tr|Q9HYV5|Q9HYV5_PSEAE Isochorismatase domain-containing protein OS=Pseudomonas aeruginosa (strain ATCC 15692 / DSM 22644 / CIP 104116 / JCM 14847 / LMG 12228 / 1C / PRS 101 / PAO1) OX=208964 GN=PA3288 PE=4 SV=1;;Q9HYV5;;6.4015;;2
Q9I197	lldA	0.509925	0.999579	0.309083	0.690917	-0.0562135	0.0626209	0.00397843	0.0810835	2535;;tr|Q9I197|Q9I197_PSEAE L-lactate dehydrogenase OS=Pseudomonas aeruginosa (strain ATCC 15692 / DSM 22644 / CIP 104116 / JCM 14847 / LMG 12228 / 1C / PRS 101 / PAO1) OX=208964 GN=lldA PE=3 SV=1;;Q9I197;;29.052;;7
Q9HXN3	PA3762	0.509739	0.999579	0.309215	-0.690785	0.107738	0.0225381	0.173586	-0.129989	1677;;tr|Q9HXN3|Q9HXN3_PSEAE Uncharacterized protein OS=Pseudomonas aeruginosa (strain ATCC 15692 / DSM 22644 / CIP 104116 / JCM 14847 / LMG 12228 / 1C / PRS 101 / PAO1) OX=208964 GN=PA3762 PE=4 SV=1;;Q9HXN3;;12.094;;5
Q9I2H4	PA1930	0.509595	0.999579	0.309318	0.690682	-5.01545	-0.511942	-0.583439	0.0206961	2736;;tr|Q9I2H4|Q9I2H4_PSEAE Probable chemotaxis transducer OS=Pseudomonas aeruginosa (strain ATCC 15692 / DSM 22644 / CIP 104116 / JCM 14847 / LMG 12228 / 1C / PRS 101 / PAO1) OX=208964 GN=PA1930 PE=4 SV=1;;Q9I2H4;;8.9299;;4
Q9HX27	PA3994	0.509316	0.999579	0.309517	0.690483	-0.18694	0.145954	0.234588	0.21347	1528;;tr|Q9HX27|Q9HX27_PSEAE Probable epoxide hydrolase OS=Pseudomonas aeruginosa (strain ATCC 15692 / DSM 22644 / CIP 104116 / JCM 14847 / LMG 12228 / 1C / PRS 101 / PAO1) OX=208964 GN=PA3994 PE=4 SV=1;;Q9HX27;;2.7751;;1
Q9I612	PA0506	0.50921	0.999579	0.309592	0.690408	-0.228382	-0.00818157	-0.0497074	0.0132968	3497;;tr|Q9I612|Q9I612_PSEAE Probable acyl-CoA dehydrogenase OS=Pseudomonas aeruginosa (strain ATCC 15692 / DSM 22644 / CIP 104116 / JCM 14847 / LMG 12228 / 1C / PRS 101 / PAO1) OX=208964 GN=PA0506 PE=3 SV=1;;Q9I612;;323.31;;28
Q9I0A4	pheT	0.508997	0.999579	0.309744	0.690256	0.0542906	0.0574658	0.0900954	0.0792759	2310;;sp|Q9I0A4|SYFB_PSEAE Phenylalanine--tRNA ligase beta subunit OS=Pseudomonas aeruginosa (strain ATCC 15692 / DSM 22644 / CIP 104116 / JCM 14847 / LMG 12228 / 1C / PRS 101 / PAO1) OX=208964 GN=pheT PE=1 SV=1;;Q9I0A4;;323.31;;36
Q9HT11	soj	0.508783	0.999579	0.309897	0.690103	-0.19491	0.0451	-0.0226165	0.0691205	495;;tr|Q9HT11|Q9HT11_PSEAE Chromosome partitioning protein Soj OS=Pseudomonas aeruginosa (strain ATCC 15692 / DSM 22644 / CIP 104116 / JCM 14847 / LMG 12228 / 1C / PRS 101 / PAO1) OX=208964 GN=soj PE=4 SV=1;;Q9HT11;;86.328;;8
Q9I1H5	chiC	0.508341	0.999579	0.310212	0.689788	-0.0201759	0.527567	0.342605	0.586111	2575;;tr|Q9I1H5|Q9I1H5_PSEAE Chitinase OS=Pseudomonas aeruginosa (strain ATCC 15692 / DSM 22644 / CIP 104116 / JCM 14847 / LMG 12228 / 1C / PRS 101 / PAO1) OX=208964 GN=chiC PE=3 SV=1;;Q9I1H5;;75.979;;17
Q9I119	PA2463	0.507911	0.999579	0.310519	0.689481	-0.15825	-0.0197041	0.289716	0.165849	2484;;tr|Q9I119|Q9I119_PSEAE POTRA domain-containing protein OS=Pseudomonas aeruginosa (strain ATCC 15692 / DSM 22644 / CIP 104116 / JCM 14847 / LMG 12228 / 1C / PRS 101 / PAO1) OX=208964 GN=PA2463 PE=3 SV=1;;Q9I119;;2.9887;;1
Q9HYP5	flgM	0.507717	0.999579	0.310658	-0.689342	0.796084	0.52116	-0.0246267	0.197497	1905;;tr|Q9HYP5|Q9HYP5_PSEAE Anti-sigma-28 factor OS=Pseudomonas aeruginosa (strain ATCC 15692 / DSM 22644 / CIP 104116 / JCM 14847 / LMG 12228 / 1C / PRS 101 / PAO1) OX=208964 GN=flgM PE=3 SV=1;;Q9HYP5;;223.36;;9
Q9I2A4	PA2005	0.506824	0.999579	0.311298	0.688702	0.0327203	-0.114522	0.19623	0.185732	2700;;tr|Q9I2A4|Q9I2A4_PSEAE Probable transcriptional regulator OS=Pseudomonas aeruginosa (strain ATCC 15692 / DSM 22644 / CIP 104116 / JCM 14847 / LMG 12228 / 1C / PRS 101 / PAO1) OX=208964 GN=PA2005 PE=4 SV=1;;Q9I2A4;;18.101;;7
Q9I471	cobB	0.506572	0.999579	0.311478	-0.688522	0.500533	0.187248	0.424635	0.0862598	3109;;sp|Q9I471|COBB_PSEAE Hydrogenobyrinate a,c-diamide synthase OS=Pseudomonas aeruginosa (strain ATCC 15692 / DSM 22644 / CIP 104116 / JCM 14847 / LMG 12228 / 1C / PRS 101 / PAO1) OX=208964 GN=cobB PE=3 SV=1;;Q9I471;;9.2133;;5
Q9I2U9	ppiB	0.50641	0.999579	0.311595	-0.688405	0.139198	0.182623	-0.0469885	0.00462956	2811;;tr|Q9I2U9|Q9I2U9_PSEAE Peptidyl-prolyl cis-trans isomerase OS=Pseudomonas aeruginosa (strain ATCC 15692 / DSM 22644 / CIP 104116 / JCM 14847 / LMG 12228 / 1C / PRS 101 / PAO1) OX=208964 GN=ppiB PE=3 SV=1;;Q9I2U9;;288.51;;11
Q9HZ01	PA3239	0.506272	0.999579	0.311693	0.688307	-0.182421	-0.0815957	-0.0259392	-0.0488555	1980;;tr|Q9HZ01|Q9HZ01_PSEAE Uncharacterized protein OS=Pseudomonas aeruginosa (strain ATCC 15692 / DSM 22644 / CIP 104116 / JCM 14847 / LMG 12228 / 1C / PRS 101 / PAO1) OX=208964 GN=PA3239 PE=3 SV=1;;Q9HZ01;;62.965;;12
Q9HTJ1	betB	0.504352	0.999579	0.313075	-0.686925	0.0411732	0.241241	-0.00266582	-0.0875915	618;;sp|Q9HTJ1|BETB_PSEAE NAD/NADP-dependent betaine aldehyde dehydrogenase OS=Pseudomonas aeruginosa (strain ATCC 15692 / DSM 22644 / CIP 104116 / JCM 14847 / LMG 12228 / 1C / PRS 101 / PAO1) OX=208964 GN=betB PE=1 SV=1;;Q9HTJ1;;191.89;;20
Q9HW85	sbcB	0.50369	0.999579	0.313553	-0.686447	-0.0209448	0.0405469	-0.100408	-0.0907446	1344;;tr|Q9HW85|Q9HW85_PSEAE Exodeoxyribonuclease I OS=Pseudomonas aeruginosa (strain ATCC 15692 / DSM 22644 / CIP 104116 / JCM 14847 / LMG 12228 / 1C / PRS 101 / PAO1) OX=208964 GN=sbcB PE=4 SV=1;;Q9HW85;;68.745;;18
Q9HZP3	PA2955	0.503472	0.999579	0.31371	0.68629	-0.450493	-0.173932	-0.259572	-0.147343	2168;;tr|Q9HZP3|Q9HZP3_PSEAE Uncharacterized protein OS=Pseudomonas aeruginosa (strain ATCC 15692 / DSM 22644 / CIP 104116 / JCM 14847 / LMG 12228 / 1C / PRS 101 / PAO1) OX=208964 GN=PA2955 PE=4 SV=1;;Q9HZP3;;20.75;;4
Q9I6D1	coaD	0.503446	0.999579	0.313729	0.686271	0.0407467	0.0568453	0.0434619	0.0630254	3587;;sp|Q9I6D1|COAD_PSEAE Phosphopantetheine adenylyltransferase OS=Pseudomonas aeruginosa (strain ATCC 15692 / DSM 22644 / CIP 104116 / JCM 14847 / LMG 12228 / 1C / PRS 101 / PAO1) OX=208964 GN=coaD PE=1 SV=1;;Q9I6D1;;106.67;;12
Q9I0A8	PA2734	0.503331	0.999579	0.313811	0.686189	-0.0865807	-0.770926	-0.0689998	0.334445	2312;;tr|Q9I0A8|Q9I0A8_PSEAE Uncharacterized protein OS=Pseudomonas aeruginosa (strain ATCC 15692 / DSM 22644 / CIP 104116 / JCM 14847 / LMG 12228 / 1C / PRS 101 / PAO1) OX=208964 GN=PA2734 PE=4 SV=1;;Q9I0A8;;-2;;2
Q9HYK2	PA3402	0.503075	0.999579	0.313996	0.686004	-0.396394	-0.0208414	-0.0676783	0.0144188	1889;;tr|Q9HYK2|Q9HYK2_PSEAE HlyD_D23 domain-containing protein OS=Pseudomonas aeruginosa (strain ATCC 15692 / DSM 22644 / CIP 104116 / JCM 14847 / LMG 12228 / 1C / PRS 101 / PAO1) OX=208964 GN=PA3402 PE=4 SV=1;;Q9HYK2;;31.892;;13
Q9I7B9	PA0007	0.50225	0.999579	0.314594	0.685406	-0.734686	0.860166	0.425163	1.00492	3805;;tr|Q9I7B9|Q9I7B9_PSEAE Cytochrome c domain-containing protein OS=Pseudomonas aeruginosa (strain ATCC 15692 / DSM 22644 / CIP 104116 / JCM 14847 / LMG 12228 / 1C / PRS 101 / PAO1) OX=208964 GN=PA0007 PE=4 SV=1;;Q9I7B9;;14.383;;7
Q9I5F0	PA0788	0.502044	0.999579	0.314743	0.685257	-0.151424	-0.100009	0.0933018	0.0199904	3374;;tr|Q9I5F0|Q9I5F0_PSEAE Transgly domain-containing protein OS=Pseudomonas aeruginosa (strain ATCC 15692 / DSM 22644 / CIP 104116 / JCM 14847 / LMG 12228 / 1C / PRS 101 / PAO1) OX=208964 GN=PA0788 PE=4 SV=1;;Q9I5F0;;51.306;;20
Q9HTG1	PA5403	0.50134	0.999579	0.315254	-0.684746	0.211586	0.139283	0.495585	-0.40288	604;;tr|Q9HTG1|Q9HTG1_PSEAE Probable transcriptional regulator OS=Pseudomonas aeruginosa (strain ATCC 15692 / DSM 22644 / CIP 104116 / JCM 14847 / LMG 12228 / 1C / PRS 101 / PAO1) OX=208964 GN=PA5403 PE=4 SV=1;;Q9HTG1;;26.085;;1
Q9HV82	PA4716	0.501124	0.999579	0.31541	0.879757	10.0868	9.80888	12.0277		1059;;tr|Q9HV82|Q9HV82_PSEAE Uncharacterized protein OS=Pseudomonas aeruginosa (strain ATCC 15692 / DSM 22644 / CIP 104116 / JCM 14847 / LMG 12228 / 1C / PRS 101 / PAO1) OX=208964 GN=PA4716 PE=1 SV=1;;Q9HV82;;18.793;;6
Q9HXY6	lpxD	0.501096	0.999579	0.31543	0.68457	0.118612	0.0816936	0.0394294	0.238915	1762;;sp|Q9HXY6|LPXD_PSEAE UDP-3-O-acylglucosamine N-acyltransferase OS=Pseudomonas aeruginosa (strain ATCC 15692 / DSM 22644 / CIP 104116 / JCM 14847 / LMG 12228 / 1C / PRS 101 / PAO1) OX=208964 GN=lpxD PE=1 SV=1;;Q9HXY6;;229.17;;13
Q9HXU5	PA3695	0.500612	0.999579	0.315782	-0.684218	-0.388968	0.192222	-0.0528023	-0.885635	1728;;tr|Q9HXU5|Q9HXU5_PSEAE Hydrolase_4 domain-containing protein OS=Pseudomonas aeruginosa (strain ATCC 15692 / DSM 22644 / CIP 104116 / JCM 14847 / LMG 12228 / 1C / PRS 101 / PAO1) OX=208964 GN=PA3695 PE=3 SV=1;;Q9HXU5;;24.617;;5
Q9XCL6	gltX	0.499617	0.999579	0.316507	-0.683493	0.0536977	0.126813	-0.077252	-0.0504501	3832;;sp|Q9XCL6|SYE_PSEAE Glutamate--tRNA ligase OS=Pseudomonas aeruginosa (strain ATCC 15692 / DSM 22644 / CIP 104116 / JCM 14847 / LMG 12228 / 1C / PRS 101 / PAO1) OX=208964 GN=gltX PE=1 SV=2;;Q9XCL6;;257.77;;38
Q9I6A1	PA0399	0.499616	0.999579	0.316508	-0.683492	0.0639697	0.153909	0.0381465	0.00548105	3563;;tr|Q9I6A1|Q9I6A1_PSEAE Cystathionine beta-synthase OS=Pseudomonas aeruginosa (strain ATCC 15692 / DSM 22644 / CIP 104116 / JCM 14847 / LMG 12228 / 1C / PRS 101 / PAO1) OX=208964 GN=PA0399 PE=4 SV=1;;Q9I6A1;;323.31;;27
Q9I4G0	napE	0.498506	0.999579	0.317317	0.682683	-0.0781547	0.11426	0.0840384	0.13073	3149;;tr|Q9I4G0|Q9I4G0_PSEAE Periplasmic nitrate reductase protein NapE OS=Pseudomonas aeruginosa (strain ATCC 15692 / DSM 22644 / CIP 104116 / JCM 14847 / LMG 12228 / 1C / PRS 101 / PAO1) OX=208964 GN=napE PE=4 SV=1;;Q9I4G0;;3.491;;1
Q9I614	bioD	0.498289	0.999579	0.317476	0.682524	0.0709648	0.070048	0.354023	0.265404	3498;;sp|Q9I614|BIOD_PSEAE ATP-dependent dethiobiotin synthetase BioD OS=Pseudomonas aeruginosa (strain ATCC 15692 / DSM 22644 / CIP 104116 / JCM 14847 / LMG 12228 / 1C / PRS 101 / PAO1) OX=208964 GN=bioD PE=3 SV=1;;Q9I614;;46.735;;6
Q9I5M2	PA0704	0.498116	0.999579	0.317603	0.682397	-0.313053	0.35969	0.1953	0.416075	3410;;tr|Q9I5M2|Q9I5M2_PSEAE Probable amidase OS=Pseudomonas aeruginosa (strain ATCC 15692 / DSM 22644 / CIP 104116 / JCM 14847 / LMG 12228 / 1C / PRS 101 / PAO1) OX=208964 GN=PA0704 PE=4 SV=1;;Q9I5M2;;49.875;;15
Q9I6B5	PA0380	0.497824	0.999579	0.317816	0.682184	0.215101	-0.137101	0.351658	0.453637	3573;;tr|Q9I6B5|Q9I6B5_PSEAE Uncharacterized protein OS=Pseudomonas aeruginosa (strain ATCC 15692 / DSM 22644 / CIP 104116 / JCM 14847 / LMG 12228 / 1C / PRS 101 / PAO1) OX=208964 GN=PA0380 PE=4 SV=1;;Q9I6B5;;14.557;;5
Q9I1E9	PA2329	0.497734	0.999579	0.317882	0.682118	-0.550821	-0.520987	0.329515	0.0526593	2559;;tr|Q9I1E9|Q9I1E9_PSEAE Probable ATP-binding component of ABC transporter OS=Pseudomonas aeruginosa (strain ATCC 15692 / DSM 22644 / CIP 104116 / JCM 14847 / LMG 12228 / 1C / PRS 101 / PAO1) OX=208964 GN=PA2329 PE=4 SV=1;;Q9I1E9;;15.833;;10
Q9HZZ0	PA2854	0.497507	0.999579	0.318049	-0.681951	-0.0455352	-0.0647174	0.0337016	-0.213809	2233;;tr|Q9HZZ0|Q9HZZ0_PSEAE YkuD domain-containing protein OS=Pseudomonas aeruginosa (strain ATCC 15692 / DSM 22644 / CIP 104116 / JCM 14847 / LMG 12228 / 1C / PRS 101 / PAO1) OX=208964 GN=PA2854 PE=3 SV=1;;Q9HZZ0;;100.28;;15
Q9HWJ8	PA4183	0.497424	0.999579	0.318109	0.681891	-0.137397	-0.156083	0.153811	0.0633457	1427;;tr|Q9HWJ8|Q9HWJ8_PSEAE Uncharacterized protein OS=Pseudomonas aeruginosa (strain ATCC 15692 / DSM 22644 / CIP 104116 / JCM 14847 / LMG 12228 / 1C / PRS 101 / PAO1) OX=208964 GN=PA4183 PE=4 SV=1;;Q9HWJ8;;6.3827;;2
G3XD16	PA2523	0.497305	0.999579	0.318196	-0.681804	-0.42824	-0.140514	0.0153013	-1.05394	92;;tr|G3XD16|G3XD16_PSEAE Probable two-component response regulator OS=Pseudomonas aeruginosa (strain ATCC 15692 / DSM 22644 / CIP 104116 / JCM 14847 / LMG 12228 / 1C / PRS 101 / PAO1) OX=208964 GN=PA2523 PE=4 SV=1;;G3XD16;;5.6645;;4
Q9HV55;Q9I2D6	infB	0.49711	0.999579	0.318339	-0.681661	0.00551719	-0.0787732	0.047082	-0.183799	1035;;sp|Q9HV55|IF2_PSEAE Translation initiation factor IF-2 OS=Pseudomonas aeruginosa (strain ATCC 15692 / DSM 22644 / CIP 104116 / JCM 14847 / LMG 12228 / 1C / PRS 101 / PAO1) OX=208964 GN=infB PE=3 SV=1;;Q9HV55;Q9I2D6;;323.31;;63;1
Q9I576	hpd	0.495921	0.999579	0.319212	-0.680788	0.106728	0.034174	0.104163	-0.00256017	3326;;sp|Q9I576|HPPD_PSEAE 4-hydroxyphenylpyruvate dioxygenase OS=Pseudomonas aeruginosa (strain ATCC 15692 / DSM 22644 / CIP 104116 / JCM 14847 / LMG 12228 / 1C / PRS 101 / PAO1) OX=208964 GN=hpd PE=3 SV=1;;Q9I576;;323.31;;25
Q9HZ55	rluB	0.495578	0.999579	0.319464	0.680536	-0.15715	-0.136173	0.0621284	-0.00711408	2021;;sp|Q9HZ55|RLUB_PSEAE Ribosomal large subunit pseudouridine synthase B OS=Pseudomonas aeruginosa (strain ATCC 15692 / DSM 22644 / CIP 104116 / JCM 14847 / LMG 12228 / 1C / PRS 101 / PAO1) OX=208964 GN=rluB PE=3 SV=1;;Q9HZ55;;197.32;;25
Q9I6H5	serA	0.495122	0.999579	0.3198	-0.6802	-0.0147341	-0.0655268	0.00942973	-0.126891	3616;;tr|Q9I6H5|Q9I6H5_PSEAE 2-oxoglutarate reductase OS=Pseudomonas aeruginosa (strain ATCC 15692 / DSM 22644 / CIP 104116 / JCM 14847 / LMG 12228 / 1C / PRS 101 / PAO1) OX=208964 GN=serA PE=3 SV=1;;Q9I6H5;;323.31;;24
Q9HXQ3	PA3741	0.494863	0.999579	0.31999	-0.68001	0.472222	-0.16331	0.732953	-0.866471	1693;;tr|Q9HXQ3|Q9HXQ3_PSEAE HotDog ACOT-type domain-containing protein OS=Pseudomonas aeruginosa (strain ATCC 15692 / DSM 22644 / CIP 104116 / JCM 14847 / LMG 12228 / 1C / PRS 101 / PAO1) OX=208964 GN=PA3741 PE=3 SV=1;;Q9HXQ3;;6.9296;;1
Q9HT21	atpC	0.494568	0.999579	0.320208	-0.679792	0.281363	0.433958	-0.184735	-0.0567513	504;;sp|Q9HT21|ATPE_PSEAE ATP synthase epsilon chain OS=Pseudomonas aeruginosa (strain ATCC 15692 / DSM 22644 / CIP 104116 / JCM 14847 / LMG 12228 / 1C / PRS 101 / PAO1) OX=208964 GN=atpC PE=3 SV=1;;Q9HT21;;98.685;;6
Q9HVW4	PA4453	0.494189	0.999579	0.320487	-0.679513	0.831891	0.62874	-0.139898	0.15873	1243;;tr|Q9HVW4|Q9HVW4_PSEAE Uncharacterized protein OS=Pseudomonas aeruginosa (strain ATCC 15692 / DSM 22644 / CIP 104116 / JCM 14847 / LMG 12228 / 1C / PRS 101 / PAO1) OX=208964 GN=PA4453 PE=1 SV=1;;Q9HVW4;;38.83;;12
G3XD89	oprC	0.494138	0.999579	0.320525	-0.679475	0.212877	0.0456772	-0.108151	-0.0376644	139;;tr|G3XD89|G3XD89_PSEAE Putative copper transport outer membrane porin OprC OS=Pseudomonas aeruginosa (strain ATCC 15692 / DSM 22644 / CIP 104116 / JCM 14847 / LMG 12228 / 1C / PRS 101 / PAO1) OX=208964 GN=oprC PE=1 SV=1;;G3XD89;;323.31;;46
Q9I179	PA2402	0.493468	0.999579	0.32102	-0.67898	0.0697464	-0.19771	0.0268153	-0.296036	2521;;tr|Q9I179|Q9I179_PSEAE Probable non-ribosomal peptide synthetase OS=Pseudomonas aeruginosa (strain ATCC 15692 / DSM 22644 / CIP 104116 / JCM 14847 / LMG 12228 / 1C / PRS 101 / PAO1) OX=208964 GN=PA2402 PE=4 SV=1;;Q9I179;;323.31;;71
P23205	PA2024	0.493374	0.999579	0.321089	-0.678911	-0.0876223	0.341853	-0.0157066	-0.348445	247;;sp|P23205|Y2024_PSEAE Uncharacterized protein PA2024 OS=Pseudomonas aeruginosa (strain ATCC 15692 / DSM 22644 / CIP 104116 / JCM 14847 / LMG 12228 / 1C / PRS 101 / PAO1) OX=208964 GN=PA2024 PE=4 SV=2;;P23205;;8.2074;;3
Q9I096	PA2747	0.493188	0.999579	0.321227	0.678773	-0.126069	-0.303322	0.134086	0.088265	2303;;tr|Q9I096|Q9I096_PSEAE Uncharacterized protein OS=Pseudomonas aeruginosa (strain ATCC 15692 / DSM 22644 / CIP 104116 / JCM 14847 / LMG 12228 / 1C / PRS 101 / PAO1) OX=208964 GN=PA2747 PE=4 SV=1;;Q9I096;;7.0124;;4
Q9I5D7	PA0801	0.493188	0.999579	0.321227	0.678773	-0.0862944	-0.0518303	0.139856	0.0687134	3363;;tr|Q9I5D7|Q9I5D7_PSEAE Uncharacterized protein OS=Pseudomonas aeruginosa (strain ATCC 15692 / DSM 22644 / CIP 104116 / JCM 14847 / LMG 12228 / 1C / PRS 101 / PAO1) OX=208964 GN=PA0801 PE=4 SV=1;;Q9I5D7;;28.544;;5
Q9HY53	PA3564	0.49317	0.999579	0.32124	-0.67876	0.269717	-0.0749309	0.248	-0.236056	1806;;tr|Q9HY53|Q9HY53_PSEAE Uncharacterized protein OS=Pseudomonas aeruginosa (strain ATCC 15692 / DSM 22644 / CIP 104116 / JCM 14847 / LMG 12228 / 1C / PRS 101 / PAO1) OX=208964 GN=PA3564 PE=4 SV=1;;Q9HY53;;6.2708;;4
Q9HVS1	PA4500	0.49297	0.999579	0.321388	-0.678612	0.0475561	0.212452	0.019462	-0.052868	1202;;sp|Q9HVS1|DIPBP_PSEAE Dipeptide-binding protein OS=Pseudomonas aeruginosa (strain ATCC 15692 / DSM 22644 / CIP 104116 / JCM 14847 / LMG 12228 / 1C / PRS 101 / PAO1) OX=208964 GN=PA4500 PE=1 SV=1;;Q9HVS1;;80.643;;11
Q9HX32	lptE	0.492367	0.999579	0.321835	-0.678165	0.35857	0.184605	-0.0304313	0.0670156	1531;;tr|Q9HX32|Q9HX32_PSEAE LPS-assembly lipoprotein LptE OS=Pseudomonas aeruginosa (strain ATCC 15692 / DSM 22644 / CIP 104116 / JCM 14847 / LMG 12228 / 1C / PRS 101 / PAO1) OX=208964 GN=lptE PE=1 SV=1;;Q9HX32;;210.77;;14
Q9HVM1	rpsT	0.492127	0.999579	0.322013	-0.677987	0.361693	0.699077	0.148659	0.105036	1167;;sp|Q9HVM1|RS20_PSEAE 30S ribosomal protein S20 OS=Pseudomonas aeruginosa (strain ATCC 15692 / DSM 22644 / CIP 104116 / JCM 14847 / LMG 12228 / 1C / PRS 101 / PAO1) OX=208964 GN=rpsT PE=1 SV=3;;Q9HVM1;;20.055;;9
Q9I5W2	PA0574	0.490385	0.999579	0.323307	-0.676693	-0.124601	0.0753719	-0.0845708	-0.246054	3462;;tr|Q9I5W2|Q9I5W2_PSEAE Fido domain-containing protein OS=Pseudomonas aeruginosa (strain ATCC 15692 / DSM 22644 / CIP 104116 / JCM 14847 / LMG 12228 / 1C / PRS 101 / PAO1) OX=208964 GN=PA0574 PE=4 SV=1;;Q9I5W2;;19.761;;6
Q9I5X2	PA0564	0.489857	0.999579	0.3237	-0.6763	0.482052	0.501951	-0.057374	0.115815	3466;;tr|Q9I5X2|Q9I5X2_PSEAE Probable transcriptional regulator OS=Pseudomonas aeruginosa (strain ATCC 15692 / DSM 22644 / CIP 104116 / JCM 14847 / LMG 12228 / 1C / PRS 101 / PAO1) OX=208964 GN=PA0564 PE=4 SV=1;;Q9I5X2;;18.569;;3
Q9I1E0	PA2338	0.489256	0.999579	0.324148	-0.675852	0.0737533	-0.04931	-0.316373	-0.20229	2555;;sp|Q9I1E0|MANBP_PSEAE Mannitol-binding protein OS=Pseudomonas aeruginosa (strain ATCC 15692 / DSM 22644 / CIP 104116 / JCM 14847 / LMG 12228 / 1C / PRS 101 / PAO1) OX=208964 GN=PA2338 PE=1 SV=1;;Q9I1E0;;2.6077;;1
Q9I3Q9	PA1438	0.489167	0.999579	0.324215	0.675785	0.125293	-0.0540843	0.427574	0.363404	3015;;tr|Q9I3Q9|Q9I3Q9_PSEAE Sensor protein OS=Pseudomonas aeruginosa (strain ATCC 15692 / DSM 22644 / CIP 104116 / JCM 14847 / LMG 12228 / 1C / PRS 101 / PAO1) OX=208964 GN=PA1438 PE=4 SV=1;;Q9I3Q9;;9.6202;;7
Q9HT52	PA5521	0.488949	0.999579	0.324377	0.675623	0.0584938	0.00782711	0.0256663	0.102881	521;;tr|Q9HT52|Q9HT52_PSEAE Probable short-chain dehydrogenase OS=Pseudomonas aeruginosa (strain ATCC 15692 / DSM 22644 / CIP 104116 / JCM 14847 / LMG 12228 / 1C / PRS 101 / PAO1) OX=208964 GN=PA5521 PE=4 SV=1;;Q9HT52;;78.757;;14
Q9HU06	PA5183	0.48888	0.999579	0.324429	-0.675571	0.692054	0.498294	-0.479687	-0.107478	746;;tr|Q9HU06|Q9HU06_PSEAE Uncharacterized protein OS=Pseudomonas aeruginosa (strain ATCC 15692 / DSM 22644 / CIP 104116 / JCM 14847 / LMG 12228 / 1C / PRS 101 / PAO1) OX=208964 GN=PA5183 PE=4 SV=1;;Q9HU06;;13.393;;2
Q9I3G3	ccoN1	0.488875	0.999579	0.324433	-0.675567	0.0859308	-0.113504	0.196373	-0.371686	2953;;tr|Q9I3G3|Q9I3G3_PSEAE Cytochrome-c oxidase OS=Pseudomonas aeruginosa (strain ATCC 15692 / DSM 22644 / CIP 104116 / JCM 14847 / LMG 12228 / 1C / PRS 101 / PAO1) OX=208964 GN=ccoN1 PE=3 SV=1;;Q9I3G3;;43.896;;3
Q9I5E4	PA0794	0.487997	0.999579	0.32509	0.67491	-0.0510483	0.147622	0.0651243	0.166644	3369;;tr|Q9I5E4|Q9I5E4_PSEAE Aconitate hydratase OS=Pseudomonas aeruginosa (strain ATCC 15692 / DSM 22644 / CIP 104116 / JCM 14847 / LMG 12228 / 1C / PRS 101 / PAO1) OX=208964 GN=PA0794 PE=3 SV=1;;Q9I5E4;;323.31;;43
Q9I0J6	nuoG	0.487831	0.999579	0.325214	0.674786	-0.00643554	0.109319	0.0493208	0.124529	2364;;sp|Q9I0J6|NUOG_PSEAE NADH-quinone oxidoreductase subunit G OS=Pseudomonas aeruginosa (strain ATCC 15692 / DSM 22644 / CIP 104116 / JCM 14847 / LMG 12228 / 1C / PRS 101 / PAO1) OX=208964 GN=nuoG PE=3 SV=1;;Q9I0J6;;323.31;;46
Q9I0V5	PA2528	0.487656	0.999579	0.325345	0.674655	0.279462	0.280677	0.380281	0.347498	2451;;tr|Q9I0V5|Q9I0V5_PSEAE Probable Resistance-Nodulation-Cell Division (RND) efflux membrane fusion protein OS=Pseudomonas aeruginosa (strain ATCC 15692 / DSM 22644 / CIP 104116 / JCM 14847 / LMG 12228 / 1C / PRS 101 / PAO1) OX=208964 GN=PA2528 PE=3 SV=1;;Q9I0V5;;171.1;;19
Q9I2S4	PA1821	0.487566	0.999579	0.325413	0.674587	-0.0937067	0.0335419	0.0232006	0.043724	2788;;tr|Q9I2S4|Q9I2S4_PSEAE Probable enoyl-CoA hydratase/isomerase OS=Pseudomonas aeruginosa (strain ATCC 15692 / DSM 22644 / CIP 104116 / JCM 14847 / LMG 12228 / 1C / PRS 101 / PAO1) OX=208964 GN=PA1821 PE=3 SV=1;;Q9I2S4;;36.245;;12
Q9I694	PA0419	0.486994	0.999579	0.325841	-0.674159	0.0730148	0.152762	0.0242113	0.0139347	3556;;tr|Q9I694|Q9I694_PSEAE Ribosomal RNA small subunit methyltransferase E OS=Pseudomonas aeruginosa (strain ATCC 15692 / DSM 22644 / CIP 104116 / JCM 14847 / LMG 12228 / 1C / PRS 101 / PAO1) OX=208964 GN=PA0419 PE=3 SV=1;;Q9I694;;83.093;;11
Q9I399	PA1623	0.4867	0.999579	0.326062	0.673938	-0.0179704	0.0660214	0.0392363	0.0723262	2904;;tr|Q9I399|Q9I399_PSEAE Uncharacterized protein OS=Pseudomonas aeruginosa (strain ATCC 15692 / DSM 22644 / CIP 104116 / JCM 14847 / LMG 12228 / 1C / PRS 101 / PAO1) OX=208964 GN=PA1623 PE=3 SV=1;;Q9I399;;61.875;;12
Q9HXY7	fabZ	0.486547	0.999579	0.326177	-0.673823	0.136643	-0.035482	0.0639694	-0.0626352	1763;;sp|Q9HXY7|FABZ_PSEAE 3-hydroxyacyl-[acyl-carrier-protein] dehydratase FabZ OS=Pseudomonas aeruginosa (strain ATCC 15692 / DSM 22644 / CIP 104116 / JCM 14847 / LMG 12228 / 1C / PRS 101 / PAO1) OX=208964 GN=fabZ PE=1 SV=1;;Q9HXY7;;39.163;;11
Q9I2K1	PA1896	0.486107	0.999579	0.326507	0.673493	-0.682535	-0.48773	-0.0512119	-0.23869	2744;;tr|Q9I2K1|Q9I2K1_PSEAE Uncharacterized protein OS=Pseudomonas aeruginosa (strain ATCC 15692 / DSM 22644 / CIP 104116 / JCM 14847 / LMG 12228 / 1C / PRS 101 / PAO1) OX=208964 GN=PA1896 PE=4 SV=1;;Q9I2K1;;4.3596;;2
Q9I4L3	PA1122	0.485969	0.999579	0.326611	0.673389	0.0368076	0.267163	0.0967875	0.327806	3184;;tr|Q9I4L3|Q9I4L3_PSEAE Peptide deformylase OS=Pseudomonas aeruginosa (strain ATCC 15692 / DSM 22644 / CIP 104116 / JCM 14847 / LMG 12228 / 1C / PRS 101 / PAO1) OX=208964 GN=PA1122 PE=3 SV=1;;Q9I4L3;;6.1852;;3
Q9HYQ7	PA3338	0.485334	0.999579	0.327089	0.672911	-0.910085	-0.673382	-0.601154	-0.62928	1916;;tr|Q9HYQ7|Q9HYQ7_PSEAE Uncharacterized protein OS=Pseudomonas aeruginosa (strain ATCC 15692 / DSM 22644 / CIP 104116 / JCM 14847 / LMG 12228 / 1C / PRS 101 / PAO1) OX=208964 GN=PA3338 PE=1 SV=1;;Q9HYQ7;;4.0967;;3
Q9I1Z5	PA2120	0.485145	0.999579	0.327231	-0.672769	-0.00115217	0.199591	0.204387	-0.262386	2653;;tr|Q9I1Z5|Q9I1Z5_PSEAE SnoaL-like domain-containing protein OS=Pseudomonas aeruginosa (strain ATCC 15692 / DSM 22644 / CIP 104116 / JCM 14847 / LMG 12228 / 1C / PRS 101 / PAO1) OX=208964 GN=PA2120 PE=1 SV=1;;Q9I1Z5;;6.8432;;3
Q9I2Q4	PA1841	0.485117	0.999579	0.327253	-0.672747	0.446382	0.409338	0.58827	0.153521	2773;;tr|Q9I2Q4|Q9I2Q4_PSEAE tRNA_edit domain-containing protein OS=Pseudomonas aeruginosa (strain ATCC 15692 / DSM 22644 / CIP 104116 / JCM 14847 / LMG 12228 / 1C / PRS 101 / PAO1) OX=208964 GN=PA1841 PE=3 SV=1;;Q9I2Q4;;18.541;;4
Q9HWS0	PA4108	0.483758	0.999579	0.328278	-0.671722	0.508836	0.95869	0.433913	0.244088	1465;;sp|Q9HWS0|CDPD1_PSEAE Cyclic di-GMP phosphodiesterase PA4108 OS=Pseudomonas aeruginosa (strain ATCC 15692 / DSM 22644 / CIP 104116 / JCM 14847 / LMG 12228 / 1C / PRS 101 / PAO1) OX=208964 GN=PA4108 PE=1 SV=1;;Q9HWS0;;6.5735;;6
Q9I4G8	loxA	0.483459	0.999579	0.328504	-0.671496	0.210327	-1.38216	0.0397296	-2.01164	3155;;sp|Q9I4G8|LOXA_PSEAE Lipoxygenase LoxA OS=Pseudomonas aeruginosa (strain ATCC 15692 / DSM 22644 / CIP 104116 / JCM 14847 / LMG 12228 / 1C / PRS 101 / PAO1) OX=208964 GN=loxA PE=1 SV=1;;Q9I4G8;;2.7169;;5
Q9HXP3	purT	0.483279	0.999579	0.328641	-0.671359	0.00138535	0.0579425	-0.149913	-0.107405	1686;;sp|Q9HXP3|PURT_PSEAE Formate-dependent phosphoribosylglycinamide formyltransferase OS=Pseudomonas aeruginosa (strain ATCC 15692 / DSM 22644 / CIP 104116 / JCM 14847 / LMG 12228 / 1C / PRS 101 / PAO1) OX=208964 GN=purT PE=3 SV=1;;Q9HXP3;;323.31;;23
Q9I1E6	PA2332	0.48311	0.999579	0.328768	-0.671232	0.265559	-0.203886	-0.273718	-0.264089	2556;;tr|Q9I1E6|Q9I1E6_PSEAE Probable transcriptional regulator OS=Pseudomonas aeruginosa (strain ATCC 15692 / DSM 22644 / CIP 104116 / JCM 14847 / LMG 12228 / 1C / PRS 101 / PAO1) OX=208964 GN=PA2332 PE=4 SV=1;;Q9I1E6;;42.265;;6
Q9I426	cyoB	0.482881	0.999579	0.328942	-0.671058	0.125933	-0.0600157	0.0513504	-0.0903115	3074;;sp|Q9I426|CYOB_PSEAE Cytochrome bo(3) ubiquinol oxidase subunit 1 OS=Pseudomonas aeruginosa (strain ATCC 15692 / DSM 22644 / CIP 104116 / JCM 14847 / LMG 12228 / 1C / PRS 101 / PAO1) OX=208964 GN=cyoB PE=3 SV=1;;Q9I426;;10.002;;4
Q9I040	PA2803	0.482658	0.999579	0.329111	-0.670889	-0.0480979	0.270109	0.198466	-0.360597	2267;;tr|Q9I040|Q9I040_PSEAE Uncharacterized protein OS=Pseudomonas aeruginosa (strain ATCC 15692 / DSM 22644 / CIP 104116 / JCM 14847 / LMG 12228 / 1C / PRS 101 / PAO1) OX=208964 GN=PA2803 PE=4 SV=1;;Q9I040;;4.2764;;1
Q9HWJ9	PA4182	0.482091	0.999579	0.32954	0.67046	0.046117	0.105363	0.149377	0.128074	1428;;tr|Q9HWJ9|Q9HWJ9_PSEAE Uncharacterized protein OS=Pseudomonas aeruginosa (strain ATCC 15692 / DSM 22644 / CIP 104116 / JCM 14847 / LMG 12228 / 1C / PRS 101 / PAO1) OX=208964 GN=PA4182 PE=4 SV=1;;Q9HWJ9;;25.316;;5
Q9HX17	PA4010	0.481529	0.999579	0.329967	-0.670033	2.5992	-0.201025	-0.0265515	-0.41231	1520;;sp|Q9HX17|3MGH_PSEAE Putative 3-methyladenine DNA glycosylase OS=Pseudomonas aeruginosa (strain ATCC 15692 / DSM 22644 / CIP 104116 / JCM 14847 / LMG 12228 / 1C / PRS 101 / PAO1) OX=208964 GN=PA4010 PE=3 SV=1;;Q9HX17;;28.968;;14
Q9HUJ8	parE	0.480917	0.999579	0.330433	0.669567	0.0520584	0.0389241	0.0531986	0.05955	900;;sp|Q9HUJ8|PARE_PSEAE DNA topoisomerase 4 subunit B OS=Pseudomonas aeruginosa (strain ATCC 15692 / DSM 22644 / CIP 104116 / JCM 14847 / LMG 12228 / 1C / PRS 101 / PAO1) OX=208964 GN=parE PE=3 SV=1;;Q9HUJ8;;171.64;;29
Q9I6Y0	pcaQ	0.480543	0.999579	0.330717	0.669283	-0.377733	-0.214613	0.0494224	-0.0714104	3712;;tr|Q9I6Y0|Q9I6Y0_PSEAE Transcriptional regulator PcaQ OS=Pseudomonas aeruginosa (strain ATCC 15692 / DSM 22644 / CIP 104116 / JCM 14847 / LMG 12228 / 1C / PRS 101 / PAO1) OX=208964 GN=pcaQ PE=3 SV=1;;Q9I6Y0;;8.5399;;4
Q9I1C0	PA2359	0.480541	0.999579	0.330719	-0.669281	4.25573	3.49525	4.81804	2.32939	2549;;tr|Q9I1C0|Q9I1C0_PSEAE Probable transcriptional regulator OS=Pseudomonas aeruginosa (strain ATCC 15692 / DSM 22644 / CIP 104116 / JCM 14847 / LMG 12228 / 1C / PRS 101 / PAO1) OX=208964 GN=PA2359 PE=4 SV=1;;Q9I1C0;;12.97;;6
Q9HVY7	sspA	0.48022	0.999579	0.330964	-0.669036	-0.0718862	0.100606	-0.155034	-0.188018	1265;;tr|Q9HVY7|Q9HVY7_PSEAE Stringent starvation protein A OS=Pseudomonas aeruginosa (strain ATCC 15692 / DSM 22644 / CIP 104116 / JCM 14847 / LMG 12228 / 1C / PRS 101 / PAO1) OX=208964 GN=sspA PE=3 SV=1;;Q9HVY7;;21.958;;8
Q9HWE7	rplE	0.480206	0.999579	0.330974	-0.669026	0.00863404	-0.104735	-0.0443774	-0.11896	1388;;sp|Q9HWE7|RL5_PSEAE 50S ribosomal protein L5 OS=Pseudomonas aeruginosa (strain ATCC 15692 / DSM 22644 / CIP 104116 / JCM 14847 / LMG 12228 / 1C / PRS 101 / PAO1) OX=208964 GN=rplE PE=3 SV=1;;Q9HWE7;;166.93;;19
Q9I4V8	PA1015	0.479983	0.999579	0.331144	-0.668856	0.0541404	0.166907	0.128854	-0.0424051	3249;;tr|Q9I4V8|Q9I4V8_PSEAE Probable transcriptional regulator OS=Pseudomonas aeruginosa (strain ATCC 15692 / DSM 22644 / CIP 104116 / JCM 14847 / LMG 12228 / 1C / PRS 101 / PAO1) OX=208964 GN=PA1015 PE=4 SV=1;;Q9I4V8;;53.512;;12
Q9HWR9	PA4111	0.479779	0.999579	0.331299	0.668701	-0.31266	0.874791	0.462529	0.957767	1464;;tr|Q9HWR9|Q9HWR9_PSEAE Uncharacterized protein OS=Pseudomonas aeruginosa (strain ATCC 15692 / DSM 22644 / CIP 104116 / JCM 14847 / LMG 12228 / 1C / PRS 101 / PAO1) OX=208964 GN=PA4111 PE=4 SV=1;;Q9HWR9;;6.7701;;2
Q9HYP2	PA3354	0.479147	0.999579	0.331782	-0.668218	-0.137959	0.0022049	-0.0104501	-0.295418	1902;;tr|Q9HYP2|Q9HYP2_PSEAE Uncharacterized protein OS=Pseudomonas aeruginosa (strain ATCC 15692 / DSM 22644 / CIP 104116 / JCM 14847 / LMG 12228 / 1C / PRS 101 / PAO1) OX=208964 GN=PA3354 PE=4 SV=1;;Q9HYP2;;10.071;;5
Q9HYL3	nosR	0.478897	0.999579	0.331973	-0.668027	-1.28229	1.23377	-2.43262	-2.9458	1896;;sp|Q9HYL3|NOSR_PSEAE Regulatory protein NosR OS=Pseudomonas aeruginosa (strain ATCC 15692 / DSM 22644 / CIP 104116 / JCM 14847 / LMG 12228 / 1C / PRS 101 / PAO1) OX=208964 GN=nosR PE=4 SV=1;;Q9HYL3;;9.7521;;4
Q9I4F9	phoP	0.478308	0.999579	0.332423	0.667577	-0.171786	0.309999	0.170323	0.339382	3148;;sp|Q9I4F9|PHOP_PSEAE Two-component response regulator PhoP OS=Pseudomonas aeruginosa (strain ATCC 15692 / DSM 22644 / CIP 104116 / JCM 14847 / LMG 12228 / 1C / PRS 101 / PAO1) OX=208964 GN=phoP PE=1 SV=1;;Q9I4F9;;22.7;;9
Q9I263	cynS	0.478273	0.999579	0.33245	0.66755	0.00370676	-0.11193	-0.000448012	0.0682394	2676;;sp|Q9I263|CYNS_PSEAE Cyanate hydratase OS=Pseudomonas aeruginosa (strain ATCC 15692 / DSM 22644 / CIP 104116 / JCM 14847 / LMG 12228 / 1C / PRS 101 / PAO1) OX=208964 GN=cynS PE=3 SV=1;;Q9I263;;88.554;;8
Q9HXZ1	dnaE	0.478237	0.999579	0.332478	-0.667522	-0.0744007	-0.126604	0.0364607	-0.325104	1767;;sp|Q9HXZ1|DPO3A_PSEAE DNA polymerase III subunit alpha OS=Pseudomonas aeruginosa (strain ATCC 15692 / DSM 22644 / CIP 104116 / JCM 14847 / LMG 12228 / 1C / PRS 101 / PAO1) OX=208964 GN=dnaE PE=3 SV=1;;Q9HXZ1;;167.58;;47
Q9HZZ1	earP	0.478119	0.999579	0.332568	-0.667432	-0.064437	0.113924	0.11458	-0.28506	2234;;sp|Q9HZZ1|EARP_PSEAE Protein-arginine rhamnosyltransferase OS=Pseudomonas aeruginosa (strain ATCC 15692 / DSM 22644 / CIP 104116 / JCM 14847 / LMG 12228 / 1C / PRS 101 / PAO1) OX=208964 GN=earP PE=1 SV=1;;Q9HZZ1;;26.366;;7
Q9HYH9	PA3426	0.477693	0.999579	0.332895	0.667105	-0.136	0.0766183	0.066949	0.092254	1873;;tr|Q9HYH9|Q9HYH9_PSEAE Probable enoyl CoA-hydratase/isomerase OS=Pseudomonas aeruginosa (strain ATCC 15692 / DSM 22644 / CIP 104116 / JCM 14847 / LMG 12228 / 1C / PRS 101 / PAO1) OX=208964 GN=PA3426 PE=3 SV=1;;Q9HYH9;;35.043;;8
Q9HXU4	PA3696	0.477194	0.999579	0.333278	0.666722	-0.231254	-0.210052	-0.0416821	-0.104983	1727;;tr|Q9HXU4|Q9HXU4_PSEAE Uncharacterized protein OS=Pseudomonas aeruginosa (strain ATCC 15692 / DSM 22644 / CIP 104116 / JCM 14847 / LMG 12228 / 1C / PRS 101 / PAO1) OX=208964 GN=PA3696 PE=1 SV=1;;Q9HXU4;;68.887;;8
Q9HV95	PA4702	0.476701	0.999579	0.333656	-0.666344	0.653473	0.747696	0.300322	0.410298	1068;;tr|Q9HV95|Q9HV95_PSEAE Uncharacterized protein OS=Pseudomonas aeruginosa (strain ATCC 15692 / DSM 22644 / CIP 104116 / JCM 14847 / LMG 12228 / 1C / PRS 101 / PAO1) OX=208964 GN=PA4702 PE=4 SV=1;;Q9HV95;;33.175;;5
Q9HX55	PA3961	0.476678	0.999579	0.333674	-0.666326	0.203285	0.143434	0.254547	0.0422583	1548;;tr|Q9HX55|Q9HX55_PSEAE Probable ATP-dependent helicase OS=Pseudomonas aeruginosa (strain ATCC 15692 / DSM 22644 / CIP 104116 / JCM 14847 / LMG 12228 / 1C / PRS 101 / PAO1) OX=208964 GN=PA3961 PE=4 SV=1;;Q9HX55;;30.791;;10
Q9I0C2	PA2720	0.475949	0.999579	0.334234	0.665766	0.123337	-0.0176965	0.126023	0.201463	2320;;tr|Q9I0C2|Q9I0C2_PSEAE Uncharacterized protein OS=Pseudomonas aeruginosa (strain ATCC 15692 / DSM 22644 / CIP 104116 / JCM 14847 / LMG 12228 / 1C / PRS 101 / PAO1) OX=208964 GN=PA2720 PE=4 SV=1;;Q9I0C2;;12.355;;4
Q9HXD9	PA3867	0.475941	0.999579	0.33424	-0.66576	-0.0185473	-0.0382703	-0.172478	-0.121059	1605;;tr|Q9HXD9|Q9HXD9_PSEAE Probable DNA invertase OS=Pseudomonas aeruginosa (strain ATCC 15692 / DSM 22644 / CIP 104116 / JCM 14847 / LMG 12228 / 1C / PRS 101 / PAO1) OX=208964 GN=PA3867 PE=3 SV=1;;Q9HXD9;;3.136;;2
Q9I275	PA2040	0.47528	0.999579	0.33475	0.66525	0.11307	0.35935	0.131774	0.459219	2682;;tr|Q9I275|Q9I275_PSEAE Probable glutamine synthetase OS=Pseudomonas aeruginosa (strain ATCC 15692 / DSM 22644 / CIP 104116 / JCM 14847 / LMG 12228 / 1C / PRS 101 / PAO1) OX=208964 GN=PA2040 PE=3 SV=1;;Q9I275;;27.713;;3
Q9I0K7	PA2631	0.475006	0.999579	0.334961	-0.665039	-0.0496203	0.0358948	0.0378786	-0.156164	2373;;tr|Q9I0K7|Q9I0K7_PSEAE Probable acetyl transferase OS=Pseudomonas aeruginosa (strain ATCC 15692 / DSM 22644 / CIP 104116 / JCM 14847 / LMG 12228 / 1C / PRS 101 / PAO1) OX=208964 GN=PA2631 PE=4 SV=1;;Q9I0K7;;26.592;;6
Q9HVV4	ptsN	0.474338	0.999579	0.335476	0.664524	0.110116	0.158295	0.000151218	0.351703	1233;;sp|Q9HVV4|PTSN_PSEAE Nitrogen regulatory protein OS=Pseudomonas aeruginosa (strain ATCC 15692 / DSM 22644 / CIP 104116 / JCM 14847 / LMG 12228 / 1C / PRS 101 / PAO1) OX=208964 GN=ptsN PE=3 SV=1;;Q9HVV4;;45.414;;7
Q9I0B4	PA2728	0.474236	0.999579	0.335555	0.664445	-0.238967	-0.256896	0.00578193	-0.0767234	2314;;tr|Q9I0B4|Q9I0B4_PSEAE AAA_12 domain-containing protein OS=Pseudomonas aeruginosa (strain ATCC 15692 / DSM 22644 / CIP 104116 / JCM 14847 / LMG 12228 / 1C / PRS 101 / PAO1) OX=208964 GN=PA2728 PE=4 SV=1;;Q9I0B4;;42.915;;11
Q9I6A7	PA0388	0.474165	0.999579	0.33561	-0.66439	0.586874	-0.249616	-0.410132	-0.358942	3567;;tr|Q9I6A7|Q9I6A7_PSEAE DUF4426 domain-containing protein OS=Pseudomonas aeruginosa (strain ATCC 15692 / DSM 22644 / CIP 104116 / JCM 14847 / LMG 12228 / 1C / PRS 101 / PAO1) OX=208964 GN=PA0388 PE=1 SV=1;;Q9I6A7;;53.636;;5
Q9I311	bglX	0.474035	0.999579	0.33571	0.66429	-0.397552	-0.118132	-0.177032	-0.103363	2854;;tr|Q9I311|Q9I311_PSEAE Periplasmic beta-glucosidase OS=Pseudomonas aeruginosa (strain ATCC 15692 / DSM 22644 / CIP 104116 / JCM 14847 / LMG 12228 / 1C / PRS 101 / PAO1) OX=208964 GN=bglX PE=1 SV=1;;Q9I311;;91.131;;21
Q9HTX0	PA5220	0.473444	0.999579	0.336168	0.663832	0.431286	-1.03621	1.69527	1.64354	717;;tr|Q9HTX0|Q9HTX0_PSEAE Uncharacterized protein OS=Pseudomonas aeruginosa (strain ATCC 15692 / DSM 22644 / CIP 104116 / JCM 14847 / LMG 12228 / 1C / PRS 101 / PAO1) OX=208964 GN=PA5220 PE=4 SV=1;;Q9HTX0;;10.047;;3
Q9I4E6	ttcA	0.472547	0.999579	0.336863	-0.663137	0.753412	0.587205	0.140968	0.335564	3142;;sp|Q9I4E6|TTCA_PSEAE tRNA-cytidine(32) 2-sulfurtransferase OS=Pseudomonas aeruginosa (strain ATCC 15692 / DSM 22644 / CIP 104116 / JCM 14847 / LMG 12228 / 1C / PRS 101 / PAO1) OX=208964 GN=ttcA PE=3 SV=1;;Q9I4E6;;27.64;;13
Q9HW32	icmP	0.472312	0.999579	0.337045	-0.662955	0.113685	0.127003	-0.0861513	-0.0182572	1305;;tr|Q9HW32|Q9HW32_PSEAE Insulin-cleaving metalloproteinase outer membrane protein OS=Pseudomonas aeruginosa (strain ATCC 15692 / DSM 22644 / CIP 104116 / JCM 14847 / LMG 12228 / 1C / PRS 101 / PAO1) OX=208964 GN=icmP PE=4 SV=1;;Q9HW32;;323.31;;40
Q9I4R8	PA1056	0.471986	0.999579	0.337298	0.662702	-1.18931	0.139411	0.19878	0.252836	3222;;tr|Q9I4R8|Q9I4R8_PSEAE Probable NADH dehydrogenase OS=Pseudomonas aeruginosa (strain ATCC 15692 / DSM 22644 / CIP 104116 / JCM 14847 / LMG 12228 / 1C / PRS 101 / PAO1) OX=208964 GN=PA1056 PE=4 SV=1;;Q9I4R8;;2.4396;;1
Q9I371	PA1654	0.471237	0.999579	0.33788	-0.66212	0.0203358	0.134354	-0.0552227	-0.0626774	2883;;tr|Q9I371|Q9I371_PSEAE Probable aminotransferase OS=Pseudomonas aeruginosa (strain ATCC 15692 / DSM 22644 / CIP 104116 / JCM 14847 / LMG 12228 / 1C / PRS 101 / PAO1) OX=208964 GN=PA1654 PE=4 SV=1;;Q9I371;;84.936;;11
Q9HU99	dadA2	0.471136	0.999579	0.337959	0.662041	-14.2122	-0.89218	0.380206	0.406365	824;;sp|Q9HU99|DADA2_PSEAE D-amino acid dehydrogenase 2 OS=Pseudomonas aeruginosa (strain ATCC 15692 / DSM 22644 / CIP 104116 / JCM 14847 / LMG 12228 / 1C / PRS 101 / PAO1) OX=208964 GN=dadA2 PE=3 SV=1;;Q9HU99;;2.8845;;2
Q9HXL6	PA3779	0.470707	0.999579	0.338293	-0.661707	-0.214918	-0.828834	-0.0309907	-1.34344	1665;;tr|Q9HXL6|Q9HXL6_PSEAE Uncharacterized protein OS=Pseudomonas aeruginosa (strain ATCC 15692 / DSM 22644 / CIP 104116 / JCM 14847 / LMG 12228 / 1C / PRS 101 / PAO1) OX=208964 GN=PA3779 PE=4 SV=1;;Q9HXL6;;23.661;;7
Q9I268	PA2047	0.469446	0.999579	0.339276	0.660724	-0.477762	-0.936562	-0.212332	-0.162014	2679;;tr|Q9I268|Q9I268_PSEAE Probable transcriptional regulator OS=Pseudomonas aeruginosa (strain ATCC 15692 / DSM 22644 / CIP 104116 / JCM 14847 / LMG 12228 / 1C / PRS 101 / PAO1) OX=208964 GN=PA2047 PE=4 SV=1;;Q9I268;;7.1874;;6
Q9HV07	PA4802	0.469333	0.999579	0.339365	0.660635	-0.0307958	-0.470484	-0.123889	0.214666	1000;;tr|Q9HV07|Q9HV07_PSEAE CN hydrolase domain-containing protein OS=Pseudomonas aeruginosa (strain ATCC 15692 / DSM 22644 / CIP 104116 / JCM 14847 / LMG 12228 / 1C / PRS 101 / PAO1) OX=208964 GN=PA4802 PE=4 SV=1;;Q9HV07;;7.6344;;1
Q9I057	PA2786	0.469139	0.999579	0.339517	-0.660483	0.070338	0.359935	0.121323	-0.0890661	2280;;tr|Q9I057|Q9I057_PSEAE GAF domain-containing protein OS=Pseudomonas aeruginosa (strain ATCC 15692 / DSM 22644 / CIP 104116 / JCM 14847 / LMG 12228 / 1C / PRS 101 / PAO1) OX=208964 GN=PA2786 PE=4 SV=1;;Q9I057;;1.7404;;2
Q9I6W2	PA0170	0.468739	0.999579	0.33983	-0.66017	0.204484	0.351102	0.106677	0.0982654	3697;;tr|Q9I6W2|Q9I6W2_PSEAE SiaC domain-containing protein OS=Pseudomonas aeruginosa (strain ATCC 15692 / DSM 22644 / CIP 104116 / JCM 14847 / LMG 12228 / 1C / PRS 101 / PAO1) OX=208964 GN=PA0170 PE=1 SV=1;;Q9I6W2;;49.786;;5
Q9HZL2	PA2993	0.468338	0.999579	0.340144	0.659856	0.227562	0.38283	0.137805	0.571684	2139;;tr|Q9HZL2|Q9HZL2_PSEAE FAD:protein FMN transferase OS=Pseudomonas aeruginosa (strain ATCC 15692 / DSM 22644 / CIP 104116 / JCM 14847 / LMG 12228 / 1C / PRS 101 / PAO1) OX=208964 GN=PA2993 PE=3 SV=1;;Q9HZL2;;35.472;;11
Q9I020	PA2823	0.467627	0.999579	0.340701	-0.659299	-0.00442987	0.0118463	0.0331122	-0.055349	2253;;tr|Q9I020|Q9I020_PSEAE DUF815 domain-containing protein OS=Pseudomonas aeruginosa (strain ATCC 15692 / DSM 22644 / CIP 104116 / JCM 14847 / LMG 12228 / 1C / PRS 101 / PAO1) OX=208964 GN=PA2823 PE=4 SV=1;;Q9I020;;96.617;;13
Q9HXM9	PA3766	0.46698	0.999579	0.341209	0.658791	-0.612772	-1.52397	0.0442035	0.0657633	1673;;tr|Q9HXM9|Q9HXM9_PSEAE Probable aromatic amino acid transporter OS=Pseudomonas aeruginosa (strain ATCC 15692 / DSM 22644 / CIP 104116 / JCM 14847 / LMG 12228 / 1C / PRS 101 / PAO1) OX=208964 GN=PA3766 PE=4 SV=1;;Q9HXM9;;3.2738;;2
Q9I5Q7	PA0664	0.466813	0.999579	0.34134	0.65866	-0.10955	0.401786	0.196063	0.433862	3419;;tr|Q9I5Q7|Q9I5Q7_PSEAE Uncharacterized protein OS=Pseudomonas aeruginosa (strain ATCC 15692 / DSM 22644 / CIP 104116 / JCM 14847 / LMG 12228 / 1C / PRS 101 / PAO1) OX=208964 GN=PA0664 PE=4 SV=1;;Q9I5Q7;;51.948;;8
Q9HY24	PA3602	0.466766	0.999579	0.341377	0.658623	-0.311187	-0.0933967	0.0449571	-0.0269112	1791;;tr|Q9HY24|Q9HY24_PSEAE Glu_synthase domain-containing protein OS=Pseudomonas aeruginosa (strain ATCC 15692 / DSM 22644 / CIP 104116 / JCM 14847 / LMG 12228 / 1C / PRS 101 / PAO1) OX=208964 GN=PA3602 PE=3 SV=1;;Q9HY24;;94.658;;21
Q9I6G8	PA0323	0.466607	0.999579	0.341502	-0.658498	0.353512	1.08939	0.123331	-0.0788502	3611;;tr|Q9I6G8|Q9I6G8_PSEAE Probable binding protein component of ABC transporter OS=Pseudomonas aeruginosa (strain ATCC 15692 / DSM 22644 / CIP 104116 / JCM 14847 / LMG 12228 / 1C / PRS 101 / PAO1) OX=208964 GN=PA0323 PE=3 SV=1;;Q9I6G8;;3.437;;2
P14532	ccpA	0.465254	0.999579	0.342568	0.657432	-0.410933	0.402147	0.080117	0.45027	222;;sp|P14532|CCPR_PSEAE Cytochrome c551 peroxidase OS=Pseudomonas aeruginosa (strain ATCC 15692 / DSM 22644 / CIP 104116 / JCM 14847 / LMG 12228 / 1C / PRS 101 / PAO1) OX=208964 GN=ccpA PE=1 SV=2;;P14532;;323.31;;17
Q9I246	PA2069	0.464853	0.999579	0.342884	-0.657116	1.24843	1.78227	1.26012	0.966362	2671;;tr|Q9I246|Q9I246_PSEAE Probable carbamoyl transferase OS=Pseudomonas aeruginosa (strain ATCC 15692 / DSM 22644 / CIP 104116 / JCM 14847 / LMG 12228 / 1C / PRS 101 / PAO1) OX=208964 GN=PA2069 PE=3 SV=1;;Q9I246;;75.559;;24
Q9I4J9	PA1136	0.464516	0.999579	0.34315	-0.65685	-0.878622	-2.32052	-2.68329	-2.52047	3175;;tr|Q9I4J9|Q9I4J9_PSEAE Probable transcriptional regulator OS=Pseudomonas aeruginosa (strain ATCC 15692 / DSM 22644 / CIP 104116 / JCM 14847 / LMG 12228 / 1C / PRS 101 / PAO1) OX=208964 GN=PA1136 PE=3 SV=1;;Q9I4J9;;6.0053;;2
Q9I389	kdpD	0.464089	0.999579	0.343488	-0.656512	0.0459359	0.309301	-0.0133261	-0.101361	2897;;tr|Q9I389|Q9I389_PSEAE Histidine kinase OS=Pseudomonas aeruginosa (strain ATCC 15692 / DSM 22644 / CIP 104116 / JCM 14847 / LMG 12228 / 1C / PRS 101 / PAO1) OX=208964 GN=kdpD PE=4 SV=1;;Q9I389;;58.581;;17
Q9I1R4	PA2203	0.463998	0.999579	0.34356	0.65644	-0.178676	0.0218999	0.334772	0.18298	2620;;tr|Q9I1R4|Q9I1R4_PSEAE Probable amino acid permease OS=Pseudomonas aeruginosa (strain ATCC 15692 / DSM 22644 / CIP 104116 / JCM 14847 / LMG 12228 / 1C / PRS 101 / PAO1) OX=208964 GN=PA2203 PE=3 SV=1;;Q9I1R4;;2.3556;;1
Q9HZJ1	PA3015	0.463891	0.999579	0.343644	0.656356	-0.403255	-1.05943	0.20413	0.144859	2120;;tr|Q9HZJ1|Q9HZJ1_PSEAE Uncharacterized protein OS=Pseudomonas aeruginosa (strain ATCC 15692 / DSM 22644 / CIP 104116 / JCM 14847 / LMG 12228 / 1C / PRS 101 / PAO1) OX=208964 GN=PA3015 PE=4 SV=1;;Q9HZJ1;;11.171;;5
Q9I5U7	apaH	0.463704	0.999579	0.343792	-0.656208	0.068395	0.224589	-0.113669	-0.081405	3447;;sp|Q9I5U7|APAH_PSEAE Bis(5-nucleosyl)-tetraphosphatase, symmetrical OS=Pseudomonas aeruginosa (strain ATCC 15692 / DSM 22644 / CIP 104116 / JCM 14847 / LMG 12228 / 1C / PRS 101 / PAO1) OX=208964 GN=apaH PE=3 SV=1;;Q9I5U7;;58.534;;17
Q51390	glpK2	0.463611	0.999579	0.343866	0.656134	-0.0768671	0.000814622	0.0187306	0.010922	433;;sp|Q51390|GLPK2_PSEAE Glycerol kinase 2 OS=Pseudomonas aeruginosa (strain ATCC 15692 / DSM 22644 / CIP 104116 / JCM 14847 / LMG 12228 / 1C / PRS 101 / PAO1) OX=208964 GN=glpK2 PE=3 SV=2;;Q51390;;57.945;;22
Q9HYE1	PA3465	0.463516	0.999579	0.343941	0.656059	-0.321609	-0.514782	0.0834632	-0.0333196	1844;;tr|Q9HYE1|Q9HYE1_PSEAE MFS domain-containing protein OS=Pseudomonas aeruginosa (strain ATCC 15692 / DSM 22644 / CIP 104116 / JCM 14847 / LMG 12228 / 1C / PRS 101 / PAO1) OX=208964 GN=PA3465 PE=4 SV=1;;Q9HYE1;;37.369;;10
Q9HXD2	anvM	0.462931	0.999579	0.344405	0.655595	-0.66652	0.137416	-0.0400063	0.168551	1602;;sp|Q9HXD2|ANVM_PSEAE Anaerobic and virulence modulator AnvM OS=Pseudomonas aeruginosa (strain ATCC 15692 / DSM 22644 / CIP 104116 / JCM 14847 / LMG 12228 / 1C / PRS 101 / PAO1) OX=208964 GN=anvM PE=4 SV=1;;Q9HXD2;;22.737;;3
Q9I1X4	PA2141	0.462914	0.999579	0.344419	0.655581	-0.619895	-0.144695	-0.0845569	-0.0991219	2646;;tr|Q9I1X4|Q9I1X4_PSEAE CinA domain-containing protein OS=Pseudomonas aeruginosa (strain ATCC 15692 / DSM 22644 / CIP 104116 / JCM 14847 / LMG 12228 / 1C / PRS 101 / PAO1) OX=208964 GN=PA2141 PE=4 SV=1;;Q9I1X4;;2.6404;;2
Q9HVK3	rtcR	0.462418	0.999579	0.344812	0.655188	-0.260711	-0.289397	-0.0116162	-0.0984194	1151;;tr|Q9HVK3|Q9HVK3_PSEAE Transcriptional regulator RtcR OS=Pseudomonas aeruginosa (strain ATCC 15692 / DSM 22644 / CIP 104116 / JCM 14847 / LMG 12228 / 1C / PRS 101 / PAO1) OX=208964 GN=rtcR PE=4 SV=1;;Q9HVK3;;11.773;;6
P09852	toxR	0.462112	0.999579	0.345055	0.654945	-1.06449	-1.35184	-0.0026509	-0.354101	209;;sp|P09852|TOXR_PSEAE Exotoxin A regulatory protein OS=Pseudomonas aeruginosa (strain ATCC 15692 / DSM 22644 / CIP 104116 / JCM 14847 / LMG 12228 / 1C / PRS 101 / PAO1) OX=208964 GN=toxR PE=1 SV=2;;P09852;;2.349;;1
Q9I626	pxpA1	0.461905	0.999579	0.345219	0.654781	-12.7151	0.0220303	2.46476	1.48434	3506;;sp|Q9I626|PXPA1_PSEAE 5-oxoprolinase subunit A 1 OS=Pseudomonas aeruginosa (strain ATCC 15692 / DSM 22644 / CIP 104116 / JCM 14847 / LMG 12228 / 1C / PRS 101 / PAO1) OX=208964 GN=pxpA1 PE=3 SV=1;;Q9I626;;5.3946;;2
Q9I2K8	PA1889	0.461644	0.999579	0.345427	0.654573	0.0423483	0.306917	-0.0778091	0.573311	2749;;tr|Q9I2K8|Q9I2K8_PSEAE Uncharacterized protein OS=Pseudomonas aeruginosa (strain ATCC 15692 / DSM 22644 / CIP 104116 / JCM 14847 / LMG 12228 / 1C / PRS 101 / PAO1) OX=208964 GN=PA1889 PE=4 SV=1;;Q9I2K8;;48.413;;5
Q9I725	PA0107	0.461069	0.999579	0.345884	0.654116	-1.09489	-0.686919	0.494353	-0.0327574	3741;;tr|Q9I725|Q9I725_PSEAE Cytochrome c oxidase assembly protein CtaG OS=Pseudomonas aeruginosa (strain ATCC 15692 / DSM 22644 / CIP 104116 / JCM 14847 / LMG 12228 / 1C / PRS 101 / PAO1) OX=208964 GN=PA0107 PE=3 SV=1;;Q9I725;;12.602;;2
Q9HZA6	fimV	0.461064	0.999579	0.345889	-0.654111	0.325404	0.339065	0.119643	0.192278	2051;;sp|Q9HZA6|FIMV_PSEAE Motility hub protein FimV OS=Pseudomonas aeruginosa (strain ATCC 15692 / DSM 22644 / CIP 104116 / JCM 14847 / LMG 12228 / 1C / PRS 101 / PAO1) OX=208964 GN=fimV PE=1 SV=1;;Q9HZA6;;323.31;;33
Q9I2R2	PA1833	0.461024	0.999579	0.34592	-0.65408	0.242402	0.00571009	-0.00870475	-0.0122014	2779;;tr|Q9I2R2|Q9I2R2_PSEAE Probable oxidoreductase OS=Pseudomonas aeruginosa (strain ATCC 15692 / DSM 22644 / CIP 104116 / JCM 14847 / LMG 12228 / 1C / PRS 101 / PAO1) OX=208964 GN=PA1833 PE=4 SV=1;;Q9I2R2;;291.2;;18
Q9HUC5	hslU	0.460984	0.999579	0.345952	-0.654048	0.0205539	0.0486138	0.0300887	0.00433699	848;;sp|Q9HUC5|HSLU_PSEAE ATP-dependent protease ATPase subunit HslU OS=Pseudomonas aeruginosa (strain ATCC 15692 / DSM 22644 / CIP 104116 / JCM 14847 / LMG 12228 / 1C / PRS 101 / PAO1) OX=208964 GN=hslU PE=3 SV=1;;Q9HUC5;;278.94;;37
Q9HVD3	PA4659	0.460943	0.999579	0.345984	0.654016	-0.264175	0.181988	-0.207085	0.324671	1098;;tr|Q9HVD3|Q9HVD3_PSEAE Probable transcriptional regulator OS=Pseudomonas aeruginosa (strain ATCC 15692 / DSM 22644 / CIP 104116 / JCM 14847 / LMG 12228 / 1C / PRS 101 / PAO1) OX=208964 GN=PA4659 PE=4 SV=1;;Q9HVD3;;20.549;;5
Q59636	ndk	0.460666	0.999579	0.346206	-0.653794	-0.069215	-0.0329424	-0.0779056	-0.0893688	475;;sp|Q59636|NDK_PSEAE Nucleoside diphosphate kinase OS=Pseudomonas aeruginosa (strain ATCC 15692 / DSM 22644 / CIP 104116 / JCM 14847 / LMG 12228 / 1C / PRS 101 / PAO1) OX=208964 GN=ndk PE=1 SV=2;;Q59636;;323.31;;14
Q9HVU4	cafA	0.460563	0.999579	0.346287	0.653713	-0.182075	-0.223859	0.0478987	-0.0313772	1223;;tr|Q9HVU4|Q9HVU4_PSEAE Cytoplasmic axial filament protein OS=Pseudomonas aeruginosa (strain ATCC 15692 / DSM 22644 / CIP 104116 / JCM 14847 / LMG 12228 / 1C / PRS 101 / PAO1) OX=208964 GN=cafA PE=4 SV=1;;Q9HVU4;;117.81;;12
Q9Z4J7	exaA	0.460435	0.999579	0.34639	0.65361	-0.830899	-0.519005	-0.0972826	-0.308397	3836;;sp|Q9Z4J7|QEDH_PSEAE Quinoprotein ethanol dehydrogenase OS=Pseudomonas aeruginosa (strain ATCC 15692 / DSM 22644 / CIP 104116 / JCM 14847 / LMG 12228 / 1C / PRS 101 / PAO1) OX=208964 GN=exaA PE=1 SV=1;;Q9Z4J7;;8.7375;;4
P28810	mmsA	0.460285	0.999579	0.346509	0.653491	-0.250047	0.260303	0.157088	0.27853	269;;sp|P28810|MMSA_PSEAE Methylmalonate-semialdehyde dehydrogenase [acylating] OS=Pseudomonas aeruginosa (strain ATCC 15692 / DSM 22644 / CIP 104116 / JCM 14847 / LMG 12228 / 1C / PRS 101 / PAO1) OX=208964 GN=mmsA PE=1 SV=2;;P28810;;323.31;;19
Q9I0J1	nuoL	0.459265	0.999579	0.347324	0.652676	-0.0636666	-0.0751122	0.247705	0.136812	2360;;sp|Q9I0J1|NUOL_PSEAE NADH-quinone oxidoreductase subunit L OS=Pseudomonas aeruginosa (strain ATCC 15692 / DSM 22644 / CIP 104116 / JCM 14847 / LMG 12228 / 1C / PRS 101 / PAO1) OX=208964 GN=nuoL PE=3 SV=1;;Q9I0J1;;9.6785;;4
Q9I722	PA0110	0.459197	0.999579	0.347379	0.652621	-0.291303	-0.225761	0.143479	-0.00830945	3740;;tr|Q9I722|Q9I722_PSEAE SURF1-like protein OS=Pseudomonas aeruginosa (strain ATCC 15692 / DSM 22644 / CIP 104116 / JCM 14847 / LMG 12228 / 1C / PRS 101 / PAO1) OX=208964 GN=PA0110 PE=3 SV=1;;Q9I722;;1.6733;;1
G3XCZ0	fimU	0.45915	0.999579	0.347416	0.652584	-0.196273	0.413953	0.0810632	0.473633	72;;tr|G3XCZ0|G3XCZ0_PSEAE General secretion pathway protein H OS=Pseudomonas aeruginosa (strain ATCC 15692 / DSM 22644 / CIP 104116 / JCM 14847 / LMG 12228 / 1C / PRS 101 / PAO1) OX=208964 GN=fimU PE=1 SV=1;;G3XCZ0;;27.883;;7
Q9I0E7	PA2695	0.459058	0.999579	0.34749	0.65251	-0.157599	-0.0868215	-0.218885	0.0251954	2336;;tr|Q9I0E7|Q9I0E7_PSEAE Uncharacterized protein OS=Pseudomonas aeruginosa (strain ATCC 15692 / DSM 22644 / CIP 104116 / JCM 14847 / LMG 12228 / 1C / PRS 101 / PAO1) OX=208964 GN=PA2695 PE=4 SV=1;;Q9I0E7;;14.643;;7
O82852	pyrH	0.459018	0.999579	0.347522	0.652478	-0.0641757	-0.0436838	0.0283321	-0.00310854	188;;sp|O82852|PYRH_PSEAE Uridylate kinase OS=Pseudomonas aeruginosa (strain ATCC 15692 / DSM 22644 / CIP 104116 / JCM 14847 / LMG 12228 / 1C / PRS 101 / PAO1) OX=208964 GN=pyrH PE=3 SV=2;;O82852;;137.9;;15
Q9HT92	PA5478	0.458722	0.999579	0.347758	0.652242	0.31498	0.0928891	0.825082	0.669274	553;;tr|Q9HT92|Q9HT92_PSEAE Gate domain-containing protein OS=Pseudomonas aeruginosa (strain ATCC 15692 / DSM 22644 / CIP 104116 / JCM 14847 / LMG 12228 / 1C / PRS 101 / PAO1) OX=208964 GN=PA5478 PE=4 SV=1;;Q9HT92;;6.3052;;2
Q9HXF1	PA3855	0.458721	0.999579	0.34776	-0.65224	-0.132626	0.220428	-0.0735989	-0.317816	1616;;tr|Q9HXF1|Q9HXF1_PSEAE Uncharacterized protein OS=Pseudomonas aeruginosa (strain ATCC 15692 / DSM 22644 / CIP 104116 / JCM 14847 / LMG 12228 / 1C / PRS 101 / PAO1) OX=208964 GN=PA3855 PE=4 SV=1;;Q9HXF1;;3.4283;;2
P32265	nfxB	0.458462	0.999579	0.347967	-0.652033	0.0410632	0.0577971	0.0877429	-0.0222135	281;;sp|P32265|NFXB_PSEAE HTH-type transcriptional regulator NfxB OS=Pseudomonas aeruginosa (strain ATCC 15692 / DSM 22644 / CIP 104116 / JCM 14847 / LMG 12228 / 1C / PRS 101 / PAO1) OX=208964 GN=nfxB PE=4 SV=2;;P32265;;27.606;;3
G3XCV1	pvdS	0.456914	0.999579	0.34921	0.65079	0.188247	-0.414436	0.711797	0.66489	45;;tr|G3XCV1|G3XCV1_PSEAE Sigma factor PvdS OS=Pseudomonas aeruginosa (strain ATCC 15692 / DSM 22644 / CIP 104116 / JCM 14847 / LMG 12228 / 1C / PRS 101 / PAO1) OX=208964 GN=pvdS PE=3 SV=1;;G3XCV1;;8.601;;4
Q9HXI2	secF	0.45672	0.999579	0.349365	-0.650635	0.24773	0.127938	0.158443	0.124201	1637;;sp|Q9HXI2|SECF_PSEAE Protein translocase subunit SecF OS=Pseudomonas aeruginosa (strain ATCC 15692 / DSM 22644 / CIP 104116 / JCM 14847 / LMG 12228 / 1C / PRS 101 / PAO1) OX=208964 GN=secF PE=3 SV=1;;Q9HXI2;;312.49;;11
Q9HTW3	zapA	0.456632	0.999579	0.349436	0.650564	0.16783	0.761298	0.511118	0.792717	710;;sp|Q9HTW3|ZAPA_PSEAE Cell division protein ZapA OS=Pseudomonas aeruginosa (strain ATCC 15692 / DSM 22644 / CIP 104116 / JCM 14847 / LMG 12228 / 1C / PRS 101 / PAO1) OX=208964 GN=zapA PE=1 SV=1;;Q9HTW3;;18.578;;8
Q9I0Y8	mexF	0.456604	0.999579	0.349459	0.650541	-0.266832	-0.745607	-0.522084	0.0544088	2464;;tr|Q9I0Y8|Q9I0Y8_PSEAE Efflux pump membrane transporter OS=Pseudomonas aeruginosa (strain ATCC 15692 / DSM 22644 / CIP 104116 / JCM 14847 / LMG 12228 / 1C / PRS 101 / PAO1) OX=208964 GN=mexF PE=3 SV=1;;Q9I0Y8;;323.31;;31
Q9I165	treA	0.456102	0.999579	0.349863	-0.650137	-0.18004	-0.0778295	-0.0514447	-0.328229	2509;;sp|Q9I165|TREA_PSEAE Periplasmic trehalase OS=Pseudomonas aeruginosa (strain ATCC 15692 / DSM 22644 / CIP 104116 / JCM 14847 / LMG 12228 / 1C / PRS 101 / PAO1) OX=208964 GN=treA PE=3 SV=1;;Q9I165;;38.806;;9
Q9HUH7	waaA	0.455857	0.999579	0.35006	-0.64994	-0.185092	0.0527906	0.0524112	-0.451004	889;;tr|Q9HUH7|Q9HUH7_PSEAE 3-deoxy-D-manno-octulosonic acid transferase OS=Pseudomonas aeruginosa (strain ATCC 15692 / DSM 22644 / CIP 104116 / JCM 14847 / LMG 12228 / 1C / PRS 101 / PAO1) OX=208964 GN=waaA PE=3 SV=1;;Q9HUH7;;10.353;;5
Q9I2D2	pqqF	0.455832	0.999579	0.350081	0.649919	0.0223309	0.116389	0.266652	0.192123	2716;;sp|Q9I2D2|PQQF_PSEAE Coenzyme PQQ synthesis protein F OS=Pseudomonas aeruginosa (strain ATCC 15692 / DSM 22644 / CIP 104116 / JCM 14847 / LMG 12228 / 1C / PRS 101 / PAO1) OX=208964 GN=pqqF PE=3 SV=1;;Q9I2D2;;7.2764;;2
Q9HVZ4	mraZ	0.455531	0.999579	0.350323	0.649677	-0.395284	0.535191	0.453853	0.572035	1272;;sp|Q9HVZ4|MRAZ_PSEAE Transcriptional regulator MraZ OS=Pseudomonas aeruginosa (strain ATCC 15692 / DSM 22644 / CIP 104116 / JCM 14847 / LMG 12228 / 1C / PRS 101 / PAO1) OX=208964 GN=mraZ PE=3 SV=1;;Q9HVZ4;;5.3108;;3
G3XCY8	PA4514	0.454349	0.999579	0.351278	-0.648722	1.72911	2.22264	1.13079	1.25549	70;;tr|G3XCY8|G3XCY8_PSEAE Probable outer membrane receptor for iron transport OS=Pseudomonas aeruginosa (strain ATCC 15692 / DSM 22644 / CIP 104116 / JCM 14847 / LMG 12228 / 1C / PRS 101 / PAO1) OX=208964 GN=PA4514 PE=1 SV=1;;G3XCY8;;323.31;;39
O30508	aruC	0.453754	0.999579	0.35176	-0.64824	0.196577	0.182626	-0.0124226	0.0630684	157;;sp|O30508|ARUC_PSEAE Succinylornithine transaminase/acetylornithine aminotransferase OS=Pseudomonas aeruginosa (strain ATCC 15692 / DSM 22644 / CIP 104116 / JCM 14847 / LMG 12228 / 1C / PRS 101 / PAO1) OX=208964 GN=aruC PE=1 SV=2;;O30508;;323.31;;31
Q9HVD6	PA4656	0.453514	0.999579	0.351954	-0.648046	0.102964	0.196876	0.107088	0.0556755	1100;;tr|Q9HVD6|Q9HVD6_PSEAE Uncharacterized protein OS=Pseudomonas aeruginosa (strain ATCC 15692 / DSM 22644 / CIP 104116 / JCM 14847 / LMG 12228 / 1C / PRS 101 / PAO1) OX=208964 GN=PA4656 PE=3 SV=1;;Q9HVD6;;22.426;;6
Q9I3K0	PA1513	0.452844	0.999579	0.352497	0.647503	-0.246183	-0.271296	0.157471	0.0109866	2978;;tr|Q9I3K0|Q9I3K0_PSEAE Urate_ox_N domain-containing protein OS=Pseudomonas aeruginosa (strain ATCC 15692 / DSM 22644 / CIP 104116 / JCM 14847 / LMG 12228 / 1C / PRS 101 / PAO1) OX=208964 GN=PA1513 PE=4 SV=1;;Q9I3K0;;35.88;;3
Q9I681	PA0436	0.452505	0.999579	0.352772	-0.647228	1.0432	0.941447	0.583869	0.742946	3544;;tr|Q9I681|Q9I681_PSEAE Probable transcriptional regulator OS=Pseudomonas aeruginosa (strain ATCC 15692 / DSM 22644 / CIP 104116 / JCM 14847 / LMG 12228 / 1C / PRS 101 / PAO1) OX=208964 GN=PA0436 PE=4 SV=1;;Q9I681;;9.5058;;2
Q51485;Q9I1I4	oprB	0.452097	0.999579	0.353104	-0.646896	-0.0297843	0.105564	-0.0226269	-0.0975289	459;;sp|Q51485|PORB_PSEAE Porin B OS=Pseudomonas aeruginosa (strain ATCC 15692 / DSM 22644 / CIP 104116 / JCM 14847 / LMG 12228 / 1C / PRS 101 / PAO1) OX=208964 GN=oprB PE=1 SV=1;tr|Q9I1I4|Q9I1I4_PSEAE Porin OS=Pseudomonas aeruginosa (strain ATCC 15692 / DSM 22;;Q51485;Q9I1I4;;323.31;;23;22
Q9I0Z1	PA2491	0.451968	0.999579	0.353209	0.646791	0.0197567	0.101181	0.0427136	0.115815	2467;;tr|Q9I0Z1|Q9I0Z1_PSEAE Probable oxidoreductase OS=Pseudomonas aeruginosa (strain ATCC 15692 / DSM 22644 / CIP 104116 / JCM 14847 / LMG 12228 / 1C / PRS 101 / PAO1) OX=208964 GN=PA2491 PE=4 SV=1;;Q9I0Z1;;85.473;;14
Q9I3C0	PA1601	0.451685	0.999579	0.353439	0.646561	0.600155	0.953889	0.393914	1.3549	2922;;tr|Q9I3C0|Q9I3C0_PSEAE Probable aldehyde dehydrogenase OS=Pseudomonas aeruginosa (strain ATCC 15692 / DSM 22644 / CIP 104116 / JCM 14847 / LMG 12228 / 1C / PRS 101 / PAO1) OX=208964 GN=PA1601 PE=4 SV=1;;Q9I3C0;;10.38;;4
Q9HTF1	ltaE	0.451593	0.999579	0.353514	-0.646486	0.291353	0.313235	0.0653132	0.147335	596;;sp|Q9HTF1|LTAE_PSEAE Low specificity L-threonine aldolase OS=Pseudomonas aeruginosa (strain ATCC 15692 / DSM 22644 / CIP 104116 / JCM 14847 / LMG 12228 / 1C / PRS 101 / PAO1) OX=208964 GN=ltaE PE=3 SV=1;;Q9HTF1;;108.62;;15
Q9I414	PA1330	0.451585	0.999579	0.353521	0.646479	-0.345827	0.111894	-0.296462	0.256239	3066;;tr|Q9I414|Q9I414_PSEAE Probable short-chain dehydrogenase OS=Pseudomonas aeruginosa (strain ATCC 15692 / DSM 22644 / CIP 104116 / JCM 14847 / LMG 12228 / 1C / PRS 101 / PAO1) OX=208964 GN=PA1330 PE=3 SV=1;;Q9I414;;20.112;;3
Q9I762	PA0070	0.45087	0.999579	0.354104	0.645896	0.0348224	0.154581	-0.101949	0.385984	3770;;tr|Q9I762|Q9I762_PSEAE Gly-zipper_Omp domain-containing protein OS=Pseudomonas aeruginosa (strain ATCC 15692 / DSM 22644 / CIP 104116 / JCM 14847 / LMG 12228 / 1C / PRS 101 / PAO1) OX=208964 GN=PA0070 PE=4 SV=1;;Q9I762;;323.31;;23
Q9HVY0	PA4435	0.450404	0.999579	0.354484	0.645516	-0.250421	0.0723723	-0.140787	0.117846	1258;;tr|Q9HVY0|Q9HVY0_PSEAE Probable acyl-CoA dehydrogenase OS=Pseudomonas aeruginosa (strain ATCC 15692 / DSM 22644 / CIP 104116 / JCM 14847 / LMG 12228 / 1C / PRS 101 / PAO1) OX=208964 GN=PA4435 PE=3 SV=1;;Q9HVY0;;37.044;;12
Q9I1U2	PA2173	0.449273	0.999579	0.355408	0.644592	-0.050855	-0.36507	-0.217944	0.152615	2629;;tr|Q9I1U2|Q9I1U2_PSEAE Uncharacterized protein OS=Pseudomonas aeruginosa (strain ATCC 15692 / DSM 22644 / CIP 104116 / JCM 14847 / LMG 12228 / 1C / PRS 101 / PAO1) OX=208964 GN=PA2173 PE=4 SV=1;;Q9I1U2;;16.662;;5
Q9I773	osmC	0.449158	0.999579	0.355502	0.644498	-0.147999	0.0183048	0.0695836	0.0413799	3777;;tr|Q9I773|Q9I773_PSEAE Osmotically inducible protein OsmC OS=Pseudomonas aeruginosa (strain ATCC 15692 / DSM 22644 / CIP 104116 / JCM 14847 / LMG 12228 / 1C / PRS 101 / PAO1) OX=208964 GN=osmC PE=4 SV=1;;Q9I773;;321.11;;9
Q9I6Q2	PA0236	0.448616	0.999579	0.355946	0.644054	-0.00288603	0.0195682	-0.102634	0.177186	3665;;tr|Q9I6Q2|Q9I6Q2_PSEAE Probable transcriptional regulator OS=Pseudomonas aeruginosa (strain ATCC 15692 / DSM 22644 / CIP 104116 / JCM 14847 / LMG 12228 / 1C / PRS 101 / PAO1) OX=208964 GN=PA0236 PE=4 SV=1;;Q9I6Q2;;51.335;;6
Q9I2B2	PA1997	0.447952	0.999579	0.356491	0.643509	-0.152365	0.0350777	0.0054146	0.0393071	2708;;tr|Q9I2B2|Q9I2B2_PSEAE Probable AMP-binding enzyme OS=Pseudomonas aeruginosa (strain ATCC 15692 / DSM 22644 / CIP 104116 / JCM 14847 / LMG 12228 / 1C / PRS 101 / PAO1) OX=208964 GN=PA1997 PE=4 SV=1;;Q9I2B2;;29.2;;12
Q9I393	PA1629	0.447841	0.999579	0.356581	0.643419	0.110653	0.424137	0.724432	0.560521	2900;;tr|Q9I393|Q9I393_PSEAE Probable enoyl-CoA hydratase/isomerase OS=Pseudomonas aeruginosa (strain ATCC 15692 / DSM 22644 / CIP 104116 / JCM 14847 / LMG 12228 / 1C / PRS 101 / PAO1) OX=208964 GN=PA1629 PE=3 SV=1;;Q9I393;;5.8686;;2
Q9HZ96	PA3128	0.447822	0.999579	0.356598	-0.643402	-0.0461485	0.0535666	-0.0184608	-0.0983144	2043;;tr|Q9HZ96|Q9HZ96_PSEAE Probable short-chain dehydrogenase OS=Pseudomonas aeruginosa (strain ATCC 15692 / DSM 22644 / CIP 104116 / JCM 14847 / LMG 12228 / 1C / PRS 101 / PAO1) OX=208964 GN=PA3128 PE=4 SV=1;;Q9HZ96;;33.056;;9
Q9HYP0	PA3356	0.446988	0.999579	0.357283	0.642717	0.0592142	0.22233	0.202337	0.22635	1901;;tr|Q9HYP0|Q9HYP0_PSEAE Gln-synt_C domain-containing protein OS=Pseudomonas aeruginosa (strain ATCC 15692 / DSM 22644 / CIP 104116 / JCM 14847 / LMG 12228 / 1C / PRS 101 / PAO1) OX=208964 GN=PA3356 PE=3 SV=1;;Q9HYP0;;159.37;;10
Q9ZI86	lnt	0.44687	0.999579	0.357379	-0.642621	-0.106788	-0.23648	-0.096942	-0.299218	3840;;sp|Q9ZI86|LNT_PSEAE Apolipoprotein N-acyltransferase OS=Pseudomonas aeruginosa (strain ATCC 15692 / DSM 22644 / CIP 104116 / JCM 14847 / LMG 12228 / 1C / PRS 101 / PAO1) OX=208964 GN=lnt PE=1 SV=1;;Q9ZI86;;52.374;;12
Q9HTW8	PA5222	0.44676	0.999579	0.35747	0.64253	-0.0726759	0.288105	-0.143682	0.511183	715;;tr|Q9HTW8|Q9HTW8_PSEAE Uncharacterized protein OS=Pseudomonas aeruginosa (strain ATCC 15692 / DSM 22644 / CIP 104116 / JCM 14847 / LMG 12228 / 1C / PRS 101 / PAO1) OX=208964 GN=PA5222 PE=4 SV=1;;Q9HTW8;;6.1484;;1
Q9HUX1	speA	0.446713	0.999579	0.357509	0.642491	-0.163947	-0.0280174	0.00592258	-0.0124737	988;;sp|Q9HUX1|SPEA_PSEAE Biosynthetic arginine decarboxylase OS=Pseudomonas aeruginosa (strain ATCC 15692 / DSM 22644 / CIP 104116 / JCM 14847 / LMG 12228 / 1C / PRS 101 / PAO1) OX=208964 GN=speA PE=3 SV=1;;Q9HUX1;;249.45;;31
Q9HWC7	rplJ	0.446707	0.999579	0.357514	0.642486	-0.0837598	0.0923207	0.0480778	0.0955446	1369;;sp|Q9HWC7|RL10_PSEAE 50S ribosomal protein L10 OS=Pseudomonas aeruginosa (strain ATCC 15692 / DSM 22644 / CIP 104116 / JCM 14847 / LMG 12228 / 1C / PRS 101 / PAO1) OX=208964 GN=rplJ PE=3 SV=1;;Q9HWC7;;275.84;;14
Q9HT65	PA5508	0.446531	0.999579	0.357659	0.642341	-0.117226	0.148637	0.067288	0.154184	532;;tr|Q9HT65|Q9HT65_PSEAE Probable glutamine synthetase OS=Pseudomonas aeruginosa (strain ATCC 15692 / DSM 22644 / CIP 104116 / JCM 14847 / LMG 12228 / 1C / PRS 101 / PAO1) OX=208964 GN=PA5508 PE=1 SV=1;;Q9HT65;;22.164;;5
Q9HXY8	lpxB	0.446116	0.999579	0.358001	-0.641999	0.247104	0.0862454	0.0821397	0.0784295	1764;;sp|Q9HXY8|LPXB_PSEAE Lipid-A-disaccharide synthase OS=Pseudomonas aeruginosa (strain ATCC 15692 / DSM 22644 / CIP 104116 / JCM 14847 / LMG 12228 / 1C / PRS 101 / PAO1) OX=208964 GN=lpxB PE=3 SV=1;;Q9HXY8;;66.183;;15
Q9I291	galU	0.444922	0.999579	0.358987	-0.641013	0.38423	0.151046	0.198153	0.147225	2690;;sp|Q9I291|GALU_PSEAE UTP--glucose-1-phosphate uridylyltransferase OS=Pseudomonas aeruginosa (strain ATCC 15692 / DSM 22644 / CIP 104116 / JCM 14847 / LMG 12228 / 1C / PRS 101 / PAO1) OX=208964 GN=galU PE=3 SV=1;;Q9I291;;185.51;;11
Q9I363	PA1662	0.443836	0.999579	0.359885	0.640115	0.0726742	0.00618286	0.319064	0.231204	2878;;tr|Q9I363|Q9I363_PSEAE Probable ClpA/B-type protease OS=Pseudomonas aeruginosa (strain ATCC 15692 / DSM 22644 / CIP 104116 / JCM 14847 / LMG 12228 / 1C / PRS 101 / PAO1) OX=208964 GN=PA1662 PE=3 SV=1;;Q9I363;;77.563;;13
Q9HWF8	rpsK	0.443398	0.999579	0.360248	-0.639752	0.12847	0.0758774	0.128516	0.0550164	1398;;sp|Q9HWF8|RS11_PSEAE 30S ribosomal protein S11 OS=Pseudomonas aeruginosa (strain ATCC 15692 / DSM 22644 / CIP 104116 / JCM 14847 / LMG 12228 / 1C / PRS 101 / PAO1) OX=208964 GN=rpsK PE=3 SV=1;;Q9HWF8;;323.31;;10
Q9HU11	PA5178	0.442501	0.999579	0.360993	0.639007	-0.620373	-1.513	0.148965	0.0525387	750;;tr|Q9HU11|Q9HU11_PSEAE Uncharacterized protein OS=Pseudomonas aeruginosa (strain ATCC 15692 / DSM 22644 / CIP 104116 / JCM 14847 / LMG 12228 / 1C / PRS 101 / PAO1) OX=208964 GN=PA5178 PE=4 SV=1;;Q9HU11;;323.31;;20
Q9I442	PA1302	0.442237	0.999579	0.361213	-0.638787	-0.156048	0.00633468	0.0682664	-0.404099	3085;;tr|Q9I442|Q9I442_PSEAE Probable heme utilization protein OS=Pseudomonas aeruginosa (strain ATCC 15692 / DSM 22644 / CIP 104116 / JCM 14847 / LMG 12228 / 1C / PRS 101 / PAO1) OX=208964 GN=PA1302 PE=3 SV=1;;Q9I442;;25.625;;13
Q9HT81	engB	0.441793	0.999579	0.361582	0.638418	-0.396974	-0.0874773	-0.0504116	-0.0667436	546;;sp|Q9HT81|ENGB_PSEAE Probable GTP-binding protein EngB OS=Pseudomonas aeruginosa (strain ATCC 15692 / DSM 22644 / CIP 104116 / JCM 14847 / LMG 12228 / 1C / PRS 101 / PAO1) OX=208964 GN=engB PE=3 SV=1;;Q9HT81;;111.82;;11
Q9HWN4	acoR	0.441743	0.999579	0.361624	0.638376	-0.325436	-0.641899	0.240266	0.0670885	1442;;tr|Q9HWN4|Q9HWN4_PSEAE Transcriptional regulator AcoR OS=Pseudomonas aeruginosa (strain ATCC 15692 / DSM 22644 / CIP 104116 / JCM 14847 / LMG 12228 / 1C / PRS 101 / PAO1) OX=208964 GN=acoR PE=4 SV=1;;Q9HWN4;;-2;;1
Q9HUV8	purD	0.44162	0.999579	0.361726	-0.638274	0.186476	0.162447	-0.0625511	0.0301895	977;;sp|Q9HUV8|PUR2_PSEAE Phosphoribosylamine--glycine ligase OS=Pseudomonas aeruginosa (strain ATCC 15692 / DSM 22644 / CIP 104116 / JCM 14847 / LMG 12228 / 1C / PRS 101 / PAO1) OX=208964 GN=purD PE=3 SV=1;;Q9HUV8;;323.31;;24
Q9I4J5	PA1140	0.440716	0.999579	0.36248	-0.63752	-0.0242032	0.21119	-0.270323	-0.221653	3171;;tr|Q9I4J5|Q9I4J5_PSEAE Uncharacterized protein OS=Pseudomonas aeruginosa (strain ATCC 15692 / DSM 22644 / CIP 104116 / JCM 14847 / LMG 12228 / 1C / PRS 101 / PAO1) OX=208964 GN=PA1140 PE=1 SV=1;;Q9I4J5;;21.389;;5
Q9HXD3	narL	0.440631	0.999579	0.362551	0.637449	0.0177823	0.161039	0.246639	0.196388	1603;;tr|Q9HXD3|Q9HXD3_PSEAE Two-component response regulator NarL OS=Pseudomonas aeruginosa (strain ATCC 15692 / DSM 22644 / CIP 104116 / JCM 14847 / LMG 12228 / 1C / PRS 101 / PAO1) OX=208964 GN=narL PE=4 SV=1;;Q9HXD3;;49.695;;7
Q9I309	PA1728	0.440565	0.999579	0.362606	-0.637394	-0.170261	-0.0292909	0.279707	-0.753833	2852;;tr|Q9I309|Q9I309_PSEAE RraB domain-containing protein OS=Pseudomonas aeruginosa (strain ATCC 15692 / DSM 22644 / CIP 104116 / JCM 14847 / LMG 12228 / 1C / PRS 101 / PAO1) OX=208964 GN=PA1728 PE=4 SV=1;;Q9I309;;24.734;;3
Q9HWW6	PA4062	0.440056	0.999579	0.363031	-0.636969	-0.122047	0.625812	-0.159537	-0.480877	1481;;tr|Q9HWW6|Q9HWW6_PSEAE Uncharacterized protein OS=Pseudomonas aeruginosa (strain ATCC 15692 / DSM 22644 / CIP 104116 / JCM 14847 / LMG 12228 / 1C / PRS 101 / PAO1) OX=208964 GN=PA4062 PE=4 SV=1;;Q9HWW6;;15.671;;4
O87016	truA	0.439945	0.999579	0.363124	0.636876	-0.0301037	0.0926777	0.0762433	0.0944839	194;;sp|O87016|TRUA_PSEAE tRNA pseudouridine synthase A OS=Pseudomonas aeruginosa (strain ATCC 15692 / DSM 22644 / CIP 104116 / JCM 14847 / LMG 12228 / 1C / PRS 101 / PAO1) OX=208964 GN=truA PE=3 SV=1;;O87016;;58.059;;12
Q9I727	coxB	0.439887	0.999579	0.363172	0.636828	-0.509221	0.237645	0.220229	0.260582	3743;;tr|Q9I727|Q9I727_PSEAE Cytochrome c oxidase subunit 2 OS=Pseudomonas aeruginosa (strain ATCC 15692 / DSM 22644 / CIP 104116 / JCM 14847 / LMG 12228 / 1C / PRS 101 / PAO1) OX=208964 GN=coxB PE=3 SV=1;;Q9I727;;16.359;;4
Q03027	aprF	0.439631	0.999579	0.363387	-0.636613	0.850771	0.801647	0.356806	0.541702	404;;sp|Q03027|APRF_PSEAE Alkaline protease secretion protein AprF OS=Pseudomonas aeruginosa (strain ATCC 15692 / DSM 22644 / CIP 104116 / JCM 14847 / LMG 12228 / 1C / PRS 101 / PAO1) OX=208964 GN=aprF PE=3 SV=1;;Q03027;;22.79;;9
Q9HZE6	pelC	0.439528	0.999579	0.363473	0.636527	-0.139334	0.249987	0.0394113	0.275367	2085;;tr|Q9HZE6|Q9HZE6_PSEAE PelC OS=Pseudomonas aeruginosa (strain ATCC 15692 / DSM 22644 / CIP 104116 / JCM 14847 / LMG 12228 / 1C / PRS 101 / PAO1) OX=208964 GN=pelC PE=4 SV=1;;Q9HZE6;;68.526;;7
Q9I692	PA0421	0.439104	0.999579	0.363828	-0.636172	0.43042	-0.0347964	0.104682	-0.0397777	3554;;tr|Q9I692|Q9I692_PSEAE Amino_oxidase domain-containing protein OS=Pseudomonas aeruginosa (strain ATCC 15692 / DSM 22644 / CIP 104116 / JCM 14847 / LMG 12228 / 1C / PRS 101 / PAO1) OX=208964 GN=PA0421 PE=4 SV=1;;Q9I692;;178.66;;29
Q9I1A0	PA2379	0.438823	0.999579	0.364063	0.635937	-0.306282	0.324847	-0.120935	0.417802	2537;;tr|Q9I1A0|Q9I1A0_PSEAE Probable oxidoreductase OS=Pseudomonas aeruginosa (strain ATCC 15692 / DSM 22644 / CIP 104116 / JCM 14847 / LMG 12228 / 1C / PRS 101 / PAO1) OX=208964 GN=PA2379 PE=4 SV=1;;Q9I1A0;;7.1992;;3
Q9I5E9	PA0789	0.438634	0.999579	0.364222	0.635778	-1.56328	-0.0280766	0.335934	0.124313	3373;;tr|Q9I5E9|Q9I5E9_PSEAE Probable amino acid permease OS=Pseudomonas aeruginosa (strain ATCC 15692 / DSM 22644 / CIP 104116 / JCM 14847 / LMG 12228 / 1C / PRS 101 / PAO1) OX=208964 GN=PA0789 PE=4 SV=1;;Q9I5E9;;5.8747;;5
Q9HUQ4	PA4909	0.438419	0.999579	0.364402	0.635598	-0.139402	0.229028	0.116457	0.232801	948;;tr|Q9HUQ4|Q9HUQ4_PSEAE High-affinity branched-chain amino acid transport ATP-binding protein OS=Pseudomonas aeruginosa (strain ATCC 15692 / DSM 22644 / CIP 104116 / JCM 14847 / LMG 12228 / 1C / PRS 101 / PAO1) OX=208964 GN=PA4909 PE=3 SV=1;;Q9HUQ4;;24.304;;8
Q9I448	PA1296	0.438293	0.999579	0.364508	0.635492	-0.526071	-0.0234036	-0.258208	-0.00395959	3089;;tr|Q9I448|Q9I448_PSEAE Probable 2-hydroxyacid dehydrogenase OS=Pseudomonas aeruginosa (strain ATCC 15692 / DSM 22644 / CIP 104116 / JCM 14847 / LMG 12228 / 1C / PRS 101 / PAO1) OX=208964 GN=PA1296 PE=4 SV=1;;Q9I448;;70.212;;7
Q9X6W6	pyrR	0.438207	0.999579	0.364581	-0.635419	0.313521	0.309669	0.0940057	0.177458	3831;;sp|Q9X6W6|PYRR_PSEAE Bifunctional protein PyrR OS=Pseudomonas aeruginosa (strain ATCC 15692 / DSM 22644 / CIP 104116 / JCM 14847 / LMG 12228 / 1C / PRS 101 / PAO1) OX=208964 GN=pyrR PE=3 SV=1;;Q9X6W6;;141.27;;12
Q9I133	PA2449	0.438069	0.999579	0.364696	0.635304	-0.331947	0.0511752	0.105058	0.0772901	2493;;tr|Q9I133|Q9I133_PSEAE Probable transcriptional regulator OS=Pseudomonas aeruginosa (strain ATCC 15692 / DSM 22644 / CIP 104116 / JCM 14847 / LMG 12228 / 1C / PRS 101 / PAO1) OX=208964 GN=PA2449 PE=4 SV=1;;Q9I133;;45.251;;9
Q9HZ47	gtrS	0.437691	0.999579	0.365013	0.634987	-0.100122	0.00649454	0.236937	0.121892	2014;;sp|Q9HZ47|GTRS_PSEAE Sensor histidine kinase GtrS OS=Pseudomonas aeruginosa (strain ATCC 15692 / DSM 22644 / CIP 104116 / JCM 14847 / LMG 12228 / 1C / PRS 101 / PAO1) OX=208964 GN=gtrS PE=1 SV=1;;Q9HZ47;;13.811;;5
Q9I2Z2	PA1745	0.437154	0.999579	0.365465	0.634535	-0.503756	0.0167532	-0.160049	0.0229371	2840;;tr|Q9I2Z2|Q9I2Z2_PSEAE Uncharacterized protein OS=Pseudomonas aeruginosa (strain ATCC 15692 / DSM 22644 / CIP 104116 / JCM 14847 / LMG 12228 / 1C / PRS 101 / PAO1) OX=208964 GN=PA1745 PE=4 SV=1;;Q9I2Z2;;107.37;;9
Q9I381	PA1644	0.436582	0.999579	0.365947	-0.634053	0.150891	-0.214314	-0.0991218	-0.217473	2890;;tr|Q9I381|Q9I381_PSEAE Flavin_Reduct domain-containing protein OS=Pseudomonas aeruginosa (strain ATCC 15692 / DSM 22644 / CIP 104116 / JCM 14847 / LMG 12228 / 1C / PRS 101 / PAO1) OX=208964 GN=PA1644 PE=4 SV=1;;Q9I381;;13.426;;5
Q9I635	PA0483	0.436435	0.999579	0.366071	0.633929	-0.0032952	0.270166	0.422086	0.330741	3511;;tr|Q9I635|Q9I635_PSEAE Probable acetyltransferase OS=Pseudomonas aeruginosa (strain ATCC 15692 / DSM 22644 / CIP 104116 / JCM 14847 / LMG 12228 / 1C / PRS 101 / PAO1) OX=208964 GN=PA0483 PE=4 SV=1;;Q9I635;;14.726;;2
P00099	nirM	0.436237	0.999579	0.366238	-0.633762	-0.459426	-1.7157	0.191145	-2.9337	197;;sp|P00099|CY551_PSEAE Cytochrome c-551 OS=Pseudomonas aeruginosa (strain ATCC 15692 / DSM 22644 / CIP 104116 / JCM 14847 / LMG 12228 / 1C / PRS 101 / PAO1) OX=208964 GN=nirM PE=1 SV=2;;P00099;;15.186;;1
Q9I710	PA0122	0.435863	0.999579	0.366553	0.633447	-0.636505	0.133014	0.279404	0.194812	3732;;tr|Q9I710|Q9I710_PSEAE Uncharacterized protein OS=Pseudomonas aeruginosa (strain ATCC 15692 / DSM 22644 / CIP 104116 / JCM 14847 / LMG 12228 / 1C / PRS 101 / PAO1) OX=208964 GN=PA0122 PE=1 SV=1;;Q9I710;;22.085;;2
Q9HYE7	PA3459	0.435812	0.999579	0.366596	0.633404	-0.128934	-0.0575005	0.225855	0.0958853	1849;;tr|Q9HYE7|Q9HYE7_PSEAE Probable glutamine amidotransferase OS=Pseudomonas aeruginosa (strain ATCC 15692 / DSM 22644 / CIP 104116 / JCM 14847 / LMG 12228 / 1C / PRS 101 / PAO1) OX=208964 GN=PA3459 PE=3 SV=1;;Q9HYE7;;61.193;;21
Q9I5E3	prpC	0.43549	0.999579	0.366868	0.633132	-0.131862	0.0355123	-0.0267875	0.037869	3368;;tr|Q9I5E3|Q9I5E3_PSEAE Citrate synthase OS=Pseudomonas aeruginosa (strain ATCC 15692 / DSM 22644 / CIP 104116 / JCM 14847 / LMG 12228 / 1C / PRS 101 / PAO1) OX=208964 GN=prpC PE=1 SV=1;;Q9I5E3;;323.31;;31
Q9I5U9	PA0588	0.435454	0.999579	0.366899	0.633101	-0.0837708	0.0511958	0.0645568	0.0583743	3449;;tr|Q9I5U9|Q9I5U9_PSEAE AAA_PrkA domain-containing protein OS=Pseudomonas aeruginosa (strain ATCC 15692 / DSM 22644 / CIP 104116 / JCM 14847 / LMG 12228 / 1C / PRS 101 / PAO1) OX=208964 GN=PA0588 PE=4 SV=1;;Q9I5U9;;323.31;;47
Q9HV91	PA4707	0.435051	0.999579	0.367239	-0.632761	0.594815	-0.17884	0.570216	-0.44436	1064;;tr|Q9HV91|Q9HV91_PSEAE Probable permease of ABC transporter OS=Pseudomonas aeruginosa (strain ATCC 15692 / DSM 22644 / CIP 104116 / JCM 14847 / LMG 12228 / 1C / PRS 101 / PAO1) OX=208964 GN=PA4707 PE=3 SV=1;;Q9HV91;;11.417;;3
Q9HUF2	PA5017	0.434971	0.999579	0.367306	0.632694	-0.0153447	0.0196642	0.226213	0.135671	868;;tr|Q9HUF2|Q9HUF2_PSEAE Uncharacterized protein OS=Pseudomonas aeruginosa (strain ATCC 15692 / DSM 22644 / CIP 104116 / JCM 14847 / LMG 12228 / 1C / PRS 101 / PAO1) OX=208964 GN=PA5017 PE=4 SV=1;;Q9HUF2;;57.186;;19
Q9HVR6	PA4505	0.434902	0.999579	0.367365	0.632635	-0.62937	-0.0814666	-0.313509	-0.0689182	1198;;tr|Q9HVR6|Q9HVR6_PSEAE Probable ATP-binding component of ABC transporter OS=Pseudomonas aeruginosa (strain ATCC 15692 / DSM 22644 / CIP 104116 / JCM 14847 / LMG 12228 / 1C / PRS 101 / PAO1) OX=208964 GN=PA4505 PE=4 SV=1;;Q9HVR6;;13.123;;6
Q9I2S8	PA1817	0.434283	0.999579	0.367889	0.632111	0.0719656	0.819498	0.125083	1.04811	2791;;tr|Q9I2S8|Q9I2S8_PSEAE SnoaL-like domain-containing protein OS=Pseudomonas aeruginosa (strain ATCC 15692 / DSM 22644 / CIP 104116 / JCM 14847 / LMG 12228 / 1C / PRS 101 / PAO1) OX=208964 GN=PA1817 PE=4 SV=1;;Q9I2S8;;9.9542;;4
Q9HTY0	PA5210	0.434262	0.999579	0.367907	-0.632093	0.0756498	0.0403819	0.178235	-0.113968	725;;tr|Q9HTY0|Q9HTY0_PSEAE Probable secretion pathway ATPase OS=Pseudomonas aeruginosa (strain ATCC 15692 / DSM 22644 / CIP 104116 / JCM 14847 / LMG 12228 / 1C / PRS 101 / PAO1) OX=208964 GN=PA5210 PE=3 SV=1;;Q9HTY0;;102.01;;29
Q9HZJ9	psrA	0.434012	0.999579	0.368119	-0.631881	0.175356	-0.133351	0.0883333	-0.178294	2127;;tr|Q9HZJ9|Q9HZJ9_PSEAE Transcriptional regulator PsrA OS=Pseudomonas aeruginosa (strain ATCC 15692 / DSM 22644 / CIP 104116 / JCM 14847 / LMG 12228 / 1C / PRS 101 / PAO1) OX=208964 GN=psrA PE=1 SV=1;;Q9HZJ9;;76.07;;11
Q9I296	liuA	0.433953	0.999579	0.368169	0.631831	0.0544758	0.0495213	0.128895	0.10022	2693;;tr|Q9I296|Q9I296_PSEAE Putative isovaleryl-CoA dehydrogenase OS=Pseudomonas aeruginosa (strain ATCC 15692 / DSM 22644 / CIP 104116 / JCM 14847 / LMG 12228 / 1C / PRS 101 / PAO1) OX=208964 GN=liuA PE=3 SV=1;;Q9I296;;323.31;;22
Q9HVH7	mscL	0.433763	0.999579	0.36833	0.63167	0.0115849	-0.105998	0.127175	0.104588	1130;;sp|Q9HVH7|MSCL_PSEAE Large-conductance mechanosensitive channel OS=Pseudomonas aeruginosa (strain ATCC 15692 / DSM 22644 / CIP 104116 / JCM 14847 / LMG 12228 / 1C / PRS 101 / PAO1) OX=208964 GN=mscL PE=3 SV=1;;Q9HVH7;;95.754;;7
Q9HYK6	PA3398	0.433383	0.999579	0.368652	-0.631348	0.248912	0.00829585	-0.141249	-0.0509322	1890;;tr|Q9HYK6|Q9HYK6_PSEAE Probable transcriptional regulator OS=Pseudomonas aeruginosa (strain ATCC 15692 / DSM 22644 / CIP 104116 / JCM 14847 / LMG 12228 / 1C / PRS 101 / PAO1) OX=208964 GN=PA3398 PE=3 SV=1;;Q9HYK6;;3.0331;;4
Q9I4R0	PA1064	0.433352	0.999579	0.368679	-0.631321	0.216498	0.300993	-0.0852444	0.0264223	3216;;tr|Q9I4R0|Q9I4R0_PSEAE Uncharacterized protein OS=Pseudomonas aeruginosa (strain ATCC 15692 / DSM 22644 / CIP 104116 / JCM 14847 / LMG 12228 / 1C / PRS 101 / PAO1) OX=208964 GN=PA1064 PE=4 SV=1;;Q9I4R0;;110.54;;9
Q9I578	PA0863	0.433041	0.999579	0.368943	0.631057	-0.0578948	-0.117756	-0.180763	0.0845482	3327;;tr|Q9I578|Q9I578_PSEAE Probable oxidoreductase OS=Pseudomonas aeruginosa (strain ATCC 15692 / DSM 22644 / CIP 104116 / JCM 14847 / LMG 12228 / 1C / PRS 101 / PAO1) OX=208964 GN=PA0863 PE=4 SV=1;;Q9I578;;12.458;;9
Q9I2Z1	PA1746	0.43292	0.999579	0.369046	0.630954	-0.179254	0.196841	0.0833523	0.197892	2839;;tr|Q9I2Z1|Q9I2Z1_PSEAE Macro domain-containing protein OS=Pseudomonas aeruginosa (strain ATCC 15692 / DSM 22644 / CIP 104116 / JCM 14847 / LMG 12228 / 1C / PRS 101 / PAO1) OX=208964 GN=PA1746 PE=4 SV=1;;Q9I2Z1;;279.71;;10
Q9I2U7	cysS	0.432703	0.999579	0.36923	0.63077	-0.0605291	0.0810542	-0.0202043	0.101062	2809;;sp|Q9I2U7|SYC_PSEAE Cysteine--tRNA ligase OS=Pseudomonas aeruginosa (strain ATCC 15692 / DSM 22644 / CIP 104116 / JCM 14847 / LMG 12228 / 1C / PRS 101 / PAO1) OX=208964 GN=cysS PE=3 SV=1;;Q9I2U7;;165.24;;32
Q9HTY8	PA5201	0.432698	0.999579	0.369234	-0.630766	-0.0302012	0.149802	-0.0685331	-0.118726	730;;tr|Q9HTY8|Q9HTY8_PSEAE S1 motif domain-containing protein OS=Pseudomonas aeruginosa (strain ATCC 15692 / DSM 22644 / CIP 104116 / JCM 14847 / LMG 12228 / 1C / PRS 101 / PAO1) OX=208964 GN=PA5201 PE=1 SV=1;;Q9HTY8;;234.82;;45
P22567	argA	0.432663	0.999579	0.369264	0.630736	-0.0553743	-0.168803	0.107938	0.0605466	242;;sp|P22567|ARGA_PSEAE Amino-acid acetyltransferase OS=Pseudomonas aeruginosa (strain ATCC 15692 / DSM 22644 / CIP 104116 / JCM 14847 / LMG 12228 / 1C / PRS 101 / PAO1) OX=208964 GN=argA PE=1 SV=2;;P22567;;124.31;;19
Q9I617	bioF	0.43257	0.999579	0.369343	0.630657	-0.0286855	-0.618917	-0.191358	0.258119	3501;;sp|Q9I617|BIOF_PSEAE 8-amino-7-oxononanoate synthase OS=Pseudomonas aeruginosa (strain ATCC 15692 / DSM 22644 / CIP 104116 / JCM 14847 / LMG 12228 / 1C / PRS 101 / PAO1) OX=208964 GN=bioF PE=3 SV=1;;Q9I617;;29.905;;6
Q9HX21	nadD	0.432382	0.999579	0.369503	0.630497	0.0905131	0.199939	0.236019	0.213463	1522;;sp|Q9HX21|NADD_PSEAE Probable nicotinate-nucleotide adenylyltransferase OS=Pseudomonas aeruginosa (strain ATCC 15692 / DSM 22644 / CIP 104116 / JCM 14847 / LMG 12228 / 1C / PRS 101 / PAO1) OX=208964 GN=nadD PE=1 SV=1;;Q9HX21;;12.716;;4
Q9I019	PA2824	0.431927	0.999579	0.36989	0.63011	-0.146244	-0.348421	0.194167	0.0866548	2252;;tr|Q9I019|Q9I019_PSEAE Histidine kinase OS=Pseudomonas aeruginosa (strain ATCC 15692 / DSM 22644 / CIP 104116 / JCM 14847 / LMG 12228 / 1C / PRS 101 / PAO1) OX=208964 GN=PA2824 PE=4 SV=1;;Q9I019;;45.605;;16
Q9HUM1	hflX	0.431859	0.999579	0.369948	-0.630052	0.0273223	-0.110349	0.0505844	-0.184196	923;;tr|Q9HUM1|Q9HUM1_PSEAE GTPase HflX OS=Pseudomonas aeruginosa (strain ATCC 15692 / DSM 22644 / CIP 104116 / JCM 14847 / LMG 12228 / 1C / PRS 101 / PAO1) OX=208964 GN=hflX PE=3 SV=1;;Q9HUM1;;54.91;;14
Q9I2L1	polB	0.431844	0.999579	0.369961	-0.630039	0.107427	-0.472913	0.0233184	-0.611209	2752;;tr|Q9I2L1|Q9I2L1_PSEAE DNA polymerase OS=Pseudomonas aeruginosa (strain ATCC 15692 / DSM 22644 / CIP 104116 / JCM 14847 / LMG 12228 / 1C / PRS 101 / PAO1) OX=208964 GN=polB PE=3 SV=1;;Q9I2L1;;1.5505;;3
P20581	pqsE	0.43164	0.999579	0.370135	0.629865	-0.0637275	0.0276308	0.046477	0.0349237	234;;sp|P20581|PQSE_PSEAE 2-aminobenzoylacetyl-CoA thioesterase OS=Pseudomonas aeruginosa (strain ATCC 15692 / DSM 22644 / CIP 104116 / JCM 14847 / LMG 12228 / 1C / PRS 101 / PAO1) OX=208964 GN=pqsE PE=1 SV=1;;P20581;;45.617;;10
Q9I4N3	fleR	0.430854	0.999579	0.370805	-0.629195	0.0367758	-0.147071	0.0056832	-0.187034	3198;;sp|Q9I4N3|FLER_PSEAE Response regulator protein FleR OS=Pseudomonas aeruginosa (strain ATCC 15692 / DSM 22644 / CIP 104116 / JCM 14847 / LMG 12228 / 1C / PRS 101 / PAO1) OX=208964 GN=fleR PE=3 SV=1;;Q9I4N3;;17.472;;10
Q9HY16	potD	0.430796	0.999579	0.370855	-0.629145	0.20475	-0.487657	0.199133	-0.732797	1786;;sp|Q9HY16|PCABP_PSEAE Putrescine/cadaverine-binding protein OS=Pseudomonas aeruginosa (strain ATCC 15692 / DSM 22644 / CIP 104116 / JCM 14847 / LMG 12228 / 1C / PRS 101 / PAO1) OX=208964 GN=potD PE=1 SV=1;;Q9HY16;;45.69;;10
Q9HXD0	PA3882	0.430718	0.999579	0.370921	-0.629079	-0.12217	0.145339	0.0653657	-0.313036	1600;;tr|Q9HXD0|Q9HXD0_PSEAE Methyltransf_11 domain-containing protein OS=Pseudomonas aeruginosa (strain ATCC 15692 / DSM 22644 / CIP 104116 / JCM 14847 / LMG 12228 / 1C / PRS 101 / PAO1) OX=208964 GN=PA3882 PE=4 SV=1;;Q9HXD0;;27.439;;8
Q9I581	PA0860	0.43025	0.999579	0.371321	0.628679	0.0796195	-0.146074	-0.0980959	0.257106	3330;;tr|Q9I581|Q9I581_PSEAE Probable ATP-binding/permease fusion ABC transporter OS=Pseudomonas aeruginosa (strain ATCC 15692 / DSM 22644 / CIP 104116 / JCM 14847 / LMG 12228 / 1C / PRS 101 / PAO1) OX=208964 GN=PA0860 PE=4 SV=1;;Q9I581;;6.5405;;4
P0DP44	ppk	0.430242	0.999579	0.371329	-0.628671	0.0470664	-0.0441345	0.0860223	-0.11973	211;;sp|P0DP44|PPK1_PSEAE Polyphosphate kinase OS=Pseudomonas aeruginosa (strain ATCC 15692 / DSM 22644 / CIP 104116 / JCM 14847 / LMG 12228 / 1C / PRS 101 / PAO1) OX=208964 GN=ppk PE=1 SV=1;;P0DP44;;323.31;;38
Q9HV42	grpE	0.430096	0.999579	0.371453	0.628547	0.209373	-0.020039	0.310576	0.336096	1024;;sp|Q9HV42|GRPE_PSEAE Protein GrpE OS=Pseudomonas aeruginosa (strain ATCC 15692 / DSM 22644 / CIP 104116 / JCM 14847 / LMG 12228 / 1C / PRS 101 / PAO1) OX=208964 GN=grpE PE=3 SV=1;;Q9HV42;;323.31;;17
O68823	holC	0.429608	0.999579	0.37187	0.62813	-0.0167003	0.0804439	0.330337	0.206181	180;;sp|O68823|HOLC_PSEAE DNA polymerase III subunit chi OS=Pseudomonas aeruginosa (strain ATCC 15692 / DSM 22644 / CIP 104116 / JCM 14847 / LMG 12228 / 1C / PRS 101 / PAO1) OX=208964 GN=holC PE=3 SV=1;;O68823;;6.1498;;3
P23621	phoR	0.429576	0.999579	0.371899	0.628101	-0.213062	-0.0437001	0.0994973	0.0147712	249;;sp|P23621|PHOR_PSEAE Phosphate regulon sensor protein PhoR OS=Pseudomonas aeruginosa (strain ATCC 15692 / DSM 22644 / CIP 104116 / JCM 14847 / LMG 12228 / 1C / PRS 101 / PAO1) OX=208964 GN=phoR PE=3 SV=2;;P23621;;35.975;;8
Q9I3X5	PA1369	0.429218	0.999579	0.372205	0.627795	-0.373511	-0.491682	-0.296034	-0.298794	3043;;tr|Q9I3X5|Q9I3X5_PSEAE Uncharacterized protein OS=Pseudomonas aeruginosa (strain ATCC 15692 / DSM 22644 / CIP 104116 / JCM 14847 / LMG 12228 / 1C / PRS 101 / PAO1) OX=208964 GN=PA1369 PE=4 SV=1;;Q9I3X5;;-2;;1
Q9HZD3	PA3075	0.428723	0.999579	0.37263	-0.62737	0.125227	0.0926985	0.183499	0.00576937	2073;;tr|Q9HZD3|Q9HZD3_PSEAE Uncharacterized protein OS=Pseudomonas aeruginosa (strain ATCC 15692 / DSM 22644 / CIP 104116 / JCM 14847 / LMG 12228 / 1C / PRS 101 / PAO1) OX=208964 GN=PA3075 PE=4 SV=1;;Q9HZD3;;98.395;;17
[truncated: 2,554 more rows]

## Sheet: Spearman
Supplementary Table S4: Dose-correlation statistics (Spearman) for clinical strain (P. aeruginosa ST235). Clin corresponding to MIC 0.1x, 0.25x, 0.5x and 1x.
[truncated: 3,814 more rows]
