# Supplementary material for: Proteomic landscape of imipenem resistance in Pseudomonas aeruginosa: a comparative investigation between clinical and control strains
Source: Front Cell Infect Microbiol. 2025 Oct 16;15:1623154. doi: 10.3389/fcimb.2025.1623154 (PMC12571913; doi:10.3389/fcimb.2025.1623154)
Supplement: Supplementary Table 6 — Tabular GO-term enrichment results corresponding to Supplementary Figure S1C . [file Table6.xlsx]

## Sheet: Pearson
Supplementary Table S3: Dose-correlation statistics (Pearson) for control strain (P. aeruginosa ATCC 27853). Ctrl corresponding to MIC 0.1x, 0.25x, 0.5x and 1x.
The four Ctrl. (columns G to J) are the log2Median-differences compared to the MIC 0 = no Imipenem
Uniprot	Gene	P-value (-log10)	Corrected P-value (Benjamin-Hochberg)	P-value (correlation test)	Correlation	Ctrl.1	Ctrl.25	Ctrl.5	Ctrl1	Fasta
Q9HWI2	PA4199	3.81877	0.511776	0.000151786	-0.999848	0.0035147	-0.332066	-0.863807	-1.88368	1420;;tr|Q9HWI2|Q9HWI2_PSEAE Probable acyl-CoA dehydrogenase OS=Pseudomonas aeruginosa (strain ATCC 15692 / DSM 22644 / CIP 104116 / JCM 14847 / LMG 12228 / 1C / PRS 101 / PAO1) OX=208964 GN=PA4199 PE=3 SV=1;;Q9HWI2;;123.55;;16
Q9HX94	PA3919	3.37847	0.511776	0.000418339	-0.999582	0.289484	0.181157	0.0403607	-0.279414	1577;;tr|Q9HX94|Q9HX94_PSEAE PINc domain-containing protein OS=Pseudomonas aeruginosa (strain ATCC 15692 / DSM 22644 / CIP 104116 / JCM 14847 / LMG 12228 / 1C / PRS 101 / PAO1) OX=208964 GN=PA3919 PE=3 SV=1;;Q9HX94;;278.86;;19
P24559	pilT	3.01466	0.511776	0.000966816	-0.999033	0.0102928	-0.0408584	-0.165627	-0.405581	253;;sp|P24559|PILT_PSEAE Type IV pilus retractation ATPase PilT OS=Pseudomonas aeruginosa (strain ATCC 15692 / DSM 22644 / CIP 104116 / JCM 14847 / LMG 12228 / 1C / PRS 101 / PAO1) OX=208964 GN=pilT PE=1 SV=1;;P24559;;142.16;;21
Q9HZ46	glk	2.96161	0.511776	0.00109242	-0.998908	-0.030774	-0.0516608	-0.0980688	-0.171944	2013;;sp|Q9HZ46|GLK_PSEAE Glucokinase OS=Pseudomonas aeruginosa (strain ATCC 15692 / DSM 22644 / CIP 104116 / JCM 14847 / LMG 12228 / 1C / PRS 101 / PAO1) OX=208964 GN=glk PE=3 SV=1;;Q9HZ46;;71.974;;9
G3XD18	narI	2.89945	0.511776	0.00126052	0.998739	0.154835	0.341446	0.806583	1.54497	94;;tr|G3XD18|G3XD18_PSEAE Respiratory nitrate reductase gamma chain OS=Pseudomonas aeruginosa (strain ATCC 15692 / DSM 22644 / CIP 104116 / JCM 14847 / LMG 12228 / 1C / PRS 101 / PAO1) OX=208964 GN=narI PE=4 SV=1;;G3XD18;;8.3389;;3
Q9HV55;Q9I2D6	infB	2.87898	0.511776	0.00132135	0.998679	0.247724	0.270252	0.301238	0.381515	1035;;sp|Q9HV55|IF2_PSEAE Translation initiation factor IF-2 OS=Pseudomonas aeruginosa (strain ATCC 15692 / DSM 22644 / CIP 104116 / JCM 14847 / LMG 12228 / 1C / PRS 101 / PAO1) OX=208964 GN=infB PE=3 SV=1;;Q9HV55;Q9I2D6;;323.31;;63;1
Q9I6F0	PA0343	2.77384	0.511776	0.00168329	-0.998317	0.200311	0.143368	0.0849943	-0.0572098	3600;;tr|Q9I6F0|Q9I6F0_PSEAE Methyltransf_21 domain-containing protein OS=Pseudomonas aeruginosa (strain ATCC 15692 / DSM 22644 / CIP 104116 / JCM 14847 / LMG 12228 / 1C / PRS 101 / PAO1) OX=208964 GN=PA0343 PE=4 SV=1;;Q9I6F0;;5.2663;;4
Q9HTM2	gmk	2.72533	0.511776	0.00188222	0.998118	-0.0855972	-0.00891461	0.143811	0.374481	642;;sp|Q9HTM2|KGUA_PSEAE Guanylate kinase OS=Pseudomonas aeruginosa (strain ATCC 15692 / DSM 22644 / CIP 104116 / JCM 14847 / LMG 12228 / 1C / PRS 101 / PAO1) OX=208964 GN=gmk PE=3 SV=1;;Q9HTM2;;31.116;;9
Q9I3Y7	PA1357	2.68849	0.511776	0.00204887	-0.997951	0.141437	0.037072	-0.086089	-0.326618	3049;;tr|Q9I3Y7|Q9I3Y7_PSEAE tRNA_edit domain-containing protein OS=Pseudomonas aeruginosa (strain ATCC 15692 / DSM 22644 / CIP 104116 / JCM 14847 / LMG 12228 / 1C / PRS 101 / PAO1) OX=208964 GN=PA1357 PE=4 SV=1;;Q9I3Y7;;40.591;;2
Q9I0S3	PA2562	2.61952	0.511776	0.00240148	0.997599	0.155391	0.541384	1.40869	2.65606	2422;;tr|Q9I0S3|Q9I0S3_PSEAE Uncharacterized protein OS=Pseudomonas aeruginosa (strain ATCC 15692 / DSM 22644 / CIP 104116 / JCM 14847 / LMG 12228 / 1C / PRS 101 / PAO1) OX=208964 GN=PA2562 PE=4 SV=1;;Q9I0S3;;8.3291;;3
Q9I5T7	PA0601	2.60461	0.511776	0.00248535	-0.997515	-0.0164279	-0.0542512	-0.133898	-0.32458	3437;;tr|Q9I5T7|Q9I5T7_PSEAE Probable two-component response regulator OS=Pseudomonas aeruginosa (strain ATCC 15692 / DSM 22644 / CIP 104116 / JCM 14847 / LMG 12228 / 1C / PRS 101 / PAO1) OX=208964 GN=PA0601 PE=4 SV=1;;Q9I5T7;;51.403;;7
Q9HZM5	kdsB	2.53172	0.511776	0.00293953	-0.99706	-0.0883401	-0.18362	-0.29154	-0.497942	2150;;sp|Q9HZM5|KDSB_PSEAE 3-deoxy-manno-octulosonate cytidylyltransferase OS=Pseudomonas aeruginosa (strain ATCC 15692 / DSM 22644 / CIP 104116 / JCM 14847 / LMG 12228 / 1C / PRS 101 / PAO1) OX=208964 GN=kdsB PE=1 SV=1;;Q9HZM5;;56.302;;10
Q9HZH4	PA3034	2.51666	0.511776	0.00304327	-0.996957	0.323828	0.249927	0.022471	-0.296209	2105;;tr|Q9HZH4|Q9HZH4_PSEAE Probable transcriptional regulator OS=Pseudomonas aeruginosa (strain ATCC 15692 / DSM 22644 / CIP 104116 / JCM 14847 / LMG 12228 / 1C / PRS 101 / PAO1) OX=208964 GN=PA3034 PE=4 SV=1;;Q9HZH4;;26.564;;5
P42514	PA4219	2.51483	0.511776	0.0030561	-0.996944	0.651435	0.278731	-0.347094	-1.27977	310;;sp|P42514|Y4219_PSEAE Uncharacterized protein PA4219 OS=Pseudomonas aeruginosa (strain ATCC 15692 / DSM 22644 / CIP 104116 / JCM 14847 / LMG 12228 / 1C / PRS 101 / PAO1) OX=208964 GN=PA4219 PE=4 SV=1;;P42514;;3.3726;;3
Q9HTQ2	dadX	2.45488	0.511776	0.0035085	-0.996491	-0.00615438	-0.118064	-0.348088	-0.664341	665;;sp|Q9HTQ2|ALR2_PSEAE Alanine racemase, catabolic OS=Pseudomonas aeruginosa (strain ATCC 15692 / DSM 22644 / CIP 104116 / JCM 14847 / LMG 12228 / 1C / PRS 101 / PAO1) OX=208964 GN=dadX PE=1 SV=1;;Q9HTQ2;;55.296;;15
Q9I2H8	PA1926	2.39627	0.511776	0.00401539	0.995985	0.390293	0.426852	0.542768	0.796096	2737;;tr|Q9I2H8|Q9I2H8_PSEAE YcaO domain-containing protein OS=Pseudomonas aeruginosa (strain ATCC 15692 / DSM 22644 / CIP 104116 / JCM 14847 / LMG 12228 / 1C / PRS 101 / PAO1) OX=208964 GN=PA1926 PE=4 SV=1;;Q9I2H8;;41.468;;13
Q9I6K6;REV__Q9I407	PA0284	2.38152	0.511776	0.00415417	-0.995846	-0.466632	-0.973677	-1.36476	-2.62151	3643;;tr|Q9I6K6|Q9I6K6_PSEAE Uncharacterized protein OS=Pseudomonas aeruginosa (strain ATCC 15692 / DSM 22644 / CIP 104116 / JCM 14847 / LMG 12228 / 1C / PRS 101 / PAO1) OX=208964 GN=PA0284 PE=4 SV=1;;Q9I6K6;REV__Q9I407;;33.902;;3;1
Q9HYJ1	PA3414	2.34262	0.511776	0.00454343	-0.995457	-1.32488	-1.72206	-2.28755	-3.14262	1882;;tr|Q9HYJ1|Q9HYJ1_PSEAE Uncharacterized protein OS=Pseudomonas aeruginosa (strain ATCC 15692 / DSM 22644 / CIP 104116 / JCM 14847 / LMG 12228 / 1C / PRS 101 / PAO1) OX=208964 GN=PA3414 PE=4 SV=1;;Q9HYJ1;;6.0511;;3
Q9HXY7	fabZ	2.335	0.511776	0.00462377	0.995376	-0.0957946	-0.0412578	0.0353052	0.273153	1763;;sp|Q9HXY7|FABZ_PSEAE 3-hydroxyacyl-[acyl-carrier-protein] dehydratase FabZ OS=Pseudomonas aeruginosa (strain ATCC 15692 / DSM 22644 / CIP 104116 / JCM 14847 / LMG 12228 / 1C / PRS 101 / PAO1) OX=208964 GN=fabZ PE=1 SV=1;;Q9HXY7;;39.163;;11
G3XDA1	exoS	2.33135	0.511776	0.00466283	-0.995337	-0.407196	-0.996839	-1.87387	-3.1634	146;;sp|G3XDA1|EXOS_PSEAE Secreted exoenzyme S OS=Pseudomonas aeruginosa (strain ATCC 15692 / DSM 22644 / CIP 104116 / JCM 14847 / LMG 12228 / 1C / PRS 101 / PAO1) OX=208964 GN=exoS PE=1 SV=1;;G3XDA1;;20.002;;7
Q9I6Z0	PA0142	2.30957	0.511776	0.00490264	0.995097	0.0623879	0.0810232	0.179276	0.322239	3718;;sp|Q9I6Z0|OXODE_PSEAE 8-oxoguanine deaminase OS=Pseudomonas aeruginosa (strain ATCC 15692 / DSM 22644 / CIP 104116 / JCM 14847 / LMG 12228 / 1C / PRS 101 / PAO1) OX=208964 GN=PA0142 PE=1 SV=1;;Q9I6Z0;;4.6096;;2
P95412	nirD	2.26194	0.511776	0.00547087	0.994529	0.0356759	0.144318	0.492164	0.918534	380;;sp|P95412|NIRD_PSEAE Siroheme decarboxylase NirD subunit OS=Pseudomonas aeruginosa (strain ATCC 15692 / DSM 22644 / CIP 104116 / JCM 14847 / LMG 12228 / 1C / PRS 101 / PAO1) OX=208964 GN=nirD PE=3 SV=1;;P95412;;9.1825;;2
Q9HWW8	PA4060	2.24306	0.511776	0.005714	-0.994286	1.47888	0.620364	-0.123023	-1.74101	1483;;tr|Q9HWW8|Q9HWW8_PSEAE Uncharacterized protein OS=Pseudomonas aeruginosa (strain ATCC 15692 / DSM 22644 / CIP 104116 / JCM 14847 / LMG 12228 / 1C / PRS 101 / PAO1) OX=208964 GN=PA4060 PE=4 SV=1;;Q9HWW8;;4.1343;;2
Q9HV72	pcnB	2.24268	0.511776	0.00571897	0.994281	0.235759	0.304934	0.390879	0.682549	1049;;tr|Q9HV72|Q9HV72_PSEAE Poly(A) polymerase I OS=Pseudomonas aeruginosa (strain ATCC 15692 / DSM 22644 / CIP 104116 / JCM 14847 / LMG 12228 / 1C / PRS 101 / PAO1) OX=208964 GN=pcnB PE=3 SV=1;;Q9HV72;;84.505;;29
Q9I3W8	aceK	2.23754	0.511776	0.0057871	-0.994213	0.0208071	0.00527173	-0.0820998	-0.245859	3039;;sp|Q9I3W8|ACEK_PSEAE Isocitrate dehydrogenase kinase/phosphatase OS=Pseudomonas aeruginosa (strain ATCC 15692 / DSM 22644 / CIP 104116 / JCM 14847 / LMG 12228 / 1C / PRS 101 / PAO1) OX=208964 GN=aceK PE=3 SV=1;;Q9I3W8;;76.392;;17
Q9I098	PA2745	2.23536	0.511776	0.00581617	-0.994184	-0.288336	-0.329431	-0.604351	-1.0419	2304;;tr|Q9I098|Q9I098_PSEAE Probable hydrolase OS=Pseudomonas aeruginosa (strain ATCC 15692 / DSM 22644 / CIP 104116 / JCM 14847 / LMG 12228 / 1C / PRS 101 / PAO1) OX=208964 GN=PA2745 PE=4 SV=1;;Q9I098;;23.568;;5
Q9L7T2	mutM	2.23374	0.511776	0.00583792	0.994162	0.487102	0.579216	0.642193	0.834364	3814;;sp|Q9L7T2|FPG_PSEAE Formamidopyrimidine-DNA glycosylase OS=Pseudomonas aeruginosa (strain ATCC 15692 / DSM 22644 / CIP 104116 / JCM 14847 / LMG 12228 / 1C / PRS 101 / PAO1) OX=208964 GN=mutM PE=3 SV=3;;Q9L7T2;;36.251;;10
Q9HYZ8	lpxL	2.22919	0.511776	0.00589944	0.994101	0.203142	0.301827	0.531956	0.812547	1977;;tr|Q9HYZ8|Q9HYZ8_PSEAE Lipid A biosynthesis lauroyltransferase OS=Pseudomonas aeruginosa (strain ATCC 15692 / DSM 22644 / CIP 104116 / JCM 14847 / LMG 12228 / 1C / PRS 101 / PAO1) OX=208964 GN=lpxL PE=3 SV=1;;Q9HYZ8;;30.704;;7
Q9I297	liuB	2.21676	0.511776	0.00607069	-0.993929	-0.00468893	-0.0338951	-0.109831	-0.200752	2694;;tr|Q9I297|Q9I297_PSEAE Methylcrotonyl-CoA carboxylase, beta-subunit OS=Pseudomonas aeruginosa (strain ATCC 15692 / DSM 22644 / CIP 104116 / JCM 14847 / LMG 12228 / 1C / PRS 101 / PAO1) OX=208964 GN=liuB PE=1 SV=1;;Q9I297;;211.21;;26
Q9HZU5	PA2902	2.213	0.511776	0.00612346	-0.993877	-0.372021	-0.650537	-1.08405	-1.67551	2200;;tr|Q9HZU5|Q9HZU5_PSEAE PBPb domain-containing protein OS=Pseudomonas aeruginosa (strain ATCC 15692 / DSM 22644 / CIP 104116 / JCM 14847 / LMG 12228 / 1C / PRS 101 / PAO1) OX=208964 GN=PA2902 PE=4 SV=1;;Q9HZU5;;94.926;;13
P22567	argA	2.20576	0.511776	0.00622639	-0.993774	0.196138	0.0996797	0.00840458	-0.168516	242;;sp|P22567|ARGA_PSEAE Amino-acid acetyltransferase OS=Pseudomonas aeruginosa (strain ATCC 15692 / DSM 22644 / CIP 104116 / JCM 14847 / LMG 12228 / 1C / PRS 101 / PAO1) OX=208964 GN=argA PE=1 SV=2;;P22567;;124.31;;19
Q9HXU2	PA3698	2.19164	0.511776	0.00643213	-0.993568	-1.10233	-1.20327	-1.89927	-3.13817	1725;;tr|Q9HXU2|Q9HXU2_PSEAE Uncharacterized protein OS=Pseudomonas aeruginosa (strain ATCC 15692 / DSM 22644 / CIP 104116 / JCM 14847 / LMG 12228 / 1C / PRS 101 / PAO1) OX=208964 GN=PA3698 PE=4 SV=1;;Q9HXU2;;16.681;;4
Q9I2S5	nhaB	2.18062	0.511776	0.00659752	0.993402	-0.0147641	0.00332195	0.127504	0.297359	2789;;sp|Q9I2S5|NHAB_PSEAE Na(+)/H(+) antiporter NhaB OS=Pseudomonas aeruginosa (strain ATCC 15692 / DSM 22644 / CIP 104116 / JCM 14847 / LMG 12228 / 1C / PRS 101 / PAO1) OX=208964 GN=nhaB PE=1 SV=1;;Q9I2S5;;14.788;;4
Q9HYX4	PA3267	2.18004	0.511776	0.00660635	-0.993394	0.930812	0.734117	0.583248	-0.025244	1959;;tr|Q9HYX4|Q9HYX4_PSEAE PlsC domain-containing protein OS=Pseudomonas aeruginosa (strain ATCC 15692 / DSM 22644 / CIP 104116 / JCM 14847 / LMG 12228 / 1C / PRS 101 / PAO1) OX=208964 GN=PA3267 PE=4 SV=1;;Q9HYX4;;4.5848;;2
Q9HUD5	gltB	2.14348	0.511776	0.00718648	0.992814	0.0970655	0.284957	0.404954	0.772181	857;;tr|Q9HUD5|Q9HUD5_PSEAE Glutamate synthase large chain OS=Pseudomonas aeruginosa (strain ATCC 15692 / DSM 22644 / CIP 104116 / JCM 14847 / LMG 12228 / 1C / PRS 101 / PAO1) OX=208964 GN=gltB PE=3 SV=1;;Q9HUD5;;180.12;;42
Q9I5Z2	PA0544	2.12458	0.511776	0.00750624	-0.992494	0.390441	0.361714	0.228231	0.0726275	3483;;tr|Q9I5Z2|Q9I5Z2_PSEAE Metallophos domain-containing protein OS=Pseudomonas aeruginosa (strain ATCC 15692 / DSM 22644 / CIP 104116 / JCM 14847 / LMG 12228 / 1C / PRS 101 / PAO1) OX=208964 GN=PA0544 PE=4 SV=1;;Q9I5Z2;;3.0413;;4
Q9I669	PA0449	2.11703	0.511776	0.00763786	-0.992362	-0.110572	-0.306973	-0.59325	-0.977671	3534;;tr|Q9I669|Q9I669_PSEAE HotDog ACOT-type domain-containing protein OS=Pseudomonas aeruginosa (strain ATCC 15692 / DSM 22644 / CIP 104116 / JCM 14847 / LMG 12228 / 1C / PRS 101 / PAO1) OX=208964 GN=PA0449 PE=3 SV=1;;Q9I669;;78.515;;11
Q9I5E5	PA0793	2.10454	0.511776	0.00786063	-0.992139	0.173098	0.0643403	-0.0541365	-0.24562	3370;;tr|Q9I5E5|Q9I5E5_PSEAE Uncharacterized protein OS=Pseudomonas aeruginosa (strain ATCC 15692 / DSM 22644 / CIP 104116 / JCM 14847 / LMG 12228 / 1C / PRS 101 / PAO1) OX=208964 GN=PA0793 PE=1 SV=1;;Q9I5E5;;263.22;;14
Q9I564	PA0881	2.09324	0.511776	0.00806797	-0.991932	-0.0212213	-0.0705832	-0.337635	-0.648634	3319;;tr|Q9I564|Q9I564_PSEAE Uncharacterized protein OS=Pseudomonas aeruginosa (strain ATCC 15692 / DSM 22644 / CIP 104116 / JCM 14847 / LMG 12228 / 1C / PRS 101 / PAO1) OX=208964 GN=PA0881 PE=3 SV=1;;Q9I564;;4.0503;;1
Q9HUY5	mgtA	2.08737	0.511776	0.00817764	0.991822	-0.0545007	0.0361948	0.361744	1.19432	995;;tr|Q9HUY5|Q9HUY5_PSEAE Magnesium-transporting ATPase, P-type 1 OS=Pseudomonas aeruginosa (strain ATCC 15692 / DSM 22644 / CIP 104116 / JCM 14847 / LMG 12228 / 1C / PRS 101 / PAO1) OX=208964 GN=mgtA PE=3 SV=1;;Q9HUY5;;-2;;2
P57698	kdpB	2.05854	0.511776	0.00873897	-0.991261	0.0364733	0.0134688	-0.264919	-0.647226	361;;sp|P57698|KDPB_PSEAE Potassium-transporting ATPase ATP-binding subunit OS=Pseudomonas aeruginosa (strain ATCC 15692 / DSM 22644 / CIP 104116 / JCM 14847 / LMG 12228 / 1C / PRS 101 / PAO1) OX=208964 GN=kdpB PE=3 SV=1;;P57698;;323.31;;32
Q9I345	PA1680	2.05482	0.511776	0.00881412	0.991186	-1.09815	-0.498585	0.439221	1.61403	2871;;tr|Q9I345|Q9I345_PSEAE Hydrolase_4 domain-containing protein OS=Pseudomonas aeruginosa (strain ATCC 15692 / DSM 22644 / CIP 104116 / JCM 14847 / LMG 12228 / 1C / PRS 101 / PAO1) OX=208964 GN=PA1680 PE=4 SV=1;;Q9I345;;6.4972;;4
O69753	phzB1	2.04502	0.511776	0.00901532	0.990985	-0.42225	-0.263283	0.122611	0.544463	184;;sp|O69753|PHZB1_PSEAE Phenazine biosynthesis protein PhzB1 OS=Pseudomonas aeruginosa (strain ATCC 15692 / DSM 22644 / CIP 104116 / JCM 14847 / LMG 12228 / 1C / PRS 101 / PAO1) OX=208964 GN=phzB1 PE=2 SV=1;;O69753;;323.31;;3
Q9I253	PA2062	2.02921	0.511776	0.00934954	-0.99065	-0.248065	-0.543093	-0.691469	-1.35296	2673;;tr|Q9I253|Q9I253_PSEAE Cysteine desulfurase OS=Pseudomonas aeruginosa (strain ATCC 15692 / DSM 22644 / CIP 104116 / JCM 14847 / LMG 12228 / 1C / PRS 101 / PAO1) OX=208964 GN=PA2062 PE=3 SV=1;;Q9I253;;25.286;;10
Q9I4D1	kefB	2.02285	0.511776	0.00948748	0.990513	0.0444429	0.129102	0.428436	0.744414	3129;;tr|Q9I4D1|Q9I4D1_PSEAE Glutathione-regulated potassium-efflux system protein KefB OS=Pseudomonas aeruginosa (strain ATCC 15692 / DSM 22644 / CIP 104116 / JCM 14847 / LMG 12228 / 1C / PRS 101 / PAO1) OX=208964 GN=kefB PE=3 SV=1;;Q9I4D1;;16.926;;8
Q9HX72	PA3944	2.02205	0.511776	0.009505	-0.990495	0.127103	-0.0580986	-0.174704	-0.741465	1559;;sp|Q9HX72|ATSE3_PSEAE Acetyltransferase PA3944 OS=Pseudomonas aeruginosa (strain ATCC 15692 / DSM 22644 / CIP 104116 / JCM 14847 / LMG 12228 / 1C / PRS 101 / PAO1) OX=208964 GN=PA3944 PE=1 SV=1;;Q9HX72;;15.039;;6
Q9HYT0	phnC1	2.01149	0.511776	0.00973901	0.990261	0.0413183	0.130173	0.278252	0.454068	1932;;sp|Q9HYT0|PHNC1_PSEAE Phosphonates import ATP-binding protein PhnC 1 OS=Pseudomonas aeruginosa (strain ATCC 15692 / DSM 22644 / CIP 104116 / JCM 14847 / LMG 12228 / 1C / PRS 101 / PAO1) OX=208964 GN=phnC1 PE=3 SV=1;;Q9HYT0;;23.532;;6
Q9HXV8	PA3682	1.99596	0.511776	0.0100935	-0.989907	-0.173926	-0.259985	-0.315287	-0.590586	1740;;tr|Q9HXV8|Q9HXV8_PSEAE Uncharacterized protein OS=Pseudomonas aeruginosa (strain ATCC 15692 / DSM 22644 / CIP 104116 / JCM 14847 / LMG 12228 / 1C / PRS 101 / PAO1) OX=208964 GN=PA3682 PE=4 SV=1;;Q9HXV8;;27.986;;12
Q9HWQ2	PA4129	1.99575	0.511776	0.0100983	-0.989902	-0.108365	-2.07589	-4.62421	-14.6003	1455;;tr|Q9HWQ2|Q9HWQ2_PSEAE Uncharacterized protein OS=Pseudomonas aeruginosa (strain ATCC 15692 / DSM 22644 / CIP 104116 / JCM 14847 / LMG 12228 / 1C / PRS 101 / PAO1) OX=208964 GN=PA4129 PE=4 SV=1;;Q9HWQ2;;20.901;;8
Q9HTV4	PA5236	1.96651	0.511776	0.0108018	-0.989198	0.115845	-0.132974	-0.248862	-0.852895	702;;tr|Q9HTV4|Q9HTV4_PSEAE Probable aromatic hydrocarbon reductase OS=Pseudomonas aeruginosa (strain ATCC 15692 / DSM 22644 / CIP 104116 / JCM 14847 / LMG 12228 / 1C / PRS 101 / PAO1) OX=208964 GN=PA5236 PE=4 SV=1;;Q9HTV4;;44.893;;6
Q9I1J4	PA2281	1.95837	0.511776	0.011006	0.988994	-0.0797802	0.675637	1.03202	2.46782	2580;;tr|Q9I1J4|Q9I1J4_PSEAE Probable transcriptional regulator OS=Pseudomonas aeruginosa (strain ATCC 15692 / DSM 22644 / CIP 104116 / JCM 14847 / LMG 12228 / 1C / PRS 101 / PAO1) OX=208964 GN=PA2281 PE=4 SV=1;;Q9I1J4;;4.2735;;4
Q9HVU5	PA4476	1.95729	0.511776	0.0110335	0.988966	0.375579	0.482599	0.722523	0.973726	1224;;tr|Q9HVU5|Q9HVU5_PSEAE Uncharacterized protein OS=Pseudomonas aeruginosa (strain ATCC 15692 / DSM 22644 / CIP 104116 / JCM 14847 / LMG 12228 / 1C / PRS 101 / PAO1) OX=208964 GN=PA4476 PE=4 SV=1;;Q9HVU5;;102.82;;37
P50600	tolA	1.92848	0.511776	0.0117903	0.98821	-0.238093	-0.218084	-0.00259722	0.234425	340;;sp|P50600|TOLA_PSEAE Tol-Pal system protein TolA OS=Pseudomonas aeruginosa (strain ATCC 15692 / DSM 22644 / CIP 104116 / JCM 14847 / LMG 12228 / 1C / PRS 101 / PAO1) OX=208964 GN=tolA PE=1 SV=2;;P50600;;29.235;;12
Q9I0L5	icd	1.9122	0.511776	0.0122405	-0.98776	0.0493926	-0.0074718	-0.0308334	-0.161465	2380;;tr|Q9I0L5|Q9I0L5_PSEAE Isocitrate dehydrogenase [NADP] OS=Pseudomonas aeruginosa (strain ATCC 15692 / DSM 22644 / CIP 104116 / JCM 14847 / LMG 12228 / 1C / PRS 101 / PAO1) OX=208964 GN=icd PE=4 SV=1;;Q9I0L5;;323.31;;45
Q9HTX6	gcvH2	1.90849	0.511776	0.0123455	0.987654	-0.184185	-0.0471274	0.0085277	0.291686	722;;sp|Q9HTX6|GCSH2_PSEAE Glycine cleavage system H protein 2 OS=Pseudomonas aeruginosa (strain ATCC 15692 / DSM 22644 / CIP 104116 / JCM 14847 / LMG 12228 / 1C / PRS 101 / PAO1) OX=208964 GN=gcvH2 PE=3 SV=1;;Q9HTX6;;32.387;;5
Q51382	hscA	1.8967	0.511776	0.0126853	-0.987315	-0.0427198	-0.0448132	-0.194667	-0.478226	428;;sp|Q51382|HSCA_PSEAE Chaperone protein HscA homolog OS=Pseudomonas aeruginosa (strain ATCC 15692 / DSM 22644 / CIP 104116 / JCM 14847 / LMG 12228 / 1C / PRS 101 / PAO1) OX=208964 GN=hscA PE=3 SV=2;;Q51382;;263.79;;28
Q9I089	PA2754	1.89385	0.511776	0.0127687	-0.987231	1.03484	1.01853	0.901694	0.60477	2299;;tr|Q9I089|Q9I089_PSEAE Uncharacterized protein OS=Pseudomonas aeruginosa (strain ATCC 15692 / DSM 22644 / CIP 104116 / JCM 14847 / LMG 12228 / 1C / PRS 101 / PAO1) OX=208964 GN=PA2754 PE=3 SV=1;;Q9I089;;15.82;;3
Q9I043	PA2800	1.88717	0.511776	0.0129668	0.987033	-0.283738	-0.285238	-0.137971	0.0676904	2270;;tr|Q9I043|Q9I043_PSEAE Uncharacterized protein OS=Pseudomonas aeruginosa (strain ATCC 15692 / DSM 22644 / CIP 104116 / JCM 14847 / LMG 12228 / 1C / PRS 101 / PAO1) OX=208964 GN=PA2800 PE=3 SV=1;;Q9I043;;62.09;;7
P47204	ftsZ	1.88558	0.511776	0.0130143	0.986986	0.106441	0.231927	0.351674	0.539279	329;;sp|P47204|FTSZ_PSEAE Cell division protein FtsZ OS=Pseudomonas aeruginosa (strain ATCC 15692 / DSM 22644 / CIP 104116 / JCM 14847 / LMG 12228 / 1C / PRS 101 / PAO1) OX=208964 GN=ftsZ PE=1 SV=2;;P47204;;323.31;;30
Q9I2J5	PA1909	1.88227	0.511776	0.0131139	-0.986886	0.234397	0.342674	-5.73062	-15.3502	2743;;tr|Q9I2J5|Q9I2J5_PSEAE Uncharacterized protein OS=Pseudomonas aeruginosa (strain ATCC 15692 / DSM 22644 / CIP 104116 / JCM 14847 / LMG 12228 / 1C / PRS 101 / PAO1) OX=208964 GN=PA1909 PE=4 SV=1;;Q9I2J5;;6.2088;;2
Q9I3L1	PA1501	1.87693	0.511776	0.013276	-0.986724	0.0904115	-0.25028	-0.506453	-1.87292	2982;;tr|Q9I3L1|Q9I3L1_PSEAE AP_endonuc_2 domain-containing protein OS=Pseudomonas aeruginosa (strain ATCC 15692 / DSM 22644 / CIP 104116 / JCM 14847 / LMG 12228 / 1C / PRS 101 / PAO1) OX=208964 GN=PA1501 PE=3 SV=1;;Q9I3L1;;8.8909;;4
Q9HVL8	obg	1.87349	0.511776	0.0133816	-0.986618	-0.0375242	-0.087831	-0.193022	-0.298446	1164;;sp|Q9HVL8|OBG_PSEAE GTPase Obg OS=Pseudomonas aeruginosa (strain ATCC 15692 / DSM 22644 / CIP 104116 / JCM 14847 / LMG 12228 / 1C / PRS 101 / PAO1) OX=208964 GN=obg PE=3 SV=1;;Q9HVL8;;66.709;;15
Q9I0N4	PA2603	1.87336	0.511776	0.0133858	-0.986614	-0.160595	-0.390531	-0.659413	-1.01468	2398;;tr|Q9I0N4|Q9I0N4_PSEAE Probable thiosulfate sulfurtransferase OS=Pseudomonas aeruginosa (strain ATCC 15692 / DSM 22644 / CIP 104116 / JCM 14847 / LMG 12228 / 1C / PRS 101 / PAO1) OX=208964 GN=PA2603 PE=1 SV=1;;Q9I0N4;;232.11;;17
G3XD09	gltD	1.86852	0.511776	0.0135357	0.986464	0.0176337	0.201729	0.275689	0.612972	85;;tr|G3XD09|G3XD09_PSEAE Glutamate synthase small chain OS=Pseudomonas aeruginosa (strain ATCC 15692 / DSM 22644 / CIP 104116 / JCM 14847 / LMG 12228 / 1C / PRS 101 / PAO1) OX=208964 GN=gltD PE=4 SV=1;;G3XD09;;97.617;;17
Q9HWC6	rplA	1.86661	0.511776	0.0135954	0.986405	0.00324759	0.00801023	0.160726	0.33406	1368;;sp|Q9HWC6|RL1_PSEAE 50S ribosomal protein L1 OS=Pseudomonas aeruginosa (strain ATCC 15692 / DSM 22644 / CIP 104116 / JCM 14847 / LMG 12228 / 1C / PRS 101 / PAO1) OX=208964 GN=rplA PE=3 SV=1;;Q9HWC6;;323.31;;25
Q9HY94	PA3515	1.86478	0.511776	0.0136526	-0.986347	0.267694	0.167769	-0.014402	-0.203601	1824;;tr|Q9HY94|Q9HY94_PSEAE Methyltranfer_dom domain-containing protein OS=Pseudomonas aeruginosa (strain ATCC 15692 / DSM 22644 / CIP 104116 / JCM 14847 / LMG 12228 / 1C / PRS 101 / PAO1) OX=208964 GN=PA3515 PE=4 SV=1;;Q9HY94;;6.1924;;2
Q9I4U4	PA1030	1.85949	0.511776	0.0138199	-0.98618	-0.219811	-0.26295	-0.717063	-1.17704	3244;;tr|Q9I4U4|Q9I4U4_PSEAE RES domain-containing protein OS=Pseudomonas aeruginosa (strain ATCC 15692 / DSM 22644 / CIP 104116 / JCM 14847 / LMG 12228 / 1C / PRS 101 / PAO1) OX=208964 GN=PA1030 PE=3 SV=1;;Q9I4U4;;10.809;;8
Q9HXC1	PA3892	1.85933	0.511776	0.013825	0.986175	-0.207849	0.250876	0.419983	1.33389	1593;;tr|Q9HXC1|Q9HXC1_PSEAE Biotin_lipoyl_2 domain-containing protein OS=Pseudomonas aeruginosa (strain ATCC 15692 / DSM 22644 / CIP 104116 / JCM 14847 / LMG 12228 / 1C / PRS 101 / PAO1) OX=208964 GN=PA3892 PE=3 SV=1;;Q9HXC1;;1.6184;;1
Q9HVY5	PA4430	1.85824	0.511776	0.0138599	0.98614	0.0485311	0.0430701	0.234129	0.55071	1263;;tr|Q9HVY5|Q9HVY5_PSEAE Cytochrome b OS=Pseudomonas aeruginosa (strain ATCC 15692 / DSM 22644 / CIP 104116 / JCM 14847 / LMG 12228 / 1C / PRS 101 / PAO1) OX=208964 GN=PA4430 PE=3 SV=1;;Q9HVY5;;52.479;;10
Q9HW52	PA4349	1.84185	0.511776	0.0143931	-0.985607	-0.0710402	-0.143572	-0.295006	-0.443189	1321;;tr|Q9HW52|Q9HW52_PSEAE Uncharacterized protein OS=Pseudomonas aeruginosa (strain ATCC 15692 / DSM 22644 / CIP 104116 / JCM 14847 / LMG 12228 / 1C / PRS 101 / PAO1) OX=208964 GN=PA4349 PE=4 SV=1;;Q9HW52;;56.646;;10
Q51392	algI	1.83987	0.511776	0.0144587	0.999742		13.4265	14.3593	16.408	435;;sp|Q51392|ALGI_PSEAE Probable alginate O-acetylase AlgI OS=Pseudomonas aeruginosa (strain ATCC 15692 / DSM 22644 / CIP 104116 / JCM 14847 / LMG 12228 / 1C / PRS 101 / PAO1) OX=208964 GN=algI PE=3 SV=2;;Q51392;;6.7262;;1
Q9I2B4	PA1995	1.83721	0.511776	0.0145475	-0.985452	0.334168	0.289181	0.156188	0.0338433	2710;;tr|Q9I2B4|Q9I2B4_PSEAE Uncharacterized protein OS=Pseudomonas aeruginosa (strain ATCC 15692 / DSM 22644 / CIP 104116 / JCM 14847 / LMG 12228 / 1C / PRS 101 / PAO1) OX=208964 GN=PA1995 PE=4 SV=1;;Q9I2B4;;16.205;;5
Q9HU45	PA5139	1.83445	0.511776	0.0146405	-0.98536	-1.1551	-1.92773	-2.25531	-3.53987	781;;tr|Q9HU45|Q9HU45_PSEAE PBPb domain-containing protein OS=Pseudomonas aeruginosa (strain ATCC 15692 / DSM 22644 / CIP 104116 / JCM 14847 / LMG 12228 / 1C / PRS 101 / PAO1) OX=208964 GN=PA5139 PE=4 SV=1;;Q9HU45;;26.256;;7
Q9HXF0	PA3856	1.83196	0.511776	0.0147244	0.985276	-0.0139983	0.0473624	0.438913	0.804783	1615;;tr|Q9HXF0|Q9HXF0_PSEAE SnoaL-like domain-containing protein OS=Pseudomonas aeruginosa (strain ATCC 15692 / DSM 22644 / CIP 104116 / JCM 14847 / LMG 12228 / 1C / PRS 101 / PAO1) OX=208964 GN=PA3856 PE=4 SV=1;;Q9HXF0;;13.051;;8
Q9HW77	PA4324	1.8258	0.511776	0.0149347	0.985065	-0.555631	0.130557	0.427638	1.54265	1336;;tr|Q9HW77|Q9HW77_PSEAE PilZ domain-containing protein OS=Pseudomonas aeruginosa (strain ATCC 15692 / DSM 22644 / CIP 104116 / JCM 14847 / LMG 12228 / 1C / PRS 101 / PAO1) OX=208964 GN=PA4324 PE=4 SV=1;;Q9HW77;;2.5165;;1
G3XCW9	ampD	1.8253	0.511776	0.0149521	0.985048	-0.148844	0.0980855	0.180886	0.685969	57;;tr|G3XCW9|G3XCW9_PSEAE Beta-lactamase expression regulator AmpD OS=Pseudomonas aeruginosa (strain ATCC 15692 / DSM 22644 / CIP 104116 / JCM 14847 / LMG 12228 / 1C / PRS 101 / PAO1) OX=208964 GN=ampD PE=4 SV=1;;G3XCW9;;1.8266;;2
Q9I5W8	PA0568	1.8214	0.511776	0.0150869	-0.984913	0.111514	-0.0111644	-0.465335	-0.87378	3464;;tr|Q9I5W8|Q9I5W8_PSEAE Uncharacterized protein OS=Pseudomonas aeruginosa (strain ATCC 15692 / DSM 22644 / CIP 104116 / JCM 14847 / LMG 12228 / 1C / PRS 101 / PAO1) OX=208964 GN=PA0568 PE=4 SV=1;;Q9I5W8;;20.319;;1
Q9I141	PA2441	1.8196	0.511776	0.0151495	0.98485	0.133732	0.440415	0.54944	1.11064	2500;;tr|Q9I141|Q9I141_PSEAE Uncharacterized protein OS=Pseudomonas aeruginosa (strain ATCC 15692 / DSM 22644 / CIP 104116 / JCM 14847 / LMG 12228 / 1C / PRS 101 / PAO1) OX=208964 GN=PA2441 PE=4 SV=1;;Q9I141;;5.0021;;3
Q9I0V8	PA2525	1.81825	0.511776	0.0151966	0.984803	-0.0284627	0.118698	0.509583	0.867555	2454;;tr|Q9I0V8|Q9I0V8_PSEAE Probable outer membrane protein OS=Pseudomonas aeruginosa (strain ATCC 15692 / DSM 22644 / CIP 104116 / JCM 14847 / LMG 12228 / 1C / PRS 101 / PAO1) OX=208964 GN=PA2525 PE=3 SV=1;;Q9I0V8;;77.848;;14
Q9HVJ7	gdhA	1.81163	0.511776	0.0154301	0.98457	0.0789672	0.326873	0.412924	0.867628	1147;;tr|Q9HVJ7|Q9HVJ7_PSEAE Glutamate dehydrogenase OS=Pseudomonas aeruginosa (strain ATCC 15692 / DSM 22644 / CIP 104116 / JCM 14847 / LMG 12228 / 1C / PRS 101 / PAO1) OX=208964 GN=gdhA PE=3 SV=1;;Q9HVJ7;;55.28;;12
Q9HZ49	PA3189	1.80821	0.511776	0.015552	-0.984448	0.0144664	-0.201314	-0.343062	-0.647773	2016;;tr|Q9HZ49|Q9HZ49_PSEAE Probable permease of ABC sugar transporter OS=Pseudomonas aeruginosa (strain ATCC 15692 / DSM 22644 / CIP 104116 / JCM 14847 / LMG 12228 / 1C / PRS 101 / PAO1) OX=208964 GN=PA3189 PE=3 SV=1;;Q9HZ49;;55.438;;6
Q9I743	PA0089	1.80747	0.511776	0.0155787	0.984421	1.14369	2.12824	2.55452	4.11562	3753;;tr|Q9I743|Q9I743_PSEAE Uncharacterized protein OS=Pseudomonas aeruginosa (strain ATCC 15692 / DSM 22644 / CIP 104116 / JCM 14847 / LMG 12228 / 1C / PRS 101 / PAO1) OX=208964 GN=PA0089 PE=4 SV=1;;Q9I743;;6.0844;;3
Q9HXQ2	rplS	1.80529	0.511776	0.0156572	0.984343	-0.040157	0.0567573	0.105243	0.250403	1692;;sp|Q9HXQ2|RL19_PSEAE 50S ribosomal protein L19 OS=Pseudomonas aeruginosa (strain ATCC 15692 / DSM 22644 / CIP 104116 / JCM 14847 / LMG 12228 / 1C / PRS 101 / PAO1) OX=208964 GN=rplS PE=3 SV=1;;Q9HXQ2;;145.56;;13
Q9I579	PA0862	1.79516	0.511776	0.0160264	-0.983974	0.263936	0.254984	-0.0840663	-0.433886	3328;;tr|Q9I579|Q9I579_PSEAE Uncharacterized protein OS=Pseudomonas aeruginosa (strain ATCC 15692 / DSM 22644 / CIP 104116 / JCM 14847 / LMG 12228 / 1C / PRS 101 / PAO1) OX=208964 GN=PA0862 PE=4 SV=1;;Q9I579;;37.063;;5
Q9HWH9	nmoA	1.79263	0.511776	0.0161203	0.98388	-1.8806	-1.90881	-0.751998	0.584866	1417;;sp|Q9HWH9|NMO_PSEAE Nitronate monooxygenase OS=Pseudomonas aeruginosa (strain ATCC 15692 / DSM 22644 / CIP 104116 / JCM 14847 / LMG 12228 / 1C / PRS 101 / PAO1) OX=208964 GN=nmoA PE=1 SV=1;;Q9HWH9;;46.989;;9
Q9I5T5	potA	1.79024	0.511776	0.016209	0.983791	0.242938	0.377364	0.695491	0.985427	3435;;tr|Q9I5T5|Q9I5T5_PSEAE Spermidine/putrescine import ATP-binding protein PotA OS=Pseudomonas aeruginosa (strain ATCC 15692 / DSM 22644 / CIP 104116 / JCM 14847 / LMG 12228 / 1C / PRS 101 / PAO1) OX=208964 GN=potA PE=3 SV=1;;Q9I5T5;;111.18;;15
Q9I0A5	PA2737	1.7843	0.511776	0.0164325	-0.983568	-0.00554596	-0.0155916	-0.0586374	-0.197977	2311;;tr|Q9I0A5|Q9I0A5_PSEAE HTH merR-type domain-containing protein OS=Pseudomonas aeruginosa (strain ATCC 15692 / DSM 22644 / CIP 104116 / JCM 14847 / LMG 12228 / 1C / PRS 101 / PAO1) OX=208964 GN=PA2737 PE=4 SV=1;;Q9I0A5;;72.199;;7
Q9HZ00	PA3240	1.78005	0.511776	0.0165941	-0.983406	0.0284905	0.0109814	-0.473941	-0.956183	1979;;sp|Q9HZ00|Y3240_PSEAE Putative quercetin 2,3-dioxygenase PA3240 OS=Pseudomonas aeruginosa (strain ATCC 15692 / DSM 22644 / CIP 104116 / JCM 14847 / LMG 12228 / 1C / PRS 101 / PAO1) OX=208964 GN=PA3240 PE=3 SV=1;;Q9HZ00;;20.191;;5
Q9HZD7	PA3071	1.77681	0.511776	0.0167184	0.983282	0.0443699	0.0437176	0.460749	0.903001	2077;;tr|Q9HZD7|Q9HZD7_PSEAE DUF58 domain-containing protein OS=Pseudomonas aeruginosa (strain ATCC 15692 / DSM 22644 / CIP 104116 / JCM 14847 / LMG 12228 / 1C / PRS 101 / PAO1) OX=208964 GN=PA3071 PE=4 SV=1;;Q9HZD7;;20.392;;8
Q9HU30	PA5154	1.76842	0.511776	0.0170442	0.982956	-0.396396	0.0846118	0.528492	1.18169	766;;tr|Q9HU30|Q9HU30_PSEAE Probable permease of ABC transporter OS=Pseudomonas aeruginosa (strain ATCC 15692 / DSM 22644 / CIP 104116 / JCM 14847 / LMG 12228 / 1C / PRS 101 / PAO1) OX=208964 GN=PA5154 PE=3 SV=1;;Q9HU30;;1.558;;2
Q9I134	PA2448	1.7645	0.511776	0.017199	-0.982801	-0.65666	-1.48569	-2.29669	-3.42745	2494;;tr|Q9I134|Q9I134_PSEAE Amidohydro_3 domain-containing protein OS=Pseudomonas aeruginosa (strain ATCC 15692 / DSM 22644 / CIP 104116 / JCM 14847 / LMG 12228 / 1C / PRS 101 / PAO1) OX=208964 GN=PA2448 PE=4 SV=1;;Q9I134;;42.543;;9
Q9I4J7	PA1138	1.75058	0.511776	0.0177592	-0.982241	0.641012	0.340179	0.258861	-0.421095	3173;;tr|Q9I4J7|Q9I4J7_PSEAE Probable transcriptional regulator OS=Pseudomonas aeruginosa (strain ATCC 15692 / DSM 22644 / CIP 104116 / JCM 14847 / LMG 12228 / 1C / PRS 101 / PAO1) OX=208964 GN=PA1138 PE=3 SV=1;;Q9I4J7;;6.4343;;5
Q9HW51	olsB	1.75017	0.511776	0.017776	-0.982224	0.0181029	0.0239164	-0.355252	-1.23869	1320;;sp|Q9HW51|OLSB_PSEAE L-ornithine N(alpha)-acyltransferase OS=Pseudomonas aeruginosa (strain ATCC 15692 / DSM 22644 / CIP 104116 / JCM 14847 / LMG 12228 / 1C / PRS 101 / PAO1) OX=208964 GN=olsB PE=2 SV=1;;Q9HW51;;-2;;1
Q9I061	bamI	1.74996	0.511776	0.0177843	-0.982216	-0.99579	-1.70623	-3.18984	-4.53422	2281;;sp|Q9I061|BAMI_PSEAE Biofilm-associated metzincin protease inhibitor OS=Pseudomonas aeruginosa (strain ATCC 15692 / DSM 22644 / CIP 104116 / JCM 14847 / LMG 12228 / 1C / PRS 101 / PAO1) OX=208964 GN=bamI PE=1 SV=1;;Q9I061;;17.338;;2
Q9HVH2	PA4619	1.7477	0.511776	0.017877	-0.982123	-0.569878	-0.537939	-1.13685	-1.82856	1125;;tr|Q9HVH2|Q9HVH2_PSEAE Probable c-type cytochrome OS=Pseudomonas aeruginosa (strain ATCC 15692 / DSM 22644 / CIP 104116 / JCM 14847 / LMG 12228 / 1C / PRS 101 / PAO1) OX=208964 GN=PA4619 PE=4 SV=1;;Q9HVH2;;14.356;;9
Q9I594	PA0847	1.74594	0.511776	0.0179498	0.98205	0.10284	0.281005	0.376387	0.622669	3343;;tr|Q9I594|Q9I594_PSEAE Uncharacterized protein OS=Pseudomonas aeruginosa (strain ATCC 15692 / DSM 22644 / CIP 104116 / JCM 14847 / LMG 12228 / 1C / PRS 101 / PAO1) OX=208964 GN=PA0847 PE=4 SV=1;;Q9I594;;15.234;;7
Q9HUA3	PA5080	1.7414	0.511776	0.0181385	-0.981861	-0.00726146	-0.0021044	-0.146822	-0.303538	827;;tr|Q9HUA3|Q9HUA3_PSEAE Proline iminopeptidase OS=Pseudomonas aeruginosa (strain ATCC 15692 / DSM 22644 / CIP 104116 / JCM 14847 / LMG 12228 / 1C / PRS 101 / PAO1) OX=208964 GN=PA5080 PE=3 SV=1;;Q9HUA3;;147.73;;19
Q9HZN4	rpmF	1.73893	0.511776	0.0182421	-0.981758	-0.0124917	-0.0470079	-0.303982	-0.524651	2159;;sp|Q9HZN4|RL32_PSEAE 50S ribosomal protein L32 OS=Pseudomonas aeruginosa (strain ATCC 15692 / DSM 22644 / CIP 104116 / JCM 14847 / LMG 12228 / 1C / PRS 101 / PAO1) OX=208964 GN=rpmF PE=1 SV=3;;Q9HZN4;;115.73;;7
Q9HX80	PA3936	1.73613	0.511776	0.0183598	-0.98164	-0.392134	-2.50399	-4.78223	-16.9903	1566;;tr|Q9HX80|Q9HX80_PSEAE Probable permease of ABC taurine transporter OS=Pseudomonas aeruginosa (strain ATCC 15692 / DSM 22644 / CIP 104116 / JCM 14847 / LMG 12228 / 1C / PRS 101 / PAO1) OX=208964 GN=PA3936 PE=3 SV=1;;Q9HX80;;6.1713;;2
Q9I544	mgtE	1.73607	0.511776	0.0183624	0.981638	0.50952	0.490535	0.676021	0.971782	3313;;tr|Q9I544|Q9I544_PSEAE Magnesium transporter MgtE OS=Pseudomonas aeruginosa (strain ATCC 15692 / DSM 22644 / CIP 104116 / JCM 14847 / LMG 12228 / 1C / PRS 101 / PAO1) OX=208964 GN=mgtE PE=3 SV=1;;Q9I544;;33.947;;13
Q9HT79	PA5494	1.73587	0.511776	0.0183709	0.981629	-0.346832	-0.367702	-0.160904	0.18268	544;;tr|Q9HT79|Q9HT79_PSEAE Uncharacterized protein OS=Pseudomonas aeruginosa (strain ATCC 15692 / DSM 22644 / CIP 104116 / JCM 14847 / LMG 12228 / 1C / PRS 101 / PAO1) OX=208964 GN=PA5494 PE=1 SV=1;;Q9HT79;;7.1743;;4
P95434	pscF	1.73262	0.511776	0.0185089	-0.981491	-0.542234	-1.48583	-2.05164	-3.31079	384;;sp|P95434|PSCF_PSEAE Type III needle protein PscF OS=Pseudomonas aeruginosa (strain ATCC 15692 / DSM 22644 / CIP 104116 / JCM 14847 / LMG 12228 / 1C / PRS 101 / PAO1) OX=208964 GN=pscF PE=1 SV=3;;P95434;;10.1;;4
Q9HYJ9	hasE	1.72209	0.511776	0.018963	0.981037	-1.27346	-1.29423	-0.577273	0.161638	1887;;tr|Q9HYJ9|Q9HYJ9_PSEAE Membrane fusion protein (MFP) family protein OS=Pseudomonas aeruginosa (strain ATCC 15692 / DSM 22644 / CIP 104116 / JCM 14847 / LMG 12228 / 1C / PRS 101 / PAO1) OX=208964 GN=hasE PE=3 SV=1;;Q9HYJ9;;30.013;;15
Q9HT28	PA5546	1.71757	0.511776	0.0191615	-0.980839	-0.00388794	-0.460065	-0.84171	-1.42989	509;;tr|Q9HT28|Q9HT28_PSEAE PKS_MT domain-containing protein OS=Pseudomonas aeruginosa (strain ATCC 15692 / DSM 22644 / CIP 104116 / JCM 14847 / LMG 12228 / 1C / PRS 101 / PAO1) OX=208964 GN=PA5546 PE=3 SV=1;;Q9HT28;;47.445;;12
Q9HT98	PA5472	1.71754	0.511776	0.0191627	-0.980837	-0.358805	-0.700482	-1.67855	-2.48899	559;;tr|Q9HT98|Q9HT98_PSEAE Uncharacterized protein OS=Pseudomonas aeruginosa (strain ATCC 15692 / DSM 22644 / CIP 104116 / JCM 14847 / LMG 12228 / 1C / PRS 101 / PAO1) OX=208964 GN=PA5472 PE=4 SV=1;;Q9HT98;;21.854;;5
Q9HV52	secG	1.71645	0.511776	0.0192112	0.980789	-0.00504291	0.0325933	0.27033	0.467177	1032;;sp|Q9HV52|SECG_PSEAE Protein-export membrane protein SecG OS=Pseudomonas aeruginosa (strain ATCC 15692 / DSM 22644 / CIP 104116 / JCM 14847 / LMG 12228 / 1C / PRS 101 / PAO1) OX=208964 GN=secG PE=3 SV=1;;Q9HV52;;323.31;;8
Q9I0M6	serS	1.70797	0.511776	0.0195899	0.98041	-0.0897345	-0.0582069	-0.050833	0.0120286	2390;;sp|Q9I0M6|SYS_PSEAE Serine--tRNA ligase OS=Pseudomonas aeruginosa (strain ATCC 15692 / DSM 22644 / CIP 104116 / JCM 14847 / LMG 12228 / 1C / PRS 101 / PAO1) OX=208964 GN=serS PE=1 SV=1;;Q9I0M6;;206.83;;25
Q9I6E8	PA0345	1.69762	0.511776	0.0200621	0.979938	0.295145	0.463117	0.62098	0.835823	3598;;tr|Q9I6E8|Q9I6E8_PSEAE Uncharacterized protein OS=Pseudomonas aeruginosa (strain ATCC 15692 / DSM 22644 / CIP 104116 / JCM 14847 / LMG 12228 / 1C / PRS 101 / PAO1) OX=208964 GN=PA0345 PE=4 SV=1;;Q9I6E8;;33.505;;12
Q9HUF7	rfaP	1.69535	0.511776	0.0201673	0.979833	0.324338	0.385339	0.444187	0.522329	872;;sp|Q9HUF7|RFAP_PSEAE Lipopolysaccharide core heptose(I) kinase RfaP OS=Pseudomonas aeruginosa (strain ATCC 15692 / DSM 22644 / CIP 104116 / JCM 14847 / LMG 12228 / 1C / PRS 101 / PAO1) OX=208964 GN=rfaP PE=1 SV=1;;Q9HUF7;;20.09;;8
Q9HZN1	PA2973	1.68409	0.511776	0.0206969	0.979303	0.0843897	0.369483	0.571502	0.928216	2156;;tr|Q9HZN1|Q9HZN1_PSEAE Probable peptidase OS=Pseudomonas aeruginosa (strain ATCC 15692 / DSM 22644 / CIP 104116 / JCM 14847 / LMG 12228 / 1C / PRS 101 / PAO1) OX=208964 GN=PA2973 PE=3 SV=1;;Q9HZN1;;204.04;;16
Q9HXJ7	bamB	1.68159	0.511776	0.0208167	0.979183	-0.131287	-0.114644	0.106009	0.290976	1652;;sp|Q9HXJ7|BAMB_PSEAE Outer membrane protein assembly factor BamB OS=Pseudomonas aeruginosa (strain ATCC 15692 / DSM 22644 / CIP 104116 / JCM 14847 / LMG 12228 / 1C / PRS 101 / PAO1) OX=208964 GN=bamB PE=1 SV=1;;Q9HXJ7;;323.31;;23
Q9I171	PA2410	1.68032	0.511776	0.0208778	-0.979122	-0.543952	-1.1036	-1.47282	-2.17423	2514;;tr|Q9I171|Q9I171_PSEAE Uncharacterized protein OS=Pseudomonas aeruginosa (strain ATCC 15692 / DSM 22644 / CIP 104116 / JCM 14847 / LMG 12228 / 1C / PRS 101 / PAO1) OX=208964 GN=PA2410 PE=4 SV=1;;Q9I171;;98.475;;16
P95453	PA4753	1.67995	0.511776	0.0208954	0.979105	-0.281996	0.0698618	0.162947	0.741736	386;;sp|P95453|Y4753_PSEAE Probable RNA-binding protein PA4753 OS=Pseudomonas aeruginosa (strain ATCC 15692 / DSM 22644 / CIP 104116 / JCM 14847 / LMG 12228 / 1C / PRS 101 / PAO1) OX=208964 GN=PA4753 PE=4 SV=1;;P95453;;40.294;;7
Q9HTD2	mtr	1.67165	0.511776	0.0212984	0.978702	-0.157895	-0.100999	0.0428638	0.15879	581;;tr|Q9HTD2|Q9HTD2_PSEAE Aromatic amino acid permease OS=Pseudomonas aeruginosa (strain ATCC 15692 / DSM 22644 / CIP 104116 / JCM 14847 / LMG 12228 / 1C / PRS 101 / PAO1) OX=208964 GN=mtr PE=3 SV=1;;Q9HTD2;;4.4388;;2
Q9I2Y8	PA1749	1.67096	0.511776	0.0213323	0.978668	-0.617953	-0.262009	-0.0432341	0.402277	2836;;tr|Q9I2Y8|Q9I2Y8_PSEAE N-acetyltransferase domain-containing protein OS=Pseudomonas aeruginosa (strain ATCC 15692 / DSM 22644 / CIP 104116 / JCM 14847 / LMG 12228 / 1C / PRS 101 / PAO1) OX=208964 GN=PA1749 PE=4 SV=1;;Q9I2Y8;;9.7577;;6
Q9HUV7	retS	1.67055	0.511776	0.0213528	0.978647	0.139888	0.191285	0.276432	0.354259	976;;tr|Q9HUV7|Q9HUV7_PSEAE Histidine kinase OS=Pseudomonas aeruginosa (strain ATCC 15692 / DSM 22644 / CIP 104116 / JCM 14847 / LMG 12228 / 1C / PRS 101 / PAO1) OX=208964 GN=retS PE=1 SV=1;;Q9HUV7;;87.304;;23
Q9I311	bglX	1.67021	0.511776	0.0213694	-0.978631	-0.111447	-0.956061	-1.87515	-2.95672	2854;;tr|Q9I311|Q9I311_PSEAE Periplasmic beta-glucosidase OS=Pseudomonas aeruginosa (strain ATCC 15692 / DSM 22644 / CIP 104116 / JCM 14847 / LMG 12228 / 1C / PRS 101 / PAO1) OX=208964 GN=bglX PE=1 SV=1;;Q9I311;;91.131;;21
Q9HZV8	atuD	1.67019	0.511776	0.0213704	-0.97863	0.157682	0.11301	0.0678069	-0.202057	2211;;tr|Q9HZV8|Q9HZV8_PSEAE Putative citronellyl-CoA dehydrogenase involved in catabolism of citronellol OS=Pseudomonas aeruginosa (strain ATCC 15692 / DSM 22644 / CIP 104116 / JCM 14847 / LMG 12228 / 1C / PRS 101 / PAO1) OX=208964 GN=atuD PE=3 SV=1;;Q9HZV8;;55.87;;13
Q9HUJ9	PA4966	1.6691	0.511776	0.021424	-0.978576	-0.223839	-0.463776	-1.24236	-1.84976	901;;tr|Q9HUJ9|Q9HUJ9_PSEAE Phytase-like domain-containing protein OS=Pseudomonas aeruginosa (strain ATCC 15692 / DSM 22644 / CIP 104116 / JCM 14847 / LMG 12228 / 1C / PRS 101 / PAO1) OX=208964 GN=PA4966 PE=4 SV=1;;Q9HUJ9;;24.19;;9
Q9HZ57	PA3177	1.66577	0.511776	0.0215891	0.978411	0.0780519	0.888796	1.48171	2.477	2022;;tr|Q9HZ57|Q9HZ57_PSEAE GGDEF domain-containing protein OS=Pseudomonas aeruginosa (strain ATCC 15692 / DSM 22644 / CIP 104116 / JCM 14847 / LMG 12228 / 1C / PRS 101 / PAO1) OX=208964 GN=PA3177 PE=4 SV=1;;Q9HZ57;;57.134;;8
Q9HXV1	PA3689	1.66247	0.511776	0.0217533	-0.978247	0.839849	0.0886567	-0.357297	-1.29391	1734;;tr|Q9HXV1|Q9HXV1_PSEAE Probable transcriptional regulator OS=Pseudomonas aeruginosa (strain ATCC 15692 / DSM 22644 / CIP 104116 / JCM 14847 / LMG 12228 / 1C / PRS 101 / PAO1) OX=208964 GN=PA3689 PE=4 SV=1;;Q9HXV1;;7.2686;;3
Q9HZX1	PA2875	1.66155	0.511776	0.0217997	0.9782	-0.479539	-0.315075	-0.208096	-0.00546744	2218;;tr|Q9HZX1|Q9HZX1_PSEAE Uncharacterized protein OS=Pseudomonas aeruginosa (strain ATCC 15692 / DSM 22644 / CIP 104116 / JCM 14847 / LMG 12228 / 1C / PRS 101 / PAO1) OX=208964 GN=PA2875 PE=4 SV=1;;Q9HZX1;;55.712;;11
Q9I714	PA0118	1.6606	0.511776	0.0218474	0.978153	-0.206061	0.0609781	0.261962	0.587916	3735;;tr|Q9I714|Q9I714_PSEAE 2-hydroxychromene-2-carboxylate isomerase OS=Pseudomonas aeruginosa (strain ATCC 15692 / DSM 22644 / CIP 104116 / JCM 14847 / LMG 12228 / 1C / PRS 101 / PAO1) OX=208964 GN=PA0118 PE=3 SV=1;;Q9I714;;16.444;;6
Q9HU25	PA5159	1.65823	0.511776	0.0219672	0.978033	-0.396609	0.114232	0.313215	1.0112	763;;tr|Q9HU25|Q9HU25_PSEAE Multidrug resistance protein OS=Pseudomonas aeruginosa (strain ATCC 15692 / DSM 22644 / CIP 104116 / JCM 14847 / LMG 12228 / 1C / PRS 101 / PAO1) OX=208964 GN=PA5159 PE=3 SV=1;;Q9HU25;;3.2768;;1
Q9I0T5	PA2549	1.65674	0.511776	0.0220424	0.977958	0.960078	1.23125	1.42422	1.75456	2433;;tr|Q9I0T5|Q9I0T5_PSEAE Uncharacterized protein OS=Pseudomonas aeruginosa (strain ATCC 15692 / DSM 22644 / CIP 104116 / JCM 14847 / LMG 12228 / 1C / PRS 101 / PAO1) OX=208964 GN=PA2549 PE=3 SV=1;;Q9I0T5;;6.2959;;4
Q9HX93	PA3920	1.65618	0.511776	0.0220708	0.977929	0.214412	0.283293	0.533717	0.725271	1576;;tr|Q9HX93|Q9HX93_PSEAE Probable metal transporting P-type ATPase OS=Pseudomonas aeruginosa (strain ATCC 15692 / DSM 22644 / CIP 104116 / JCM 14847 / LMG 12228 / 1C / PRS 101 / PAO1) OX=208964 GN=PA3920 PE=3 SV=1;;Q9HX93;;54.424;;14
Q9I4S4	PA1050	1.65523	0.511776	0.0221193	0.977881	0.222464	0.196264	0.399684	0.650383	3226;;tr|Q9I4S4|Q9I4S4_PSEAE Uncharacterized protein OS=Pseudomonas aeruginosa (strain ATCC 15692 / DSM 22644 / CIP 104116 / JCM 14847 / LMG 12228 / 1C / PRS 101 / PAO1) OX=208964 GN=PA1050 PE=3 SV=1;;Q9I4S4;;34.911;;8
Q9I303	PA1734	1.65118	0.511776	0.0223263	-0.977674	-1.32508	-2.04592	-2.65792	-3.53206	2846;;tr|Q9I303|Q9I303_PSEAE Cytochrome c domain-containing protein OS=Pseudomonas aeruginosa (strain ATCC 15692 / DSM 22644 / CIP 104116 / JCM 14847 / LMG 12228 / 1C / PRS 101 / PAO1) OX=208964 GN=PA1734 PE=4 SV=1;;Q9I303;;6.6624;;2
Q9HUL2	motB	1.64544	0.511776	0.0226234	0.977377	-0.0490136	-0.0423228	0.280888	0.554766	914;;tr|Q9HUL2|Q9HUL2_PSEAE Chemotaxis protein MotB OS=Pseudomonas aeruginosa (strain ATCC 15692 / DSM 22644 / CIP 104116 / JCM 14847 / LMG 12228 / 1C / PRS 101 / PAO1) OX=208964 GN=motB PE=3 SV=1;;Q9HUL2;;133.31;;16
Q9I381	PA1644	1.64532	0.511776	0.0226296	-0.97737	0.127804	-0.0340293	-0.0884552	-0.657871	2890;;tr|Q9I381|Q9I381_PSEAE Flavin_Reduct domain-containing protein OS=Pseudomonas aeruginosa (strain ATCC 15692 / DSM 22644 / CIP 104116 / JCM 14847 / LMG 12228 / 1C / PRS 101 / PAO1) OX=208964 GN=PA1644 PE=4 SV=1;;Q9I381;;13.426;;5
Q9I4N3	fleR	1.64047	0.511776	0.0228838	-0.977116	0.449941	0.488884	0.00305117	-0.486515	3198;;sp|Q9I4N3|FLER_PSEAE Response regulator protein FleR OS=Pseudomonas aeruginosa (strain ATCC 15692 / DSM 22644 / CIP 104116 / JCM 14847 / LMG 12228 / 1C / PRS 101 / PAO1) OX=208964 GN=fleR PE=3 SV=1;;Q9I4N3;;17.472;;10
Q9I4W1	PA1012	1.64012	0.511776	0.0229022	0.977098	-0.0793201	0.0363931	0.124411	0.262826	3251;;tr|Q9I4W1|Q9I4W1_PSEAE Lactamase_B domain-containing protein OS=Pseudomonas aeruginosa (strain ATCC 15692 / DSM 22644 / CIP 104116 / JCM 14847 / LMG 12228 / 1C / PRS 101 / PAO1) OX=208964 GN=PA1012 PE=4 SV=1;;Q9I4W1;;19.31;;5
Q9HXU0	lysS	1.63676	0.511776	0.0230805	-0.97692	0.0560578	0.0651263	0.0104196	-0.0738953	1723;;sp|Q9HXU0|SYK_PSEAE Lysine--tRNA ligase OS=Pseudomonas aeruginosa (strain ATCC 15692 / DSM 22644 / CIP 104116 / JCM 14847 / LMG 12228 / 1C / PRS 101 / PAO1) OX=208964 GN=lysS PE=3 SV=1;;Q9HXU0;;323.31;;42
Q9I0F5	PA2683	1.636	0.511776	0.0231207	-0.976879	-0.0501127	-0.0595283	-0.128851	-0.375182	2342;;tr|Q9I0F5|Q9I0F5_PSEAE Probable serine/threonine dehydratase, degradative OS=Pseudomonas aeruginosa (strain ATCC 15692 / DSM 22644 / CIP 104116 / JCM 14847 / LMG 12228 / 1C / PRS 101 / PAO1) OX=208964 GN=PA2683 PE=4 SV=1;;Q9I0F5;;51;;9
Q9HTJ1	betB	1.63365	0.511776	0.0232462	0.976754	-0.099309	0.0943984	0.242074	0.472292	618;;sp|Q9HTJ1|BETB_PSEAE NAD/NADP-dependent betaine aldehyde dehydrogenase OS=Pseudomonas aeruginosa (strain ATCC 15692 / DSM 22644 / CIP 104116 / JCM 14847 / LMG 12228 / 1C / PRS 101 / PAO1) OX=208964 GN=betB PE=1 SV=1;;Q9HTJ1;;191.89;;20
Q9HVE9	PA4643	1.63315	0.511776	0.0232731	-0.976727	0.0433026	-0.340251	-0.712092	-1.17547	1109;;tr|Q9HVE9|Q9HVE9_PSEAE Uncharacterized protein OS=Pseudomonas aeruginosa (strain ATCC 15692 / DSM 22644 / CIP 104116 / JCM 14847 / LMG 12228 / 1C / PRS 101 / PAO1) OX=208964 GN=PA4643 PE=4 SV=1;;Q9HVE9;;54.892;;7
Q9I4U8	PA1026	1.63277	0.511776	0.0232932	-0.976707	0.102487	-0.038942	-0.0638085	-0.418346	3246;;tr|Q9I4U8|Q9I4U8_PSEAE Uncharacterized protein OS=Pseudomonas aeruginosa (strain ATCC 15692 / DSM 22644 / CIP 104116 / JCM 14847 / LMG 12228 / 1C / PRS 101 / PAO1) OX=208964 GN=PA1026 PE=4 SV=1;;Q9I4U8;;3.3429;;3
Q9I4D2	PA1206	1.63188	0.511776	0.0233408	0.976659	-0.0955182	0.115582	0.149364	0.607977	3130;;tr|Q9I4D2|Q9I4D2_PSEAE Uncharacterized protein OS=Pseudomonas aeruginosa (strain ATCC 15692 / DSM 22644 / CIP 104116 / JCM 14847 / LMG 12228 / 1C / PRS 101 / PAO1) OX=208964 GN=PA1206 PE=1 SV=1;;Q9I4D2;;18.864;;7
Q9I5I4	PA0745	1.63101	0.511776	0.0233876	-0.976612	0.122031	0.00233202	-0.219767	-0.406109	3399;;tr|Q9I5I4|Q9I5I4_PSEAE Probable enoyl-CoA hydratase/isomerase OS=Pseudomonas aeruginosa (strain ATCC 15692 / DSM 22644 / CIP 104116 / JCM 14847 / LMG 12228 / 1C / PRS 101 / PAO1) OX=208964 GN=PA0745 PE=1 SV=1;;Q9I5I4;;220.44;;26
Q06584	pys2	1.62913	0.511776	0.0234893	-0.976511	-0.194945	-0.148986	-0.57092	-1.0213	416;;sp|Q06584|PYS2_PSEAE Pyocin-S2 OS=Pseudomonas aeruginosa (strain ATCC 15692 / DSM 22644 / CIP 104116 / JCM 14847 / LMG 12228 / 1C / PRS 101 / PAO1) OX=208964 GN=pys2 PE=1 SV=3;;Q06584;;48.124;;6
Q9HV90	phuT	1.62835	0.511776	0.0235317	-0.976468	-0.559036	-1.42263	-1.96688	-2.99906	1063;;tr|Q9HV90|Q9HV90_PSEAE Heme-transport protein, PhuT OS=Pseudomonas aeruginosa (strain ATCC 15692 / DSM 22644 / CIP 104116 / JCM 14847 / LMG 12228 / 1C / PRS 101 / PAO1) OX=208964 GN=phuT PE=4 SV=1;;Q9HV90;;116.74;;19
Q9I2T3	PA1811	1.62712	0.511776	0.0235984	-0.976402	0.102632	-0.322297	-0.466713	-1.04887	2796;;tr|Q9I2T3|Q9I2T3_PSEAE Probable solute-binding protein OS=Pseudomonas aeruginosa (strain ATCC 15692 / DSM 22644 / CIP 104116 / JCM 14847 / LMG 12228 / 1C / PRS 101 / PAO1) OX=208964 GN=PA1811 PE=4 SV=1;;Q9I2T3;;32.606;;11
Q9HWE5	rplN	1.62631	0.511776	0.0236425	0.976357	0.131135	0.109856	0.256666	0.435156	1386;;sp|Q9HWE5|RL14_PSEAE 50S ribosomal protein L14 OS=Pseudomonas aeruginosa (strain ATCC 15692 / DSM 22644 / CIP 104116 / JCM 14847 / LMG 12228 / 1C / PRS 101 / PAO1) OX=208964 GN=rplN PE=3 SV=1;;Q9HWE5;;323.31;;15
G3XCV2	pchE	1.62581	0.511776	0.0236698	-0.97633	0.152672	0.215103	-0.289806	-0.851407	46;;sp|G3XCV2|PCHE_PSEAE Pyochelin synthase PchE OS=Pseudomonas aeruginosa (strain ATCC 15692 / DSM 22644 / CIP 104116 / JCM 14847 / LMG 12228 / 1C / PRS 101 / PAO1) OX=208964 GN=pchE PE=2 SV=1;;G3XCV2;;323.31;;60
Q9I407	ansB	1.62349	0.511776	0.0237963	-0.976204	-0.137796	-0.66816	-0.850128	-1.57113	3060;;sp|Q9I407|ASPQ_PSEAE Glutaminase-asparaginase OS=Pseudomonas aeruginosa (strain ATCC 15692 / DSM 22644 / CIP 104116 / JCM 14847 / LMG 12228 / 1C / PRS 101 / PAO1) OX=208964 GN=ansB PE=1 SV=1;;Q9I407;;291.46;;21
Q9I5C2	PA0817	1.62193	0.511776	0.023882	-0.976118	-0.0494209	-0.0151905	-0.228542	-0.648796	3357;;tr|Q9I5C2|Q9I5C2_PSEAE Probable ring-cleaving dioxygenase OS=Pseudomonas aeruginosa (strain ATCC 15692 / DSM 22644 / CIP 104116 / JCM 14847 / LMG 12228 / 1C / PRS 101 / PAO1) OX=208964 GN=PA0817 PE=4 SV=1;;Q9I5C2;;8.9832;;3
Q9HYL1	nosD	1.61874	0.511776	0.0240579	0.975942	-0.0720264	0.9291	1.28505	2.62311	1894;;sp|Q9HYL1|NOSD_PSEAE Probable ABC transporter binding protein NosD OS=Pseudomonas aeruginosa (strain ATCC 15692 / DSM 22644 / CIP 104116 / JCM 14847 / LMG 12228 / 1C / PRS 101 / PAO1) OX=208964 GN=nosD PE=3 SV=1;;Q9HYL1;;3.325;;2
Q9HW92	PA4308	1.61816	0.511776	0.0240899	0.97591	-0.140292	-0.0953433	0.244979	0.499204	1350;;tr|Q9HW92|Q9HW92_PSEAE AAA domain-containing protein OS=Pseudomonas aeruginosa (strain ATCC 15692 / DSM 22644 / CIP 104116 / JCM 14847 / LMG 12228 / 1C / PRS 101 / PAO1) OX=208964 GN=PA4308 PE=4 SV=1;;Q9HW92;;232.06;;20
Q9I4U0	PA1034	1.61621	0.511776	0.0241987	-0.975801	0.703724	0.0599754	-0.138946	-2.44004	3240;;tr|Q9I4U0|Q9I4U0_PSEAE Uncharacterized protein OS=Pseudomonas aeruginosa (strain ATCC 15692 / DSM 22644 / CIP 104116 / JCM 14847 / LMG 12228 / 1C / PRS 101 / PAO1) OX=208964 GN=PA1034 PE=4 SV=1;;Q9I4U0;;4.7805;;2
Q9I5V8	rpsU	1.6156	0.511776	0.0242328	0.975767	-0.168083	-0.13269	0.000835914	0.0983057	3458;;sp|Q9I5V8|RS21_PSEAE 30S ribosomal protein S21 OS=Pseudomonas aeruginosa (strain ATCC 15692 / DSM 22644 / CIP 104116 / JCM 14847 / LMG 12228 / 1C / PRS 101 / PAO1) OX=208964 GN=rpsU PE=1 SV=3;;Q9I5V8;;92.806;;9
Q9HUG3	PA5002	1.61146	0.511776	0.0244649	0.975535	0.137269	0.250033	0.628674	0.905252	878;;tr|Q9HUG3|Q9HUG3_PSEAE N-acetylglucosaminylphosphatidylinositol deacetylase OS=Pseudomonas aeruginosa (strain ATCC 15692 / DSM 22644 / CIP 104116 / JCM 14847 / LMG 12228 / 1C / PRS 101 / PAO1) OX=208964 GN=PA5002 PE=3 SV=1;;Q9HUG3;;35.607;;11
Q9I1N1	pslH	1.60749	0.511776	0.0246893	0.975311	0.363889	0.40205	0.711916	0.941291	2604;;tr|Q9I1N1|Q9I1N1_PSEAE PslH OS=Pseudomonas aeruginosa (strain ATCC 15692 / DSM 22644 / CIP 104116 / JCM 14847 / LMG 12228 / 1C / PRS 101 / PAO1) OX=208964 GN=pslH PE=4 SV=1;;Q9I1N1;;47.76;;8
G3XDA4	PA0653	1.60673	0.511776	0.0247326	-0.975267	0.590042	0.301715	0.0541406	-0.280564	149;;tr|G3XDA4|G3XDA4_PSEAE Uncharacterized protein OS=Pseudomonas aeruginosa (strain ATCC 15692 / DSM 22644 / CIP 104116 / JCM 14847 / LMG 12228 / 1C / PRS 101 / PAO1) OX=208964 GN=PA0653 PE=4 SV=1;;G3XDA4;;47.572;;7
Q9I647	PA0471	1.60585	0.511776	0.0247828	-0.975217	-0.422213	-0.352078	-0.837163	-1.93057	3518;;tr|Q9I647|Q9I647_PSEAE Probable transmembrane sensor OS=Pseudomonas aeruginosa (strain ATCC 15692 / DSM 22644 / CIP 104116 / JCM 14847 / LMG 12228 / 1C / PRS 101 / PAO1) OX=208964 GN=PA0471 PE=4 SV=1;;Q9I647;;9.6151;;4
Q9I4P5	flgI	1.60504	0.511776	0.0248293	-0.975171	-0.0909094	-0.832141	-1.79154	-2.72872	3201;;sp|Q9I4P5|FLGI_PSEAE Flagellar P-ring protein OS=Pseudomonas aeruginosa (strain ATCC 15692 / DSM 22644 / CIP 104116 / JCM 14847 / LMG 12228 / 1C / PRS 101 / PAO1) OX=208964 GN=flgI PE=3 SV=1;;Q9I4P5;;22.557;;7
Q9I4E6	ttcA	1.60293	0.511776	0.0249497	0.97505	-0.157918	0.188486	0.37188	0.785038	3142;;sp|Q9I4E6|TTCA_PSEAE tRNA-cytidine(32) 2-sulfurtransferase OS=Pseudomonas aeruginosa (strain ATCC 15692 / DSM 22644 / CIP 104116 / JCM 14847 / LMG 12228 / 1C / PRS 101 / PAO1) OX=208964 GN=ttcA PE=3 SV=1;;Q9I4E6;;27.64;;13
Q9I0J1	nuoL	1.60152	0.511776	0.0250308	0.974969	-0.178416	0.0405586	0.0826801	0.437335	2360;;sp|Q9I0J1|NUOL_PSEAE NADH-quinone oxidoreductase subunit L OS=Pseudomonas aeruginosa (strain ATCC 15692 / DSM 22644 / CIP 104116 / JCM 14847 / LMG 12228 / 1C / PRS 101 / PAO1) OX=208964 GN=nuoL PE=3 SV=1;;Q9I0J1;;9.6785;;4
Q9I4D5	PA1203	1.60064	0.511776	0.0250816	-0.974918	0.0654913	-0.152294	-0.258328	-0.521558	3133;;tr|Q9I4D5|Q9I4D5_PSEAE Uncharacterized protein OS=Pseudomonas aeruginosa (strain ATCC 15692 / DSM 22644 / CIP 104116 / JCM 14847 / LMG 12228 / 1C / PRS 101 / PAO1) OX=208964 GN=PA1203 PE=4 SV=1;;Q9I4D5;;13.734;;5
Q9I4N1	fliI	1.5991	0.511776	0.0251707	-0.974829	0.057436	-0.0177447	-0.302912	-0.507058	3196;;sp|Q9I4N1|FLII_PSEAE Flagellum-specific ATP synthase OS=Pseudomonas aeruginosa (strain ATCC 15692 / DSM 22644 / CIP 104116 / JCM 14847 / LMG 12228 / 1C / PRS 101 / PAO1) OX=208964 GN=fliI PE=3 SV=1;;Q9I4N1;;19.67;;8
P30819	nadC	1.58932	0.511776	0.025744	-0.974256	-0.0716054	-0.163108	-0.183854	-0.319682	279;;sp|P30819|NADC_PSEAE Nicotinate-nucleotide pyrophosphorylase [carboxylating] OS=Pseudomonas aeruginosa (strain ATCC 15692 / DSM 22644 / CIP 104116 / JCM 14847 / LMG 12228 / 1C / PRS 101 / PAO1) OX=208964 GN=nadC PE=3 SV=2;;P30819;;90.47;;15
Q9HYH1	PA3435	1.58372	0.511776	0.0260781	0.973922	-0.307144	-0.354645	-0.0694044	0.26641	1868;;sp|Q9HYH1|Y3435_PSEAE Uncharacterized protein PA3435 OS=Pseudomonas aeruginosa (strain ATCC 15692 / DSM 22644 / CIP 104116 / JCM 14847 / LMG 12228 / 1C / PRS 101 / PAO1) OX=208964 GN=PA3435 PE=1 SV=1;;Q9HYH1;;132.44;;4
Q9I1F0	PA2328	1.57812	0.511776	0.0264166	-0.973583	-1.2803	-1.72527	-5.68935	-8.53055	2560;;tr|Q9I1F0|Q9I1F0_PSEAE Uncharacterized protein OS=Pseudomonas aeruginosa (strain ATCC 15692 / DSM 22644 / CIP 104116 / JCM 14847 / LMG 12228 / 1C / PRS 101 / PAO1) OX=208964 GN=PA2328 PE=3 SV=1;;Q9I1F0;;42.614;;9
P07344	trpA	1.5738	0.511776	0.0266806	-0.973319	-0.148547	-0.316463	-0.399337	-0.595739	201;;sp|P07344|TRPA_PSEAE Tryptophan synthase alpha chain OS=Pseudomonas aeruginosa (strain ATCC 15692 / DSM 22644 / CIP 104116 / JCM 14847 / LMG 12228 / 1C / PRS 101 / PAO1) OX=208964 GN=trpA PE=3 SV=3;;P07344;;148.53;;10
Q9HTE6	soxA	1.56877	0.511776	0.0269916	0.973008	0.107075	0.353456	0.384929	0.822346	592;;tr|Q9HTE6|Q9HTE6_PSEAE Sarcosine oxidase alpha subunit OS=Pseudomonas aeruginosa (strain ATCC 15692 / DSM 22644 / CIP 104116 / JCM 14847 / LMG 12228 / 1C / PRS 101 / PAO1) OX=208964 GN=soxA PE=3 SV=1;;Q9HTE6;;84.621;;12
Q9HTP4	PA5310	1.56567	0.511776	0.0271849	-0.972815	-0.211222	-0.326281	-0.568245	-0.749444	658;;tr|Q9HTP4|Q9HTP4_PSEAE Uncharacterized protein OS=Pseudomonas aeruginosa (strain ATCC 15692 / DSM 22644 / CIP 104116 / JCM 14847 / LMG 12228 / 1C / PRS 101 / PAO1) OX=208964 GN=PA5310 PE=4 SV=1;;Q9HTP4;;28.115;;11
Q9HYG3	PA3443	1.56305	0.511776	0.0273497	-0.97265	-0.270973	-0.950966	-3.22632	-4.79542	1861;;tr|Q9HYG3|Q9HYG3_PSEAE Probable permease of ABC transporter OS=Pseudomonas aeruginosa (strain ATCC 15692 / DSM 22644 / CIP 104116 / JCM 14847 / LMG 12228 / 1C / PRS 101 / PAO1) OX=208964 GN=PA3443 PE=3 SV=1;;Q9HYG3;;11.393;;4
G3XD17	dsbC	1.55924	0.511776	0.0275905	-0.97241	-0.0943493	-0.715838	-1.31203	-2.00603	93;;tr|G3XD17|G3XD17_PSEAE Thiol:disulfide interchange protein OS=Pseudomonas aeruginosa (strain ATCC 15692 / DSM 22644 / CIP 104116 / JCM 14847 / LMG 12228 / 1C / PRS 101 / PAO1) OX=208964 GN=dsbC PE=3 SV=1;;G3XD17;;200.1;;14
Q9I2X3	PA1766	1.55813	0.511776	0.0276608	0.972339	0.0697013	0.218338	0.336691	0.500014	2826;;tr|Q9I2X3|Q9I2X3_PSEAE ATP-grasp domain-containing protein OS=Pseudomonas aeruginosa (strain ATCC 15692 / DSM 22644 / CIP 104116 / JCM 14847 / LMG 12228 / 1C / PRS 101 / PAO1) OX=208964 GN=PA1766 PE=4 SV=1;;Q9I2X3;;104.29;;16
Q9HTJ8	PA5362	1.55601	0.511776	0.0277963	0.972204	0.200875	0.277296	0.285222	0.483045	623;;tr|Q9HTJ8|Q9HTJ8_PSEAE Uncharacterized protein OS=Pseudomonas aeruginosa (strain ATCC 15692 / DSM 22644 / CIP 104116 / JCM 14847 / LMG 12228 / 1C / PRS 101 / PAO1) OX=208964 GN=PA5362 PE=4 SV=1;;Q9HTJ8;;8.7564;;4
Q9I6J3	spuB	1.5529	0.511776	0.0279962	-0.972004	0.0573329	0.0597517	0.00185373	-0.186198	3632;;tr|Q9I6J3|Q9I6J3_PSEAE Probable glutamine synthetase OS=Pseudomonas aeruginosa (strain ATCC 15692 / DSM 22644 / CIP 104116 / JCM 14847 / LMG 12228 / 1C / PRS 101 / PAO1) OX=208964 GN=spuB PE=3 SV=1;;Q9I6J3;;131.89;;21
Q51404	fumC2	1.55262	0.511776	0.0280143	-0.971986	-0.0729573	-0.51573	-1.37862	-2.03043	438;;sp|Q51404|FUMC2_PSEAE Fumarate hydratase class II 2 OS=Pseudomonas aeruginosa (strain ATCC 15692 / DSM 22644 / CIP 104116 / JCM 14847 / LMG 12228 / 1C / PRS 101 / PAO1) OX=208964 GN=fumC2 PE=1 SV=1;;Q51404;;323.31;;21
Q9I5U3	surA	1.54968	0.511776	0.0282043	-0.971796	-0.322882	-0.680225	-1.20218	-1.6487	3443;;sp|Q9I5U3|SURA_PSEAE Chaperone SurA OS=Pseudomonas aeruginosa (strain ATCC 15692 / DSM 22644 / CIP 104116 / JCM 14847 / LMG 12228 / 1C / PRS 101 / PAO1) OX=208964 GN=surA PE=3 SV=2;;Q9I5U3;;323.31;;34
Q9HUG1	PA5004	1.54746	0.511776	0.0283495	0.971651	0.0986565	0.27239	0.343306	0.548468	876;;tr|Q9HUG1|Q9HUG1_PSEAE Probable glycosyl transferase OS=Pseudomonas aeruginosa (strain ATCC 15692 / DSM 22644 / CIP 104116 / JCM 14847 / LMG 12228 / 1C / PRS 101 / PAO1) OX=208964 GN=PA5004 PE=4 SV=1;;Q9HUG1;;64.964;;16
G3XCV4;Q820A5	phzG1	1.5471	0.511776	0.0283724	0.971628	0.20855	0.106453	0.557541	1.23748	47;;tr|G3XCV4|G3XCV4_PSEAE Probable pyridoxamine 5-phosphate oxidase OS=Pseudomonas aeruginosa (strain ATCC 15692 / DSM 22644 / CIP 104116 / JCM 14847 / LMG 12228 / 1C / PRS 101 / PAO1) OX=208964 GN=phzG1 PE=3 SV=1;tr|Q820A5|Q820A5_PSEAE Probable pyridoxamine;;G3XCV4;Q820A5;;50.982;;12;12
Q9HX70	rocS1	1.54688	0.511776	0.028387	-0.971613	-0.0224597	-0.260917	-0.39117	-0.657066	1557;;tr|Q9HX70|Q9HX70_PSEAE Histidine kinase OS=Pseudomonas aeruginosa (strain ATCC 15692 / DSM 22644 / CIP 104116 / JCM 14847 / LMG 12228 / 1C / PRS 101 / PAO1) OX=208964 GN=rocS1 PE=4 SV=1;;Q9HX70;;2.7956;;3
Q9I157	pvdL	1.54683	0.511776	0.0283904	-0.97161	0.0417711	-0.0167993	-1.16257	-1.983	2506;;tr|Q9I157|Q9I157_PSEAE PvdL OS=Pseudomonas aeruginosa (strain ATCC 15692 / DSM 22644 / CIP 104116 / JCM 14847 / LMG 12228 / 1C / PRS 101 / PAO1) OX=208964 GN=pvdL PE=4 SV=1;;Q9I157;;323.31;;199
Q9I517	PA0941	1.54645	0.511776	0.028415	0.971585	-0.168308	-0.0861317	0.1073	0.244758	3292;;tr|Q9I517|Q9I517_PSEAE Thioredoxin-like_fold domain-containing protein OS=Pseudomonas aeruginosa (strain ATCC 15692 / DSM 22644 / CIP 104116 / JCM 14847 / LMG 12228 / 1C / PRS 101 / PAO1) OX=208964 GN=PA0941 PE=4 SV=1;;Q9I517;;18.178;;4
Q9I5T8	PA0600	1.54077	0.511776	0.0287892	0.971211	0.15099	0.377476	0.585637	0.832076	3438;;tr|Q9I5T8|Q9I5T8_PSEAE Nitrogen regulation protein B OS=Pseudomonas aeruginosa (strain ATCC 15692 / DSM 22644 / CIP 104116 / JCM 14847 / LMG 12228 / 1C / PRS 101 / PAO1) OX=208964 GN=PA0600 PE=4 SV=1;;Q9I5T8;;15.703;;8
Q9I185	pvdO	1.54002	0.511776	0.0288391	-0.971161	-1.03171	-1.90813	-2.42705	-3.38615	2525;;tr|Q9I185|Q9I185_PSEAE PvdO OS=Pseudomonas aeruginosa (strain ATCC 15692 / DSM 22644 / CIP 104116 / JCM 14847 / LMG 12228 / 1C / PRS 101 / PAO1) OX=208964 GN=pvdO PE=1 SV=1;;Q9I185;;25.913;;8
Q9HX82	PA3934	1.53651	0.511776	0.0290729	-0.970927	0.16174	-0.0320639	-0.166157	-0.374535	1568;;tr|Q9HX82|Q9HX82_PSEAE Uncharacterized protein OS=Pseudomonas aeruginosa (strain ATCC 15692 / DSM 22644 / CIP 104116 / JCM 14847 / LMG 12228 / 1C / PRS 101 / PAO1) OX=208964 GN=PA3934 PE=1 SV=1;;Q9HX82;;15.484;;3
Q9HTZ3	PA5196	1.53202	0.511776	0.0293752	-0.970625	0.00105562	-0.313362	-0.402294	-0.802077	735;;tr|Q9HTZ3|Q9HTZ3_PSEAE Zn_protease domain-containing protein OS=Pseudomonas aeruginosa (strain ATCC 15692 / DSM 22644 / CIP 104116 / JCM 14847 / LMG 12228 / 1C / PRS 101 / PAO1) OX=208964 GN=PA5196 PE=4 SV=1;;Q9HTZ3;;16.388;;3
Q9I590	PA0851	1.53177	0.511776	0.029392	-0.970608	0.157751	0.0109129	-0.13997	-0.30075	3339;;tr|Q9I590|Q9I590_PSEAE PALP domain-containing protein OS=Pseudomonas aeruginosa (strain ATCC 15692 / DSM 22644 / CIP 104116 / JCM 14847 / LMG 12228 / 1C / PRS 101 / PAO1) OX=208964 GN=PA0851 PE=4 SV=1;;Q9I590;;55.212;;8
Q9HYY3	prc	1.53159	0.511776	0.029404	-0.970596	-0.232261	-0.703848	-1.35596	-1.91946	1964;;tr|Q9HYY3|Q9HYY3_PSEAE Periplasmic tail-specific protease OS=Pseudomonas aeruginosa (strain ATCC 15692 / DSM 22644 / CIP 104116 / JCM 14847 / LMG 12228 / 1C / PRS 101 / PAO1) OX=208964 GN=prc PE=3 SV=1;;Q9HYY3;;247.8;;43
Q01269	pheC	1.53038	0.511776	0.0294863	-0.970514	-0.295046	-0.811392	-1.34881	-1.91466	400;;sp|Q01269|PHEC_PSEAE Cyclohexadienyl dehydratase OS=Pseudomonas aeruginosa (strain ATCC 15692 / DSM 22644 / CIP 104116 / JCM 14847 / LMG 12228 / 1C / PRS 101 / PAO1) OX=208964 GN=pheC PE=1 SV=2;;Q01269;;39.802;;9
Q9I4P7	flgG	1.52929	0.511776	0.0295603	0.97044	-1.00904	-1.06075	-0.694864	-0.347536	3203;;tr|Q9I4P7|Q9I4P7_PSEAE Flagellar basal-body rod protein FlgG OS=Pseudomonas aeruginosa (strain ATCC 15692 / DSM 22644 / CIP 104116 / JCM 14847 / LMG 12228 / 1C / PRS 101 / PAO1) OX=208964 GN=flgG PE=3 SV=1;;Q9I4P7;;58.531;;8
Q9I0P3	PA2594	1.52924	0.511776	0.0295635	-0.970437	-2.45022	-2.63666	-2.80206	-3.00159	2401;;tr|Q9I0P3|Q9I0P3_PSEAE PBPb domain-containing protein OS=Pseudomonas aeruginosa (strain ATCC 15692 / DSM 22644 / CIP 104116 / JCM 14847 / LMG 12228 / 1C / PRS 101 / PAO1) OX=208964 GN=PA2594 PE=3 SV=1;;Q9I0P3;;9.732;;3
Q9HT76	nrdJa	1.52683	0.511776	0.0297284	0.970272	0.0404918	0.0514813	0.0966185	0.310877	542;;tr|Q9HT76|Q9HT76_PSEAE Vitamin B12-dependent ribonucleotide reductase OS=Pseudomonas aeruginosa (strain ATCC 15692 / DSM 22644 / CIP 104116 / JCM 14847 / LMG 12228 / 1C / PRS 101 / PAO1) OX=208964 GN=nrdJa PE=3 SV=1;;Q9HT76;;323.31;;29
Q9HTZ4	PA5195	1.52598	0.511776	0.0297868	-0.970213	0.0963307	-0.0230012	-0.0472546	-0.212141	736;;tr|Q9HTZ4|Q9HTZ4_PSEAE Heat shock protein 15 OS=Pseudomonas aeruginosa (strain ATCC 15692 / DSM 22644 / CIP 104116 / JCM 14847 / LMG 12228 / 1C / PRS 101 / PAO1) OX=208964 GN=PA5195 PE=3 SV=1;;Q9HTZ4;;11.593;;4
Q9HU50	PA5134	1.52557	0.511776	0.0298146	-0.970185	-0.0859858	-0.0527885	-0.251118	-0.452517	786;;tr|Q9HU50|Q9HU50_PSEAE Probable carboxyl-terminal protease OS=Pseudomonas aeruginosa (strain ATCC 15692 / DSM 22644 / CIP 104116 / JCM 14847 / LMG 12228 / 1C / PRS 101 / PAO1) OX=208964 GN=PA5134 PE=3 SV=1;;Q9HU50;;323.31;;26
Q9HU34	PA5150	1.52526	0.511776	0.0298362	-0.970164	-0.0980709	-0.304321	-0.57844	-0.819273	770;;tr|Q9HU34|Q9HU34_PSEAE Probable short-chain dehydrogenase OS=Pseudomonas aeruginosa (strain ATCC 15692 / DSM 22644 / CIP 104116 / JCM 14847 / LMG 12228 / 1C / PRS 101 / PAO1) OX=208964 GN=PA5150 PE=4 SV=1;;Q9HU34;;23.704;;9
Q9I125	PA2457	1.52498	0.511776	0.0298549	-0.970145	0.0244363	-1.87718	-2.76933	-4.89201	2487;;tr|Q9I125|Q9I125_PSEAE Uncharacterized protein OS=Pseudomonas aeruginosa (strain ATCC 15692 / DSM 22644 / CIP 104116 / JCM 14847 / LMG 12228 / 1C / PRS 101 / PAO1) OX=208964 GN=PA2457 PE=4 SV=1;;Q9I125;;26.445;;3
Q9I124	PA2458	1.52194	0.511776	0.0300651	-0.969935	-0.2161	-0.712965	-1.53705	-2.17672	2486;;tr|Q9I124|Q9I124_PSEAE Uncharacterized protein OS=Pseudomonas aeruginosa (strain ATCC 15692 / DSM 22644 / CIP 104116 / JCM 14847 / LMG 12228 / 1C / PRS 101 / PAO1) OX=208964 GN=PA2458 PE=4 SV=1;;Q9I124;;33.246;;9
Q59635	katB	1.51322	0.511776	0.0306746	-0.969325	0.220223	-0.558582	-1.23055	-2.04701	474;;sp|Q59635|CATB_PSEAE Catalase OS=Pseudomonas aeruginosa (strain ATCC 15692 / DSM 22644 / CIP 104116 / JCM 14847 / LMG 12228 / 1C / PRS 101 / PAO1) OX=208964 GN=katB PE=3 SV=1;;Q59635;;116.35;;14
Q9I3B0	PA1612	1.5113	0.511776	0.0308103	-0.96919	0.00624832	-0.661072	-1.01722	-1.73394	2912;;tr|Q9I3B0|Q9I3B0_PSEAE Uncharacterized protein OS=Pseudomonas aeruginosa (strain ATCC 15692 / DSM 22644 / CIP 104116 / JCM 14847 / LMG 12228 / 1C / PRS 101 / PAO1) OX=208964 GN=PA1612 PE=4 SV=1;;Q9I3B0;;5.3043;;2
Q9HZ48	PA3190	1.50583	0.511776	0.031201	-0.968799	-0.665384	-1.17832	-2.18151	-2.89564	2015;;tr|Q9HZ48|Q9HZ48_PSEAE Probable binding protein component of ABC sugar transporter OS=Pseudomonas aeruginosa (strain ATCC 15692 / DSM 22644 / CIP 104116 / JCM 14847 / LMG 12228 / 1C / PRS 101 / PAO1) OX=208964 GN=PA3190 PE=4 SV=1;;Q9HZ48;;323.31;;34
Q9I2Y3	PA1755	1.50558	0.511776	0.0312189	-0.968781	0.429307	-0.254154	-0.311695	-2.36083	2831;;tr|Q9I2Y3|Q9I2Y3_PSEAE Uncharacterized protein OS=Pseudomonas aeruginosa (strain ATCC 15692 / DSM 22644 / CIP 104116 / JCM 14847 / LMG 12228 / 1C / PRS 101 / PAO1) OX=208964 GN=PA1755 PE=4 SV=1;;Q9I2Y3;;2.909;;5
Q9I471	cobB	1.50544	0.511776	0.031229	0.968771	-0.287505	-0.0547367	0.0504404	0.306142	3109;;sp|Q9I471|COBB_PSEAE Hydrogenobyrinate a,c-diamide synthase OS=Pseudomonas aeruginosa (strain ATCC 15692 / DSM 22644 / CIP 104116 / JCM 14847 / LMG 12228 / 1C / PRS 101 / PAO1) OX=208964 GN=cobB PE=3 SV=1;;Q9I471;;9.2133;;5
Q9I6R3	PA0225	1.50203	0.511776	0.0314752	-0.968525	0.294262	0.286013	0.231704	-0.0167496	3673;;tr|Q9I6R3|Q9I6R3_PSEAE Probable transcriptional regulator OS=Pseudomonas aeruginosa (strain ATCC 15692 / DSM 22644 / CIP 104116 / JCM 14847 / LMG 12228 / 1C / PRS 101 / PAO1) OX=208964 GN=PA0225 PE=4 SV=1;;Q9I6R3;;36.188;;5
Q51393	algJ	1.49979	0.511776	0.0316381	0.968362	0.953882	0.938887	3.12342	4.66958	436;;sp|Q51393|ALGJ_PSEAE Probable alginate O-acetylase AlgJ OS=Pseudomonas aeruginosa (strain ATCC 15692 / DSM 22644 / CIP 104116 / JCM 14847 / LMG 12228 / 1C / PRS 101 / PAO1) OX=208964 GN=algJ PE=3 SV=1;;Q51393;;10.307;;7
Q9HVI8	morA	1.49713	0.511776	0.0318324	0.968168	0.529692	0.963036	1.10525	1.61141	1139;;tr|Q9HVI8|Q9HVI8_PSEAE Motility regulator OS=Pseudomonas aeruginosa (strain ATCC 15692 / DSM 22644 / CIP 104116 / JCM 14847 / LMG 12228 / 1C / PRS 101 / PAO1) OX=208964 GN=morA PE=1 SV=1;;Q9HVI8;;76.215;;26
Q9I6Y9	nuh	1.49692	0.511776	0.0318479	-0.968152	-0.190009	-1.02427	-1.36271	-2.29023	3717;;tr|Q9I6Y9|Q9I6Y9_PSEAE Nonspecific ribonucleoside hydrolase OS=Pseudomonas aeruginosa (strain ATCC 15692 / DSM 22644 / CIP 104116 / JCM 14847 / LMG 12228 / 1C / PRS 101 / PAO1) OX=208964 GN=nuh PE=4 SV=2;;Q9I6Y9;;103.31;;13
Q9HVB1	PA4684	1.49647	0.511776	0.0318811	0.968119	0.206735	0.316452	0.517902	0.662906	1081;;tr|Q9HVB1|Q9HVB1_PSEAE Uncharacterized protein OS=Pseudomonas aeruginosa (strain ATCC 15692 / DSM 22644 / CIP 104116 / JCM 14847 / LMG 12228 / 1C / PRS 101 / PAO1) OX=208964 GN=PA4684 PE=4 SV=1;;Q9HVB1;;54.866;;10
Q9I6V9	cheB2	1.49476	0.511776	0.0320063	0.967994	-0.68433	-0.590133	-0.405199	-0.275612	3694;;sp|Q9I6V9|CHEB2_PSEAE Protein-glutamate methylesterase/protein-glutamine glutaminase 2 OS=Pseudomonas aeruginosa (strain ATCC 15692 / DSM 22644 / CIP 104116 / JCM 14847 / LMG 12228 / 1C / PRS 101 / PAO1) OX=208964 GN=cheB2 PE=1 SV=1;;Q9I6V9;;16.64;;8
Q9HTG1	PA5403	1.49341	0.511776	0.032106	-0.967894	0.748448	0.404605	0.00451962	-0.365482	604;;tr|Q9HTG1|Q9HTG1_PSEAE Probable transcriptional regulator OS=Pseudomonas aeruginosa (strain ATCC 15692 / DSM 22644 / CIP 104116 / JCM 14847 / LMG 12228 / 1C / PRS 101 / PAO1) OX=208964 GN=PA5403 PE=4 SV=1;;Q9HTG1;;26.085;;1
Q9HUE7	PA5022	1.49289	0.511776	0.032145	0.967855	0.041415	0.326889	0.483542	0.782293	864;;tr|Q9HUE7|Q9HUE7_PSEAE Uncharacterized protein OS=Pseudomonas aeruginosa (strain ATCC 15692 / DSM 22644 / CIP 104116 / JCM 14847 / LMG 12228 / 1C / PRS 101 / PAO1) OX=208964 GN=PA5022 PE=3 SV=1;;Q9HUE7;;249.18;;35
Q9I1F5	PA2323	1.49019	0.511776	0.0323451	0.967655	0.0215291	0.100647	0.111829	0.224858	2562;;tr|Q9I1F5|Q9I1F5_PSEAE Probable glyceraldehyde-3-phosphate dehydrogenase OS=Pseudomonas aeruginosa (strain ATCC 15692 / DSM 22644 / CIP 104116 / JCM 14847 / LMG 12228 / 1C / PRS 101 / PAO1) OX=208964 GN=PA2323 PE=4 SV=1;;Q9I1F5;;323.31;;32
Q9HV38	lldP	1.48983	0.511776	0.0323718	0.967628	-0.0701597	-0.205557	0.295898	1.25346	1020;;tr|Q9HV38|Q9HV38_PSEAE L-lactate permease OS=Pseudomonas aeruginosa (strain ATCC 15692 / DSM 22644 / CIP 104116 / JCM 14847 / LMG 12228 / 1C / PRS 101 / PAO1) OX=208964 GN=lldP PE=3 SV=1;;Q9HV38;;3.5167;;1
Q9HV50	glmM	1.48723	0.511776	0.0325666	-0.967433	0.174773	0.184154	0.114613	0.0548337	1030;;sp|Q9HV50|GLMM_PSEAE Phosphoglucosamine mutase OS=Pseudomonas aeruginosa (strain ATCC 15692 / DSM 22644 / CIP 104116 / JCM 14847 / LMG 12228 / 1C / PRS 101 / PAO1) OX=208964 GN=glmM PE=3 SV=1;;Q9HV50;;121.1;;20
Q9I195	PA2384	1.48296	0.511776	0.0328884	-0.967112	-0.742445	-1.33671	-3.62677	-5.03573	2533;;tr|Q9I195|Q9I195_PSEAE Uncharacterized protein OS=Pseudomonas aeruginosa (strain ATCC 15692 / DSM 22644 / CIP 104116 / JCM 14847 / LMG 12228 / 1C / PRS 101 / PAO1) OX=208964 GN=PA2384 PE=4 SV=1;;Q9I195;;42.846;;7
P95458	hemE	1.47761	0.511776	0.0332962	0.966704	-0.504618	-0.29012	-0.0294467	0.199652	388;;sp|P95458|DCUP_PSEAE Uroporphyrinogen decarboxylase OS=Pseudomonas aeruginosa (strain ATCC 15692 / DSM 22644 / CIP 104116 / JCM 14847 / LMG 12228 / 1C / PRS 101 / PAO1) OX=208964 GN=hemE PE=1 SV=2;;P95458;;65.568;;10
Q9S586	gph1	1.47224	0.511776	0.0337101	0.96629	-0.0426845	0.0842024	0.107349	0.272735	3821;;sp|Q9S586|GPH1_PSEAE Phosphoglycolate phosphatase 1 OS=Pseudomonas aeruginosa (strain ATCC 15692 / DSM 22644 / CIP 104116 / JCM 14847 / LMG 12228 / 1C / PRS 101 / PAO1) OX=208964 GN=gph1 PE=3 SV=1;;Q9S586;;25.297;;6
Q9I528	PA0930	1.47148	0.511776	0.0337691	-0.966231	-0.0884792	0.0839161	-0.591874	-1.42825	3301;;tr|Q9I528|Q9I528_PSEAE Histidine kinase OS=Pseudomonas aeruginosa (strain ATCC 15692 / DSM 22644 / CIP 104116 / JCM 14847 / LMG 12228 / 1C / PRS 101 / PAO1) OX=208964 GN=PA0930 PE=4 SV=1;;Q9I528;;5.7818;;3
Q9HW56	PA4345	1.47	0.511776	0.0338848	0.966115	-1.46261	-1.08208	0.0817245	0.796648	1325;;tr|Q9HW56|Q9HW56_PSEAE YceI domain-containing protein OS=Pseudomonas aeruginosa (strain ATCC 15692 / DSM 22644 / CIP 104116 / JCM 14847 / LMG 12228 / 1C / PRS 101 / PAO1) OX=208964 GN=PA4345 PE=4 SV=1;;Q9HW56;;16.674;;6
Q9I520	PA0938	1.46919	0.511776	0.0339479	0.966052	-0.0217246	-0.0377713	0.0405995	0.266755	3293;;tr|Q9I520|Q9I520_PSEAE Uncharacterized protein OS=Pseudomonas aeruginosa (strain ATCC 15692 / DSM 22644 / CIP 104116 / JCM 14847 / LMG 12228 / 1C / PRS 101 / PAO1) OX=208964 GN=PA0938 PE=4 SV=1;;Q9I520;;101.84;;21
Q9I1A1	PA2378	1.46822	0.511776	0.0340237	-0.965976	0.00788528	-0.393785	-1.16767	-1.69437	2538;;tr|Q9I1A1|Q9I1A1_PSEAE Probable aldehyde dehydrogenase OS=Pseudomonas aeruginosa (strain ATCC 15692 / DSM 22644 / CIP 104116 / JCM 14847 / LMG 12228 / 1C / PRS 101 / PAO1) OX=208964 GN=PA2378 PE=4 SV=1;;Q9I1A1;;61.244;;22
Q9I3U2	PA1402	1.46659	0.511776	0.0341515	-0.965848	0.00398819	-0.185729	-0.187382	-0.685356	3034;;tr|Q9I3U2|Q9I3U2_PSEAE Uncharacterized protein OS=Pseudomonas aeruginosa (strain ATCC 15692 / DSM 22644 / CIP 104116 / JCM 14847 / LMG 12228 / 1C / PRS 101 / PAO1) OX=208964 GN=PA1402 PE=4 SV=1;;Q9I3U2;;39.187;;7
Q9HV98	PA4698	1.46605	0.511776	0.0341939	0.965806	0.0226281	0.166757	0.186747	0.384715	1071;;tr|Q9HV98|Q9HV98_PSEAE DUF446 domain-containing protein OS=Pseudomonas aeruginosa (strain ATCC 15692 / DSM 22644 / CIP 104116 / JCM 14847 / LMG 12228 / 1C / PRS 101 / PAO1) OX=208964 GN=PA4698 PE=4 SV=1;;Q9HV98;;7.9594;;1
Q9HYX3	PA3268	1.46518	0.511776	0.0342628	-0.965737	-0.279476	-0.738214	-1.06231	-1.51538	1958;;tr|Q9HYX3|Q9HYX3_PSEAE Probable TonB-dependent receptor OS=Pseudomonas aeruginosa (strain ATCC 15692 / DSM 22644 / CIP 104116 / JCM 14847 / LMG 12228 / 1C / PRS 101 / PAO1) OX=208964 GN=PA3268 PE=3 SV=1;;Q9HYX3;;237.19;;17
Q9I704	PA0128	1.46056	0.511776	0.0346292	0.965371	-0.268221	-0.301975	0.0126967	0.255692	3726;;tr|Q9I704|Q9I704_PSEAE Uncharacterized protein OS=Pseudomonas aeruginosa (strain ATCC 15692 / DSM 22644 / CIP 104116 / JCM 14847 / LMG 12228 / 1C / PRS 101 / PAO1) OX=208964 GN=PA0128 PE=1 SV=1;;Q9I704;;75.012;;8
Q9HU47	PA5137	1.45377	0.511776	0.0351745	-0.964826	-0.274019	-1.56826	-2.44604	-3.70909	783;;tr|Q9HU47|Q9HU47_PSEAE PBPb domain-containing protein OS=Pseudomonas aeruginosa (strain ATCC 15692 / DSM 22644 / CIP 104116 / JCM 14847 / LMG 12228 / 1C / PRS 101 / PAO1) OX=208964 GN=PA5137 PE=4 SV=1;;Q9HU47;;55.171;;9
Q9HUA8	PA5075	1.45333	0.511776	0.0352101	0.96479	0.0482255	0.123552	0.335313	0.463709	832;;tr|Q9HUA8|Q9HUA8_PSEAE Probable permease of ABC transporter OS=Pseudomonas aeruginosa (strain ATCC 15692 / DSM 22644 / CIP 104116 / JCM 14847 / LMG 12228 / 1C / PRS 101 / PAO1) OX=208964 GN=PA5075 PE=3 SV=1;;Q9HUA8;;19.575;;11
Q9HTD7	aspA	1.45224	0.511776	0.0352987	-0.964701	-0.0950758	-0.173028	-0.387461	-0.517711	586;;sp|Q9HTD7|ASPA_PSEAE Aspartate ammonia-lyase OS=Pseudomonas aeruginosa (strain ATCC 15692 / DSM 22644 / CIP 104116 / JCM 14847 / LMG 12228 / 1C / PRS 101 / PAO1) OX=208964 GN=aspA PE=3 SV=1;;Q9HTD7;;323.31;;24
Q9I0M5	PA2613	1.44556	0.511776	0.0358458	-0.964154	0.270731	0.203455	0.150472	0.0857646	2389;;tr|Q9I0M5|Q9I0M5_PSEAE Replication-associated recombination protein A OS=Pseudomonas aeruginosa (strain ATCC 15692 / DSM 22644 / CIP 104116 / JCM 14847 / LMG 12228 / 1C / PRS 101 / PAO1) OX=208964 GN=PA2613 PE=3 SV=1;;Q9I0M5;;84.699;;19
Q9HZ32	PA3208	1.44502	0.511776	0.0358905	-0.96411	-0.112905	-0.142945	-0.167695	-0.405325	2001;;tr|Q9HZ32|Q9HZ32_PSEAE Putative NAD(P)H nitroreductase OS=Pseudomonas aeruginosa (strain ATCC 15692 / DSM 22644 / CIP 104116 / JCM 14847 / LMG 12228 / 1C / PRS 101 / PAO1) OX=208964 GN=PA3208 PE=3 SV=1;;Q9HZ32;;107.42;;13
Q9HWB7	recD	1.44491	0.511776	0.0358996	-0.9641	0.192645	0.175891	-0.0539112	-0.192864	1360;;tr|Q9HWB7|Q9HWB7_PSEAE RecBCD enzyme subunit RecD OS=Pseudomonas aeruginosa (strain ATCC 15692 / DSM 22644 / CIP 104116 / JCM 14847 / LMG 12228 / 1C / PRS 101 / PAO1) OX=208964 GN=recD PE=3 SV=1;;Q9HWB7;;50.487;;16
Q9HVV0	PA4469	1.44266	0.511776	0.0360862	-0.963914	0.505475	-0.465168	-4.81324	-7.32479	1229;;tr|Q9HVV0|Q9HVV0_PSEAE Uncharacterized protein OS=Pseudomonas aeruginosa (strain ATCC 15692 / DSM 22644 / CIP 104116 / JCM 14847 / LMG 12228 / 1C / PRS 101 / PAO1) OX=208964 GN=PA4469 PE=4 SV=1;;Q9HVV0;;18.194;;5
Q9I200	PA2115	1.43933	0.511776	0.0363639	-0.963636	0.287369	0.382904	-0.0938237	-0.532948	2658;;tr|Q9I200|Q9I200_PSEAE Probable transcriptional regulator OS=Pseudomonas aeruginosa (strain ATCC 15692 / DSM 22644 / CIP 104116 / JCM 14847 / LMG 12228 / 1C / PRS 101 / PAO1) OX=208964 GN=PA2115 PE=3 SV=1;;Q9I200;;38.921;;9
Q9HTC1	PA5446	1.43596	0.511776	0.0366474	-0.963353	-0.27809	-0.800537	-1.27937	-1.77957	572;;tr|Q9HTC1|Q9HTC1_PSEAE Uncharacterized protein OS=Pseudomonas aeruginosa (strain ATCC 15692 / DSM 22644 / CIP 104116 / JCM 14847 / LMG 12228 / 1C / PRS 101 / PAO1) OX=208964 GN=PA5446 PE=4 SV=1;;Q9HTC1;;18.439;;5
Q9I0V1	PA2533	1.42968	0.511776	0.0371811	-0.962819	0.119602	0.211797	-0.0743708	-0.565341	2447;;tr|Q9I0V1|Q9I0V1_PSEAE Probable sodium:alanine symporter OS=Pseudomonas aeruginosa (strain ATCC 15692 / DSM 22644 / CIP 104116 / JCM 14847 / LMG 12228 / 1C / PRS 101 / PAO1) OX=208964 GN=PA2533 PE=3 SV=1;;Q9I0V1;;31.636;;2
Q9HXY2	uppS	1.4291	0.511776	0.0372306	-0.962769	0.22311	0.0679397	0.03802	-0.148832	1758;;sp|Q9HXY2|UPPS_PSEAE Ditrans,polycis-undecaprenyl-diphosphate synthase ((2E,6E)-farnesyl-diphosphate specific) OS=Pseudomonas aeruginosa (strain ATCC 15692 / DSM 22644 / CIP 104116 / JCM 14847 / LMG 12228 / 1C / PRS 101 / PAO1) OX=208964 GN=uppS PE=3 SV=1;;Q9HXY2;;31.162;;8
O69754	phzF1	1.429	0.511776	0.0372396	0.96276	0.325405	0.245102	0.55612	0.895047	185;;sp|O69754|PHZF_PSEAE Trans-2,3-dihydro-3-hydroxyanthranilate isomerase OS=Pseudomonas aeruginosa (strain ATCC 15692 / DSM 22644 / CIP 104116 / JCM 14847 / LMG 12228 / 1C / PRS 101 / PAO1) OX=208964 GN=phzF1 PE=3 SV=2;;O69754;;176.8;;11
G3XCU3	wbpX	1.42853	0.511776	0.0372793	0.962721	-0.471376	-0.219607	0.109053	0.366717	39;;tr|G3XCU3|G3XCU3_PSEAE Glycosyltransferase WbpX OS=Pseudomonas aeruginosa (strain ATCC 15692 / DSM 22644 / CIP 104116 / JCM 14847 / LMG 12228 / 1C / PRS 101 / PAO1) OX=208964 GN=wbpX PE=4 SV=1;;G3XCU3;;14.782;;6
Q9HT52	PA5521	1.42836	0.511776	0.0372943	0.962706	0.0518551	0.0402238	0.230892	0.359645	521;;tr|Q9HT52|Q9HT52_PSEAE Probable short-chain dehydrogenase OS=Pseudomonas aeruginosa (strain ATCC 15692 / DSM 22644 / CIP 104116 / JCM 14847 / LMG 12228 / 1C / PRS 101 / PAO1) OX=208964 GN=PA5521 PE=4 SV=1;;Q9HT52;;78.757;;14
Q9I2E5	uppP	1.42814	0.511776	0.0373133	0.962687	0.47818	0.710105	0.793329	1.03586	2722;;sp|Q9I2E5|UPPP_PSEAE Undecaprenyl-diphosphatase OS=Pseudomonas aeruginosa (strain ATCC 15692 / DSM 22644 / CIP 104116 / JCM 14847 / LMG 12228 / 1C / PRS 101 / PAO1) OX=208964 GN=uppP PE=3 SV=1;;Q9I2E5;;5.5582;;2
Q9I1M7	pslL	1.4277	0.511776	0.037351	0.962649	-0.407943	0.0315328	0.247783	0.679333	2600;;tr|Q9I1M7|Q9I1M7_PSEAE Acyl_transf_3 domain-containing protein OS=Pseudomonas aeruginosa (strain ATCC 15692 / DSM 22644 / CIP 104116 / JCM 14847 / LMG 12228 / 1C / PRS 101 / PAO1) OX=208964 GN=pslL PE=4 SV=1;;Q9I1M7;;7.0085;;6
Q9HXJ1	hscB	1.42745	0.511776	0.0373727	-0.962627	0.806012	0.886589	0.603112	0.257944	1646;;sp|Q9HXJ1|HSCB_PSEAE Co-chaperone protein HscB homolog OS=Pseudomonas aeruginosa (strain ATCC 15692 / DSM 22644 / CIP 104116 / JCM 14847 / LMG 12228 / 1C / PRS 101 / PAO1) OX=208964 GN=hscB PE=3 SV=1;;Q9HXJ1;;9.7532;;3
Q9HT09	mnmG	1.42472	0.511776	0.0376078	0.962392	0.000574158	0.19105	0.246699	0.454288	493;;sp|Q9HT09|MNMG_PSEAE tRNA uridine 5-carboxymethylaminomethyl modification enzyme MnmG OS=Pseudomonas aeruginosa (strain ATCC 15692 / DSM 22644 / CIP 104116 / JCM 14847 / LMG 12228 / 1C / PRS 101 / PAO1) OX=208964 GN=mnmG PE=3 SV=1;;Q9HT09;;199.41;;22
Q9HXV5	PA3685	1.42326	0.511776	0.0377343	-0.962266	0.271071	0.257671	0.221358	-0.0143384	1738;;tr|Q9HXV5|Q9HXV5_PSEAE t(6)A37 threonylcarbamoyladenosine biosynthesis protein TsaB OS=Pseudomonas aeruginosa (strain ATCC 15692 / DSM 22644 / CIP 104116 / JCM 14847 / LMG 12228 / 1C / PRS 101 / PAO1) OX=208964 GN=PA3685 PE=1 SV=1;;Q9HXV5;;47.289;;7
G3XD67	hcnA	1.42287	0.511776	0.0377688	0.962231	0.881376	1.28989	1.27893	2.05066	127;;sp|G3XD67|HCNA_PSEAE Hydrogen cyanide synthase subunit HcnA OS=Pseudomonas aeruginosa (strain ATCC 15692 / DSM 22644 / CIP 104116 / JCM 14847 / LMG 12228 / 1C / PRS 101 / PAO1) OX=208964 GN=hcnA PE=1 SV=1;;G3XD67;;3.8811;;1
Q9HVU0	mreB	1.41933	0.511776	0.0380777	0.961922	0.158541	0.410944	0.440295	0.771077	1220;;tr|Q9HVU0|Q9HVU0_PSEAE Cell shape-determining protein MreB OS=Pseudomonas aeruginosa (strain ATCC 15692 / DSM 22644 / CIP 104116 / JCM 14847 / LMG 12228 / 1C / PRS 101 / PAO1) OX=208964 GN=mreB PE=3 SV=1;;Q9HVU0;;203.2;;27
Q9HY27	PA3599	1.4189	0.511776	0.0381151	0.961885	0.109628	0.037244	0.281533	0.58794	1793;;tr|Q9HY27|Q9HY27_PSEAE Probable transcriptional regulator OS=Pseudomonas aeruginosa (strain ATCC 15692 / DSM 22644 / CIP 104116 / JCM 14847 / LMG 12228 / 1C / PRS 101 / PAO1) OX=208964 GN=PA3599 PE=4 SV=1;;Q9HY27;;12.548;;4
Q9I1M1	bkdA2	1.41814	0.511776	0.038182	-0.961818	0.140933	-0.0342292	-0.0409416	-0.305392	2597;;sp|Q9I1M1|ODBB_PSEAE 2-oxoisovalerate dehydrogenase subunit beta OS=Pseudomonas aeruginosa (strain ATCC 15692 / DSM 22644 / CIP 104116 / JCM 14847 / LMG 12228 / 1C / PRS 101 / PAO1) OX=208964 GN=bkdA2 PE=3 SV=1;;Q9I1M1;;178.42;;17
Q9HVQ9	lpxO1	1.4176	0.511776	0.03823	0.96177	0.318199	0.316927	0.378801	0.662986	1193;;tr|Q9HVQ9|Q9HVQ9_PSEAE Lipopolysaccharide biosynthetic protein LpxO1 OS=Pseudomonas aeruginosa (strain ATCC 15692 / DSM 22644 / CIP 104116 / JCM 14847 / LMG 12228 / 1C / PRS 101 / PAO1) OX=208964 GN=lpxO1 PE=4 SV=1;;Q9HVQ9;;73.087;;9
Q9HX83	PA3933	1.41662	0.511776	0.0383159	0.961684	0.169093	0.419089	0.632687	0.864745	1569;;tr|Q9HX83|Q9HX83_PSEAE Probable choline transporter OS=Pseudomonas aeruginosa (strain ATCC 15692 / DSM 22644 / CIP 104116 / JCM 14847 / LMG 12228 / 1C / PRS 101 / PAO1) OX=208964 GN=PA3933 PE=3 SV=1;;Q9HX83;;12.249;;4
Q9I2V5	acnB	1.4135	0.511776	0.0385925	0.961407	-0.000485601	0.0377499	0.0963661	0.137227	2817;;sp|Q9I2V5|ACNB_PSEAE Aconitate hydratase B OS=Pseudomonas aeruginosa (strain ATCC 15692 / DSM 22644 / CIP 104116 / JCM 14847 / LMG 12228 / 1C / PRS 101 / PAO1) OX=208964 GN=acnB PE=3 SV=1;;Q9I2V5;;323.31;;67
Q9HZ97	PA3127	1.41138	0.511776	0.0387808	-0.961219	0.0751393	0.0482371	0.0367202	-0.134103	2044;;tr|Q9HZ97|Q9HZ97_PSEAE Bleomycin resistance protein OS=Pseudomonas aeruginosa (strain ATCC 15692 / DSM 22644 / CIP 104116 / JCM 14847 / LMG 12228 / 1C / PRS 101 / PAO1) OX=208964 GN=PA3127 PE=3 SV=1;;Q9HZ97;;61.1;;13
Q9I2U3	parR	1.40887	0.511776	0.0390058	-0.960994	0.161145	0.143692	-0.0401032	-0.143562	2806;;tr|Q9I2U3|Q9I2U3_PSEAE Two-component response regulator, ParR OS=Pseudomonas aeruginosa (strain ATCC 15692 / DSM 22644 / CIP 104116 / JCM 14847 / LMG 12228 / 1C / PRS 101 / PAO1) OX=208964 GN=parR PE=4 SV=1;;Q9I2U3;;11.633;;5
Q9HXD2	anvM	1.40658	0.511776	0.0392122	-0.960788	-0.248507	-0.293877	-0.441792	-1.39649	1602;;sp|Q9HXD2|ANVM_PSEAE Anaerobic and virulence modulator AnvM OS=Pseudomonas aeruginosa (strain ATCC 15692 / DSM 22644 / CIP 104116 / JCM 14847 / LMG 12228 / 1C / PRS 101 / PAO1) OX=208964 GN=anvM PE=4 SV=1;;Q9HXD2;;22.737;;3
Q9I4T1	PA1043	1.40642	0.511776	0.0392268	-0.960773	-0.165705	-0.521734	-1.166	-1.57663	3233;;tr|Q9I4T1|Q9I4T1_PSEAE Uncharacterized protein OS=Pseudomonas aeruginosa (strain ATCC 15692 / DSM 22644 / CIP 104116 / JCM 14847 / LMG 12228 / 1C / PRS 101 / PAO1) OX=208964 GN=PA1043 PE=4 SV=1;;Q9I4T1;;160.81;;15
Q9I1Z9	PA2116	1.40635	0.511776	0.0392325	-0.960768	0.115064	-0.423101	-1.34598	-1.94806	2657;;sp|Q9I1Z9|Y2116_PSEAE Putative hydro-lyase PA2116 OS=Pseudomonas aeruginosa (strain ATCC 15692 / DSM 22644 / CIP 104116 / JCM 14847 / LMG 12228 / 1C / PRS 101 / PAO1) OX=208964 GN=PA2116 PE=3 SV=1;;Q9I1Z9;;51.537;;10
Q9I0F0	PA2692	1.40475	0.511776	0.0393773	0.960623	-0.343227	-0.310567	0.0576959	0.264239	2338;;tr|Q9I0F0|Q9I0F0_PSEAE Probable transcriptional regulator OS=Pseudomonas aeruginosa (strain ATCC 15692 / DSM 22644 / CIP 104116 / JCM 14847 / LMG 12228 / 1C / PRS 101 / PAO1) OX=208964 GN=PA2692 PE=4 SV=1;;Q9I0F0;;14.008;;7
Q9I0Q0	pqsH	1.40464	0.511776	0.0393878	0.960612	-0.224854	0.0301095	0.0797215	0.375111	2405;;sp|Q9I0Q0|PQSH_PSEAE 2-heptyl-3-hydroxy-4(1H)-quinolone synthase OS=Pseudomonas aeruginosa (strain ATCC 15692 / DSM 22644 / CIP 104116 / JCM 14847 / LMG 12228 / 1C / PRS 101 / PAO1) OX=208964 GN=pqsH PE=3 SV=1;;Q9I0Q0;;243.83;;17
Q9I201	PA2114	1.40374	0.511776	0.0394691	-0.960531	0.322881	0.194168	-0.31567	-0.59322	2659;;tr|Q9I201|Q9I201_PSEAE Probable major facilitator superfamily (MFS) transporter OS=Pseudomonas aeruginosa (strain ATCC 15692 / DSM 22644 / CIP 104116 / JCM 14847 / LMG 12228 / 1C / PRS 101 / PAO1) OX=208964 GN=PA2114 PE=4 SV=1;;Q9I201;;7.3699;;3
Q9I5R3	PA0658	1.40052	0.511776	0.0397627	0.960237	0.147326	0.446224	0.512149	0.847305	3425;;tr|Q9I5R3|Q9I5R3_PSEAE Probable short-chain dehydrogenase OS=Pseudomonas aeruginosa (strain ATCC 15692 / DSM 22644 / CIP 104116 / JCM 14847 / LMG 12228 / 1C / PRS 101 / PAO1) OX=208964 GN=PA0658 PE=3 SV=1;;Q9I5R3;;28.686;;6
Q9HU32	PA5152	1.39983	0.511776	0.039826	0.960174	0.169106	0.236016	0.404989	0.501176	768;;tr|Q9HU32|Q9HU32_PSEAE Probable ATP-binding component of ABC transporter OS=Pseudomonas aeruginosa (strain ATCC 15692 / DSM 22644 / CIP 104116 / JCM 14847 / LMG 12228 / 1C / PRS 101 / PAO1) OX=208964 GN=PA5152 PE=3 SV=1;;Q9HU32;;36.708;;11
Q9HZ41	PA3199	1.3987	0.511776	0.0399299	-0.96007	0.0266065	0.0760446	-0.36139	-0.666038	2009;;tr|Q9HZ41|Q9HZ41_PSEAE YrdC-like domain-containing protein OS=Pseudomonas aeruginosa (strain ATCC 15692 / DSM 22644 / CIP 104116 / JCM 14847 / LMG 12228 / 1C / PRS 101 / PAO1) OX=208964 GN=PA3199 PE=4 SV=1;;Q9HZ41;;16.159;;8
Q9I6K8	cysT	1.3977	0.511776	0.0400219	-0.959978	0.218973	-0.167949	-1.9199	-2.86129	3645;;tr|Q9I6K8|Q9I6K8_PSEAE Sulfate transport system permease protein CysT OS=Pseudomonas aeruginosa (strain ATCC 15692 / DSM 22644 / CIP 104116 / JCM 14847 / LMG 12228 / 1C / PRS 101 / PAO1) OX=208964 GN=cysT PE=3 SV=1;;Q9I6K8;;9.2565;;3
Q9HZB6	fadH1	1.39493	0.511776	0.0402778	0.959722	-0.0418686	-0.00790459	0.0868919	0.139443	2057;;tr|Q9HZB6|Q9HZB6_PSEAE 2,4-dienoyl-CoA reductase FadH1 OS=Pseudomonas aeruginosa (strain ATCC 15692 / DSM 22644 / CIP 104116 / JCM 14847 / LMG 12228 / 1C / PRS 101 / PAO1) OX=208964 GN=fadH1 PE=3 SV=1;;Q9HZB6;;106.2;;21
Q9HTN1	PA5324	1.39437	0.511776	0.0403303	0.95967	0.754994	0.738711	0.818743	1.11519	648;;tr|Q9HTN1|Q9HTN1_PSEAE Probable transcriptional regulator OS=Pseudomonas aeruginosa (strain ATCC 15692 / DSM 22644 / CIP 104116 / JCM 14847 / LMG 12228 / 1C / PRS 101 / PAO1) OX=208964 GN=PA5324 PE=4 SV=1;;Q9HTN1;;-2;;1
Q9HWA9	PA4291	1.38867	0.511776	0.040863	0.959137	-0.153274	0.0361394	0.552888	0.837485	1355;;tr|Q9HWA9|Q9HWA9_PSEAE Uncharacterized protein OS=Pseudomonas aeruginosa (strain ATCC 15692 / DSM 22644 / CIP 104116 / JCM 14847 / LMG 12228 / 1C / PRS 101 / PAO1) OX=208964 GN=PA4291 PE=4 SV=1;;Q9HWA9;;3.6099;;3
Q9HU10	PA5179	1.3863	0.511776	0.0410865	-0.958914	-0.0286397	-0.00812493	-0.101497	-0.18208	749;;tr|Q9HU10|Q9HU10_PSEAE Probable transcriptional regulator OS=Pseudomonas aeruginosa (strain ATCC 15692 / DSM 22644 / CIP 104116 / JCM 14847 / LMG 12228 / 1C / PRS 101 / PAO1) OX=208964 GN=PA5179 PE=3 SV=1;;Q9HU10;;21.506;;7
Q9I793	PA0039	1.3851	0.511776	0.0411999	-0.9588	-0.751571	-0.987323	-0.984417	-1.84729	3790;;tr|Q9I793|Q9I793_PSEAE Uncharacterized protein OS=Pseudomonas aeruginosa (strain ATCC 15692 / DSM 22644 / CIP 104116 / JCM 14847 / LMG 12228 / 1C / PRS 101 / PAO1) OX=208964 GN=PA0039 PE=4 SV=1;;Q9I793;;27.085;;6
Q9I2J4	femA	1.38469	0.511776	0.0412391	-0.958761	0.0546136	-0.469889	-1.27341	-1.80967	2742;;tr|Q9I2J4|Q9I2J4_PSEAE Ferric-mycobactin receptor, FemA OS=Pseudomonas aeruginosa (strain ATCC 15692 / DSM 22644 / CIP 104116 / JCM 14847 / LMG 12228 / 1C / PRS 101 / PAO1) OX=208964 GN=femA PE=3 SV=1;;Q9I2J4;;2.7285;;4
Q9I4R5	PA1059	1.38357	0.511776	0.0413457	0.997892	11.1961		12.7217	14.2426	3220;;tr|Q9I4R5|Q9I4R5_PSEAE Uncharacterized protein OS=Pseudomonas aeruginosa (strain ATCC 15692 / DSM 22644 / CIP 104116 / JCM 14847 / LMG 12228 / 1C / PRS 101 / PAO1) OX=208964 GN=PA1059 PE=4 SV=1;;Q9I4R5;;2.1635;;1
Q9I1C6	PA2352	1.38236	0.511776	0.0414611	-0.958539	-0.422726	-1.45422	-2.21404	-3.12654	2552;;tr|Q9I1C6|Q9I1C6_PSEAE Probable glycerophosphoryl diester phosphodiesterase OS=Pseudomonas aeruginosa (strain ATCC 15692 / DSM 22644 / CIP 104116 / JCM 14847 / LMG 12228 / 1C / PRS 101 / PAO1) OX=208964 GN=PA2352 PE=4 SV=1;;Q9I1C6;;24.966;;12
Q9I576	hpd	1.38097	0.511776	0.041594	-0.958406	0.05724	-0.204316	-0.525777	-0.770729	3326;;sp|Q9I576|HPPD_PSEAE 4-hydroxyphenylpyruvate dioxygenase OS=Pseudomonas aeruginosa (strain ATCC 15692 / DSM 22644 / CIP 104116 / JCM 14847 / LMG 12228 / 1C / PRS 101 / PAO1) OX=208964 GN=hpd PE=3 SV=1;;Q9I576;;323.31;;25
Q9HWR2	aph	1.37906	0.511776	0.0417775	-0.958222	0.187942	-0.0944983	-0.0717943	-0.636351	1460;;tr|Q9HWR2|Q9HWR2_PSEAE Aminoglycoside 3-phosphotransferase OS=Pseudomonas aeruginosa (strain ATCC 15692 / DSM 22644 / CIP 104116 / JCM 14847 / LMG 12228 / 1C / PRS 101 / PAO1) OX=208964 GN=aph PE=3 SV=1;;Q9HWR2;;121.99;;12
Q9HWX3	ribC	1.37542	0.511776	0.0421284	-0.957872	-0.0300231	-0.296553	-0.461508	-0.697968	1488;;tr|Q9HWX3|Q9HWX3_PSEAE Riboflavin synthase alpha chain OS=Pseudomonas aeruginosa (strain ATCC 15692 / DSM 22644 / CIP 104116 / JCM 14847 / LMG 12228 / 1C / PRS 101 / PAO1) OX=208964 GN=ribC PE=4 SV=1;;Q9HWX3;;54.895;;8
Q9I246	PA2069	1.37514	0.511776	0.0421563	0.957844	-0.0300144	-0.0149055	0.295253	0.46475	2671;;tr|Q9I246|Q9I246_PSEAE Probable carbamoyl transferase OS=Pseudomonas aeruginosa (strain ATCC 15692 / DSM 22644 / CIP 104116 / JCM 14847 / LMG 12228 / 1C / PRS 101 / PAO1) OX=208964 GN=PA2069 PE=3 SV=1;;Q9I246;;75.559;;24
P42513	fptB	1.37321	0.511776	0.0423443	-0.957656	-0.127185	-0.215278	-2.07294	-3.08559	309;;sp|P42513|FPTB_PSEAE Protein FptB OS=Pseudomonas aeruginosa (strain ATCC 15692 / DSM 22644 / CIP 104116 / JCM 14847 / LMG 12228 / 1C / PRS 101 / PAO1) OX=208964 GN=fptB PE=3 SV=1;;P42513;;11.288;;2
Q9I2Q4	PA1841	1.37266	0.511776	0.042397	-0.957603	0.12271	0.164822	-0.0399329	-0.205158	2773;;tr|Q9I2Q4|Q9I2Q4_PSEAE tRNA_edit domain-containing protein OS=Pseudomonas aeruginosa (strain ATCC 15692 / DSM 22644 / CIP 104116 / JCM 14847 / LMG 12228 / 1C / PRS 101 / PAO1) OX=208964 GN=PA1841 PE=3 SV=1;;Q9I2Q4;;18.541;;4
Q51383	fdx	1.36818	0.511776	0.0428367	-0.957163	0.0714264	0.0844588	-1.02264	-1.65386	429;;sp|Q51383|FER_PSEAE 2Fe-2S ferredoxin OS=Pseudomonas aeruginosa (strain ATCC 15692 / DSM 22644 / CIP 104116 / JCM 14847 / LMG 12228 / 1C / PRS 101 / PAO1) OX=208964 GN=fdx PE=3 SV=2;;Q51383;;44.528;;7
Q9I1M9	pslJ	1.36809	0.511776	0.0428456	0.957154	0.274554	0.478234	0.483892	0.766182	2602;;tr|Q9I1M9|Q9I1M9_PSEAE PslJ OS=Pseudomonas aeruginosa (strain ATCC 15692 / DSM 22644 / CIP 104116 / JCM 14847 / LMG 12228 / 1C / PRS 101 / PAO1) OX=208964 GN=pslJ PE=4 SV=1;;Q9I1M9;;15.666;;3
Q9I4C8	PA1210	1.36753	0.511776	0.0429009	-0.957099	0.207465	-0.632723	-0.588431	-2.00546	3127;;sp|Q9I4C8|Y1210_PSEAE Putative quercetin 2,3-dioxygenase PA1210 OS=Pseudomonas aeruginosa (strain ATCC 15692 / DSM 22644 / CIP 104116 / JCM 14847 / LMG 12228 / 1C / PRS 101 / PAO1) OX=208964 GN=PA1210 PE=3 SV=1;;Q9I4C8;;5.8792;;2
Q9I205	PA2110	1.36576	0.511776	0.0430767	-0.956923	-0.297782	-0.238466	-0.485846	-0.701362	2663;;tr|Q9I205|Q9I205_PSEAE AHS2 domain-containing protein OS=Pseudomonas aeruginosa (strain ATCC 15692 / DSM 22644 / CIP 104116 / JCM 14847 / LMG 12228 / 1C / PRS 101 / PAO1) OX=208964 GN=PA2110 PE=4 SV=1;;Q9I205;;29.174;;10
Q9HT19	atpG	1.36238	0.511776	0.0434132	0.956587	-0.0935698	0.0758571	0.360291	0.535021	502;;sp|Q9HT19|ATPG_PSEAE ATP synthase gamma chain OS=Pseudomonas aeruginosa (strain ATCC 15692 / DSM 22644 / CIP 104116 / JCM 14847 / LMG 12228 / 1C / PRS 101 / PAO1) OX=208964 GN=atpG PE=3 SV=1;;Q9HT19;;323.31;;16
Q9HWG1	PA4233	1.36058	0.511776	0.043593	0.956407	-0.0474524	0.0836491	0.0750253	0.300786	1401;;tr|Q9HWG1|Q9HWG1_PSEAE Probable major facilitator superfamily (MFS) transporter OS=Pseudomonas aeruginosa (strain ATCC 15692 / DSM 22644 / CIP 104116 / JCM 14847 / LMG 12228 / 1C / PRS 101 / PAO1) OX=208964 GN=PA4233 PE=4 SV=1;;Q9HWG1;;17.661;;3
Q9HUN6	PA4928	1.36054	0.511776	0.0435974	0.956403	0.075533	0.607654	0.851154	1.335	937;;sp|Q9HUN6|Y4928_PSEAE UPF0313 protein PA4928 OS=Pseudomonas aeruginosa (strain ATCC 15692 / DSM 22644 / CIP 104116 / JCM 14847 / LMG 12228 / 1C / PRS 101 / PAO1) OX=208964 GN=PA4928 PE=3 SV=1;;Q9HUN6;;42.874;;17
Q9HVW7	murA	1.3597	0.511776	0.0436813	-0.956319	-0.00379407	-0.0486038	-0.102781	-0.143198	1246;;sp|Q9HVW7|MURA_PSEAE UDP-N-acetylglucosamine 1-carboxyvinyltransferase OS=Pseudomonas aeruginosa (strain ATCC 15692 / DSM 22644 / CIP 104116 / JCM 14847 / LMG 12228 / 1C / PRS 101 / PAO1) OX=208964 GN=murA PE=1 SV=1;;Q9HVW7;;323.31;;26
Q9HU37	mutY	1.35895	0.511776	0.0437569	0.956243	-0.0298894	0.198733	0.275297	0.496176	773;;tr|Q9HU37|Q9HU37_PSEAE Adenine DNA glycosylase OS=Pseudomonas aeruginosa (strain ATCC 15692 / DSM 22644 / CIP 104116 / JCM 14847 / LMG 12228 / 1C / PRS 101 / PAO1) OX=208964 GN=mutY PE=3 SV=1;;Q9HU37;;10.872;;6
Q9HU79	PA5104	1.35792	0.511776	0.0438614	-0.956139	0.104511	-0.161487	-0.1322	-0.69586	810;;tr|Q9HU79|Q9HU79_PSEAE Uncharacterized protein OS=Pseudomonas aeruginosa (strain ATCC 15692 / DSM 22644 / CIP 104116 / JCM 14847 / LMG 12228 / 1C / PRS 101 / PAO1) OX=208964 GN=PA5104 PE=1 SV=1;;Q9HU79;;29.2;;7
Q9HWX0	PA4058	1.35726	0.511776	0.0439274	-0.956073	-0.00173594	-0.12776	-0.113379	-0.462373	1485;;tr|Q9HWX0|Q9HWX0_PSEAE Uncharacterized protein OS=Pseudomonas aeruginosa (strain ATCC 15692 / DSM 22644 / CIP 104116 / JCM 14847 / LMG 12228 / 1C / PRS 101 / PAO1) OX=208964 GN=PA4058 PE=4 SV=1;;Q9HWX0;;155.85;;7
Q9I5V3	cca	1.35641	0.511776	0.044014	-0.955986	0.0772055	0.0112068	0.0132726	-0.0882009	3453;;sp|Q9I5V3|CCA_PSEAE Multifunctional CCA protein OS=Pseudomonas aeruginosa (strain ATCC 15692 / DSM 22644 / CIP 104116 / JCM 14847 / LMG 12228 / 1C / PRS 101 / PAO1) OX=208964 GN=cca PE=3 SV=1;;Q9I5V3;;35.058;;13
Q9HXL2	PA3783	1.35637	0.511776	0.0440183	-0.955982	1.79764	0.630622	-0.519439	-1.52545	1664;;tr|Q9HXL2|Q9HXL2_PSEAE Isochorismatase domain-containing protein OS=Pseudomonas aeruginosa (strain ATCC 15692 / DSM 22644 / CIP 104116 / JCM 14847 / LMG 12228 / 1C / PRS 101 / PAO1) OX=208964 GN=PA3783 PE=4 SV=1;;Q9HXL2;;6.2935;;3
Q9I3B1	PA1611	1.35568	0.511776	0.0440882	0.955912	-0.32401	-0.105695	-0.0948985	0.18922	2913;;tr|Q9I3B1|Q9I3B1_PSEAE Histidine kinase OS=Pseudomonas aeruginosa (strain ATCC 15692 / DSM 22644 / CIP 104116 / JCM 14847 / LMG 12228 / 1C / PRS 101 / PAO1) OX=208964 GN=PA1611 PE=1 SV=1;;Q9I3B1;;40.922;;12
Q9I1N0	pslI	1.35527	0.511776	0.0441291	0.955871	-0.101576	0.180055	0.482482	0.728071	2603;;tr|Q9I1N0|Q9I1N0_PSEAE PslI OS=Pseudomonas aeruginosa (strain ATCC 15692 / DSM 22644 / CIP 104116 / JCM 14847 / LMG 12228 / 1C / PRS 101 / PAO1) OX=208964 GN=pslI PE=4 SV=1;;Q9I1N0;;113.17;;15
P43336	phhC	1.35482	0.511776	0.0441758	-0.955824	0.000985447	-0.0161917	-0.152487	-0.221352	318;;sp|P43336|PHHC_PSEAE Aromatic-amino-acid aminotransferase OS=Pseudomonas aeruginosa (strain ATCC 15692 / DSM 22644 / CIP 104116 / JCM 14847 / LMG 12228 / 1C / PRS 101 / PAO1) OX=208964 GN=phhC PE=3 SV=2;;P43336;;252.08;;28
Q9HVJ1	ettA	1.35454	0.511776	0.0442042	0.955796	0.00224954	0.0507662	0.142019	0.194641	1142;;tr|Q9HVJ1|Q9HVJ1_PSEAE Energy-dependent translational throttle protein EttA OS=Pseudomonas aeruginosa (strain ATCC 15692 / DSM 22644 / CIP 104116 / JCM 14847 / LMG 12228 / 1C / PRS 101 / PAO1) OX=208964 GN=ettA PE=3 SV=1;;Q9HVJ1;;226.03;;31
Q9I5Z4	PA0542	1.35191	0.511776	0.0444721	-0.955528	0.461793	0.139084	0.113123	-0.284158	3485;;tr|Q9I5Z4|Q9I5Z4_PSEAE Uncharacterized protein OS=Pseudomonas aeruginosa (strain ATCC 15692 / DSM 22644 / CIP 104116 / JCM 14847 / LMG 12228 / 1C / PRS 101 / PAO1) OX=208964 GN=PA0542 PE=4 SV=1;;Q9I5Z4;;6.7169;;4
Q9I0C6	PA2716	1.35006	0.511776	0.0446625	0.955338	-0.304828	-0.0513098	-0.0423508	1.13928	2324;;tr|Q9I0C6|Q9I0C6_PSEAE Probable FMN oxidoreductase OS=Pseudomonas aeruginosa (strain ATCC 15692 / DSM 22644 / CIP 104116 / JCM 14847 / LMG 12228 / 1C / PRS 101 / PAO1) OX=208964 GN=PA2716 PE=4 SV=1;;Q9I0C6;;2.8083;;2
Q9I584	bolA	1.34862	0.511776	0.0448108	0.955189	-1.44766	-0.931466	-0.986153	0.014279	3333;;tr|Q9I584|Q9I584_PSEAE Morphogene protein BolA OS=Pseudomonas aeruginosa (strain ATCC 15692 / DSM 22644 / CIP 104116 / JCM 14847 / LMG 12228 / 1C / PRS 101 / PAO1) OX=208964 GN=bolA PE=3 SV=1;;Q9I584;;23.017;;5
G3XCZ7	PA3119	1.34774	0.511776	0.0449019	-0.955098	0.155611	-0.0224355	-0.041032	-0.251448	78;;tr|G3XCZ7|G3XCZ7_PSEAE Methyltransf_11 domain-containing protein OS=Pseudomonas aeruginosa (strain ATCC 15692 / DSM 22644 / CIP 104116 / JCM 14847 / LMG 12228 / 1C / PRS 101 / PAO1) OX=208964 GN=PA3119 PE=4 SV=1;;G3XCZ7;;3.0622;;3
P00282	azu	1.34736	0.511776	0.0449405	0.95506	-0.615309	-0.721449	-0.240804	0.140658	199;;sp|P00282|AZUR_PSEAE Azurin OS=Pseudomonas aeruginosa (strain ATCC 15692 / DSM 22644 / CIP 104116 / JCM 14847 / LMG 12228 / 1C / PRS 101 / PAO1) OX=208964 GN=azu PE=1 SV=2;;P00282;;293.64;;8
Q9HWE1	rpsC	1.34656	0.511776	0.0450233	0.954977	0.250734	0.446837	0.528225	0.706372	1382;;sp|Q9HWE1|RS3_PSEAE 30S ribosomal protein S3 OS=Pseudomonas aeruginosa (strain ATCC 15692 / DSM 22644 / CIP 104116 / JCM 14847 / LMG 12228 / 1C / PRS 101 / PAO1) OX=208964 GN=rpsC PE=3 SV=1;;Q9HWE1;;323.31;;27
Q9I116	foxA	1.34474	0.511776	0.0452126	-0.954787	0.335459	-0.36322	-0.750224	-1.35222	2482;;tr|Q9I116|Q9I116_PSEAE Ferrioxamine receptor FoxA OS=Pseudomonas aeruginosa (strain ATCC 15692 / DSM 22644 / CIP 104116 / JCM 14847 / LMG 12228 / 1C / PRS 101 / PAO1) OX=208964 GN=foxA PE=1 SV=1;;Q9I116;;9.7889;;5
Q9HZZ1	earP	1.34264	0.511776	0.0454322	-0.954568	0.19283	0.0618204	-0.119287	-0.239217	2234;;sp|Q9HZZ1|EARP_PSEAE Protein-arginine rhamnosyltransferase OS=Pseudomonas aeruginosa (strain ATCC 15692 / DSM 22644 / CIP 104116 / JCM 14847 / LMG 12228 / 1C / PRS 101 / PAO1) OX=208964 GN=earP PE=1 SV=1;;Q9HZZ1;;26.366;;7
Q9I1L0	PA2263	1.3397	0.511776	0.04574	-0.95426	0.194166	0.112684	0.0875569	-0.478245	2589;;tr|Q9I1L0|Q9I1L0_PSEAE Probable 2-hydroxyacid dehydrogenase OS=Pseudomonas aeruginosa (strain ATCC 15692 / DSM 22644 / CIP 104116 / JCM 14847 / LMG 12228 / 1C / PRS 101 / PAO1) OX=208964 GN=PA2263 PE=3 SV=1;;Q9I1L0;;31.249;;8
Q9HX90	PA3923	1.33732	0.511776	0.045992	0.954008	-0.263269	-0.228581	0.265785	0.514101	1573;;tr|Q9HX90|Q9HX90_PSEAE Uncharacterized protein OS=Pseudomonas aeruginosa (strain ATCC 15692 / DSM 22644 / CIP 104116 / JCM 14847 / LMG 12228 / 1C / PRS 101 / PAO1) OX=208964 GN=PA3923 PE=4 SV=1;;Q9HX90;;323.31;;18
Q9HYG4	ssuB1	1.33608	0.511776	0.0461236	-0.953876	-0.133223	-1.15491	-2.46636	-3.36858	1862;;sp|Q9HYG4|SSUB1_PSEAE Aliphatic sulfonates import ATP-binding protein SsuB 1 OS=Pseudomonas aeruginosa (strain ATCC 15692 / DSM 22644 / CIP 104116 / JCM 14847 / LMG 12228 / 1C / PRS 101 / PAO1) OX=208964 GN=ssuB1 PE=3 SV=1;;Q9HYG4;;48.677;;11
Q9HX26	PA3995	1.33539	0.511776	0.0461969	-0.953803	-0.0834149	-0.0660688	-0.110384	-0.177412	1527;;tr|Q9HX26|Q9HX26_PSEAE Probable transcriptional regulator OS=Pseudomonas aeruginosa (strain ATCC 15692 / DSM 22644 / CIP 104116 / JCM 14847 / LMG 12228 / 1C / PRS 101 / PAO1) OX=208964 GN=PA3995 PE=3 SV=1;;Q9HX26;;13.676;;6
G3XD38	PA0633	1.33338	0.511776	0.0464114	-0.997344	13.4897		12.2736	11.0941	110;;tr|G3XD38|G3XD38_PSEAE Uncharacterized protein OS=Pseudomonas aeruginosa (strain ATCC 15692 / DSM 22644 / CIP 104116 / JCM 14847 / LMG 12228 / 1C / PRS 101 / PAO1) OX=208964 GN=PA0633 PE=4 SV=1;;G3XD38;;4.4872;;1
Q9HXF8	PA3848	1.33242	0.511776	0.0465139	0.953486	0.0350476	0.101122	0.0919626	0.288219	1620;;tr|Q9HXF8|Q9HXF8_PSEAE Uncharacterized protein OS=Pseudomonas aeruginosa (strain ATCC 15692 / DSM 22644 / CIP 104116 / JCM 14847 / LMG 12228 / 1C / PRS 101 / PAO1) OX=208964 GN=PA3848 PE=4 SV=1;;Q9HXF8;;264;;19
G3XCZ8	pigA	1.33236	0.511776	0.0465201	-0.95348	0.146921	-0.240607	-1.53425	-2.16209	79;;sp|G3XCZ8|PIGA_PSEAE Heme oxygenase PigA OS=Pseudomonas aeruginosa (strain ATCC 15692 / DSM 22644 / CIP 104116 / JCM 14847 / LMG 12228 / 1C / PRS 101 / PAO1) OX=208964 GN=pigA PE=1 SV=1;;G3XCZ8;;66.598;;13
Q51390	glpK2	1.33193	0.511776	0.0465659	0.953434	0.129306	0.327637	0.300927	0.712597	433;;sp|Q51390|GLPK2_PSEAE Glycerol kinase 2 OS=Pseudomonas aeruginosa (strain ATCC 15692 / DSM 22644 / CIP 104116 / JCM 14847 / LMG 12228 / 1C / PRS 101 / PAO1) OX=208964 GN=glpK2 PE=3 SV=2;;Q51390;;57.945;;22
P50598	tolQ	1.32988	0.511776	0.0467867	0.953213	-0.105798	0.132961	0.23488	0.445527	338;;sp|P50598|TOLQ_PSEAE Tol-Pal system protein TolQ OS=Pseudomonas aeruginosa (strain ATCC 15692 / DSM 22644 / CIP 104116 / JCM 14847 / LMG 12228 / 1C / PRS 101 / PAO1) OX=208964 GN=tolQ PE=3 SV=1;;P50598;;315.08;;11
Q9HVX9	PA4436	1.32526	0.511776	0.0472864	0.952714	0.724588	1.52342	1.71684	2.50423	1257;;tr|Q9HVX9|Q9HVX9_PSEAE Probable transcriptional regulator OS=Pseudomonas aeruginosa (strain ATCC 15692 / DSM 22644 / CIP 104116 / JCM 14847 / LMG 12228 / 1C / PRS 101 / PAO1) OX=208964 GN=PA4436 PE=4 SV=1;;Q9HVX9;;4.2611;;3
Q9I4X3	pqsA	1.3235	0.511776	0.047479	0.952521	-0.287343	-0.155302	0.0110784	0.124588	3262;;sp|Q9I4X3|PQSA_PSEAE Anthranilate--CoA ligase OS=Pseudomonas aeruginosa (strain ATCC 15692 / DSM 22644 / CIP 104116 / JCM 14847 / LMG 12228 / 1C / PRS 101 / PAO1) OX=208964 GN=pqsA PE=1 SV=1;;Q9I4X3;;151.01;;20
Q9I2I4	nrdD	1.32326	0.511776	0.047505	0.952495	0.226495	0.470751	0.432082	1.08807	2739;;tr|Q9I2I4|Q9I2I4_PSEAE Class III (Anaerobic) ribonucleoside-triphosphate reductase subunit, NrdD OS=Pseudomonas aeruginosa (strain ATCC 15692 / DSM 22644 / CIP 104116 / JCM 14847 / LMG 12228 / 1C / PRS 101 / PAO1) OX=208964 GN=nrdD PE=4 SV=1;;Q9I2I4;;37.663;;11
Q9HVC0	PA4675	1.32187	0.511776	0.0476576	-0.952342	-0.183501	-0.175649	-0.318466	-0.397003	1087;;tr|Q9HVC0|Q9HVC0_PSEAE Probable TonB-dependent receptor OS=Pseudomonas aeruginosa (strain ATCC 15692 / DSM 22644 / CIP 104116 / JCM 14847 / LMG 12228 / 1C / PRS 101 / PAO1) OX=208964 GN=PA4675 PE=3 SV=1;;Q9HVC0;;323.31;;40
G3XD73	motC	1.32086	0.511776	0.0477684	0.952232	0.0531983	0.241561	0.546864	0.724474	131;;tr|G3XD73|G3XD73_PSEAE MotC OS=Pseudomonas aeruginosa (strain ATCC 15692 / DSM 22644 / CIP 104116 / JCM 14847 / LMG 12228 / 1C / PRS 101 / PAO1) OX=208964 GN=motC PE=3 SV=1;;G3XD73;;23.493;;3
Q9HUG0	PA5005	1.32073	0.511776	0.0477825	0.952217	0.217968	0.366886	0.345119	0.653588	875;;tr|Q9HUG0|Q9HUG0_PSEAE Probable carbamoyl transferase OS=Pseudomonas aeruginosa (strain ATCC 15692 / DSM 22644 / CIP 104116 / JCM 14847 / LMG 12228 / 1C / PRS 101 / PAO1) OX=208964 GN=PA5005 PE=3 SV=1;;Q9HUG0;;323.31;;28
Q9HTS8	cyaA	1.31965	0.511776	0.047902	-0.952098	0.662585	0.647821	0.244579	0.0441528	685;;tr|Q9HTS8|Q9HTS8_PSEAE Adenylate cyclase OS=Pseudomonas aeruginosa (strain ATCC 15692 / DSM 22644 / CIP 104116 / JCM 14847 / LMG 12228 / 1C / PRS 101 / PAO1) OX=208964 GN=cyaA PE=4 SV=1;;Q9HTS8;;11.357;;8
Q9HXU3	PA3697	1.31931	0.511776	0.0479388	0.952061	0.217206	0.368551	0.361222	0.582842	1726;;tr|Q9HXU3|Q9HXU3_PSEAE Uncharacterized protein OS=Pseudomonas aeruginosa (strain ATCC 15692 / DSM 22644 / CIP 104116 / JCM 14847 / LMG 12228 / 1C / PRS 101 / PAO1) OX=208964 GN=PA3697 PE=4 SV=1;;Q9HXU3;;57.942;;12
Q9I5I5	PA0744	1.31874	0.511776	0.0480019	-0.951998	0.255322	0.0369387	-0.0785707	-0.261017	3400;;tr|Q9I5I5|Q9I5I5_PSEAE Probable enoyl-CoA hydratase/isomerase OS=Pseudomonas aeruginosa (strain ATCC 15692 / DSM 22644 / CIP 104116 / JCM 14847 / LMG 12228 / 1C / PRS 101 / PAO1) OX=208964 GN=PA0744 PE=4 SV=1;;Q9I5I5;;52.548;;17
Q9HTJ5	pstA	1.31779	0.511776	0.0481075	0.951893	0.332733	0.623003	1.01456	1.26698	621;;tr|Q9HTJ5|Q9HTJ5_PSEAE Phosphate transport system permease protein PstA OS=Pseudomonas aeruginosa (strain ATCC 15692 / DSM 22644 / CIP 104116 / JCM 14847 / LMG 12228 / 1C / PRS 101 / PAO1) OX=208964 GN=pstA PE=3 SV=1;;Q9HTJ5;;34.978;;11
Q9HZA8	folC	1.3125	0.511776	0.048697	-0.951303	-0.0412988	-0.177728	-0.575423	-0.764272	2053;;tr|Q9HZA8|Q9HZA8_PSEAE Dihydrofolate synthase/folylpolyglutamate synthase OS=Pseudomonas aeruginosa (strain ATCC 15692 / DSM 22644 / CIP 104116 / JCM 14847 / LMG 12228 / 1C / PRS 101 / PAO1) OX=208964 GN=folC PE=3 SV=1;;Q9HZA8;;59.648;;12
Q9I5J7	PA0732	1.31174	0.511776	0.0487825	-0.951218	-0.469662	-0.725663	-0.885476	-1.09231	3404;;tr|Q9I5J7|Q9I5J7_PSEAE YkuD domain-containing protein OS=Pseudomonas aeruginosa (strain ATCC 15692 / DSM 22644 / CIP 104116 / JCM 14847 / LMG 12228 / 1C / PRS 101 / PAO1) OX=208964 GN=PA0732 PE=3 SV=1;;Q9I5J7;;8.1494;;2
Q9HYP6	PA3350	1.31102	0.511776	0.0488633	-0.951137	0.520379	-1.36336	-1.04005	-6.33744	1906;;tr|Q9HYP6|Q9HYP6_PSEAE Flagella basal body P-ring formation protein FlgA OS=Pseudomonas aeruginosa (strain ATCC 15692 / DSM 22644 / CIP 104116 / JCM 14847 / LMG 12228 / 1C / PRS 101 / PAO1) OX=208964 GN=PA3350 PE=3 SV=1;;Q9HYP6;;2.9816;;1
Q9I393	PA1629	1.31094	0.511776	0.0488723	0.951128	-0.526799	-0.503018	-0.0352836	0.190757	2900;;tr|Q9I393|Q9I393_PSEAE Probable enoyl-CoA hydratase/isomerase OS=Pseudomonas aeruginosa (strain ATCC 15692 / DSM 22644 / CIP 104116 / JCM 14847 / LMG 12228 / 1C / PRS 101 / PAO1) OX=208964 GN=PA1629 PE=3 SV=1;;Q9I393;;5.8686;;2
Q9I0I8	PA2650	1.31067	0.511776	0.0489019	-0.951098	-0.100135	-0.0455887	-0.30089	-0.484537	2357;;tr|Q9I0I8|Q9I0I8_PSEAE Methyltransf_11 domain-containing protein OS=Pseudomonas aeruginosa (strain ATCC 15692 / DSM 22644 / CIP 104116 / JCM 14847 / LMG 12228 / 1C / PRS 101 / PAO1) OX=208964 GN=PA2650 PE=4 SV=1;;Q9I0I8;;19.956;;7
Q9I3L9	cysP	1.30967	0.511776	0.0490151	-0.950985	-0.536636	-1.50217	-2.12043	-2.89589	2987;;sp|Q9I3L9|THSBP_PSEAE Thiosulfate-binding protein OS=Pseudomonas aeruginosa (strain ATCC 15692 / DSM 22644 / CIP 104116 / JCM 14847 / LMG 12228 / 1C / PRS 101 / PAO1) OX=208964 GN=cysP PE=1 SV=1;;Q9I3L9;;150.78;;20
Q9I388	kdpE	1.30884	0.511776	0.0491091	-0.950891	0.0285246	-0.103085	-0.337849	-0.465378	2896;;tr|Q9I388|Q9I388_PSEAE Two-component response regulator KdpE OS=Pseudomonas aeruginosa (strain ATCC 15692 / DSM 22644 / CIP 104116 / JCM 14847 / LMG 12228 / 1C / PRS 101 / PAO1) OX=208964 GN=kdpE PE=4 SV=1;;Q9I388;;34.129;;9
Q9I506	PA0952	1.30824	0.511776	0.0491764	-0.950824	-0.732	-0.559299	-0.992995	-1.58313	3283;;tr|Q9I506|Q9I506_PSEAE Uncharacterized protein OS=Pseudomonas aeruginosa (strain ATCC 15692 / DSM 22644 / CIP 104116 / JCM 14847 / LMG 12228 / 1C / PRS 101 / PAO1) OX=208964 GN=PA0952 PE=4 SV=1;;Q9I506;;8.2874;;4
Q9HTU7	PA5247	1.30661	0.511776	0.0493618	0.950638	-0.896564	-0.241325	0.578531	1.12436	696;;sp|Q9HTU7|Y5247_PSEAE UPF0178 protein PA5247 OS=Pseudomonas aeruginosa (strain ATCC 15692 / DSM 22644 / CIP 104116 / JCM 14847 / LMG 12228 / 1C / PRS 101 / PAO1) OX=208964 GN=PA5247 PE=3 SV=1;;Q9HTU7;;4.4704;;2
Q9I281	PA2034	1.30456	0.511776	0.0495951	-0.950405	0.197821	-0.0884276	-1.60468	-2.29112	2684;;tr|Q9I281|Q9I281_PSEAE Methyltransf_25 domain-containing protein OS=Pseudomonas aeruginosa (strain ATCC 15692 / DSM 22644 / CIP 104116 / JCM 14847 / LMG 12228 / 1C / PRS 101 / PAO1) OX=208964 GN=PA2034 PE=4 SV=1;;Q9I281;;34.337;;12
Q9I267	PA2048	1.30268	0.511776	0.0498108	-0.950189	0.812405	0.266516	0.321615	-0.55473	2678;;tr|Q9I267|Q9I267_PSEAE ABM domain-containing protein OS=Pseudomonas aeruginosa (strain ATCC 15692 / DSM 22644 / CIP 104116 / JCM 14847 / LMG 12228 / 1C / PRS 101 / PAO1) OX=208964 GN=PA2048 PE=4 SV=1;;Q9I267;;4.2208;;1
Q9I1W9	PA2146	1.3008	0.511776	0.050026	0.949974	-0.371297	0.193059	1.30308	1.87324	2644;;tr|Q9I1W9|Q9I1W9_PSEAE Uncharacterized protein OS=Pseudomonas aeruginosa (strain ATCC 15692 / DSM 22644 / CIP 104116 / JCM 14847 / LMG 12228 / 1C / PRS 101 / PAO1) OX=208964 GN=PA2146 PE=4 SV=1;;Q9I1W9;;10.67;;4
Q9I1P6	PA2223	1.29986	0.511776	0.0501353	-0.949865	-0.279125	-0.389747	-0.413974	-1.21653	2614;;tr|Q9I1P6|Q9I1P6_PSEAE Pesticin domain-containing protein OS=Pseudomonas aeruginosa (strain ATCC 15692 / DSM 22644 / CIP 104116 / JCM 14847 / LMG 12228 / 1C / PRS 101 / PAO1) OX=208964 GN=PA2223 PE=4 SV=1;;Q9I1P6;;3.4268;;2
Q9HVY0	PA4435	1.29943	0.511776	0.0501845	0.949816	0.0559938	-0.0312153	0.18334	0.476737	1258;;tr|Q9HVY0|Q9HVY0_PSEAE Probable acyl-CoA dehydrogenase OS=Pseudomonas aeruginosa (strain ATCC 15692 / DSM 22644 / CIP 104116 / JCM 14847 / LMG 12228 / 1C / PRS 101 / PAO1) OX=208964 GN=PA4435 PE=3 SV=1;;Q9HVY0;;37.044;;12
Q9I6A0	PA0400	1.29942	0.511776	0.0501862	-0.949814	-0.0495176	-0.167736	-0.569422	-0.751855	3562;;tr|Q9I6A0|Q9I6A0_PSEAE Probable cystathionine gamma-lyase OS=Pseudomonas aeruginosa (strain ATCC 15692 / DSM 22644 / CIP 104116 / JCM 14847 / LMG 12228 / 1C / PRS 101 / PAO1) OX=208964 GN=PA0400 PE=3 SV=1;;Q9I6A0;;323.31;;18
Q51507	pchB	1.29913	0.511776	0.0502188	-0.949781	-0.693339	-0.410994	-1.05889	-2.14807	462;;sp|Q51507|PCHB_PSEAE Isochorismate pyruvate lyase OS=Pseudomonas aeruginosa (strain ATCC 15692 / DSM 22644 / CIP 104116 / JCM 14847 / LMG 12228 / 1C / PRS 101 / PAO1) OX=208964 GN=pchB PE=1 SV=2;;Q51507;;73.009;;6
Q9HTR7	amtB	1.2979	0.511776	0.0503613	0.949639	-0.22926	-0.0777654	-0.0397453	0.102604	678;;tr|Q9HTR7|Q9HTR7_PSEAE Ammonium transporter OS=Pseudomonas aeruginosa (strain ATCC 15692 / DSM 22644 / CIP 104116 / JCM 14847 / LMG 12228 / 1C / PRS 101 / PAO1) OX=208964 GN=amtB PE=3 SV=1;;Q9HTR7;;2.5288;;1
Q51546	pstB	1.29755	0.511776	0.0504019	0.949598	0.195113	0.439496	0.700277	0.893807	464;;sp|Q51546|PSTB_PSEAE Phosphate import ATP-binding protein PstB OS=Pseudomonas aeruginosa (strain ATCC 15692 / DSM 22644 / CIP 104116 / JCM 14847 / LMG 12228 / 1C / PRS 101 / PAO1) OX=208964 GN=pstB PE=3 SV=1;;Q51546;;63.231;;14
Q9I3E5	PA1572	1.2975	0.511776	0.0504078	-0.949592	0.137597	-0.0277462	0.00103179	-0.541869	2942;;tr|Q9I3E5|Q9I3E5_PSEAE Uncharacterized protein OS=Pseudomonas aeruginosa (strain ATCC 15692 / DSM 22644 / CIP 104116 / JCM 14847 / LMG 12228 / 1C / PRS 101 / PAO1) OX=208964 GN=PA1572 PE=4 SV=1;;Q9I3E5;;43.667;;9
Q9HYS3	PA3322	1.29624	0.511776	0.0505549	0.949445	-0.545281	-0.229952	0.186663	0.448663	1927;;tr|Q9HYS3|Q9HYS3_PSEAE HTH merR-type domain-containing protein OS=Pseudomonas aeruginosa (strain ATCC 15692 / DSM 22644 / CIP 104116 / JCM 14847 / LMG 12228 / 1C / PRS 101 / PAO1) OX=208964 GN=PA3322 PE=4 SV=1;;Q9HYS3;;14.065;;7
Q9HTC0	wbpZ	1.29497	0.511776	0.050703	0.949297	-0.277601	-0.0398819	-0.0796746	0.395954	571;;sp|Q9HTC0|WBPZ_PSEAE D-rhamnosyltransferase WbpZ OS=Pseudomonas aeruginosa (strain ATCC 15692 / DSM 22644 / CIP 104116 / JCM 14847 / LMG 12228 / 1C / PRS 101 / PAO1) OX=208964 GN=wbpZ PE=1 SV=1;;Q9HTC0;;2.9193;;1
Q9I037	queF	1.29467	0.511776	0.0507378	-0.949262	0.222909	0.138339	0.100714	0.0304322	2265;;sp|Q9I037|QUEF_PSEAE NADPH-dependent 7-cyano-7-deazaguanine reductase OS=Pseudomonas aeruginosa (strain ATCC 15692 / DSM 22644 / CIP 104116 / JCM 14847 / LMG 12228 / 1C / PRS 101 / PAO1) OX=208964 GN=queF PE=3 SV=1;;Q9I037;;101.15;;14
Q9I5W0	dnaG	1.29466	0.511776	0.0507388	0.949261	-0.0201875	0.0671452	0.065452	0.179726	3460;;sp|Q9I5W0|DNAG_PSEAE DNA primase OS=Pseudomonas aeruginosa (strain ATCC 15692 / DSM 22644 / CIP 104116 / JCM 14847 / LMG 12228 / 1C / PRS 101 / PAO1) OX=208964 GN=dnaG PE=1 SV=1;;Q9I5W0;;80.011;;12
Q9HZF9	rmf	1.29444	0.511776	0.0507643	-0.949236	-0.0803867	-0.759627	-1.56599	-2.11223	2095;;tr|Q9HZF9|Q9HZF9_PSEAE Ribosome modulation factor OS=Pseudomonas aeruginosa (strain ATCC 15692 / DSM 22644 / CIP 104116 / JCM 14847 / LMG 12228 / 1C / PRS 101 / PAO1) OX=208964 GN=rmf PE=3 SV=1;;Q9HZF9;;22.189;;8
Q9HT18	atpA	1.29298	0.511776	0.0509352	0.949065	-0.0144186	0.0692687	0.34037	0.46246	501;;sp|Q9HT18|ATPA_PSEAE ATP synthase subunit alpha OS=Pseudomonas aeruginosa (strain ATCC 15692 / DSM 22644 / CIP 104116 / JCM 14847 / LMG 12228 / 1C / PRS 101 / PAO1) OX=208964 GN=atpA PE=3 SV=1;;Q9HT18;;323.31;;41
Q9I1B3	PA2366	1.29298	0.511776	0.0509352	-0.949065	0.674645	-0.327771	-1.04365	-1.82029	2544;;tr|Q9I1B3|Q9I1B3_PSEAE Uricase PuuD OS=Pseudomonas aeruginosa (strain ATCC 15692 / DSM 22644 / CIP 104116 / JCM 14847 / LMG 12228 / 1C / PRS 101 / PAO1) OX=208964 GN=PA2366 PE=4 SV=1;;Q9I1B3;;92.292;;21
Q9I6I9	spuF	1.29108	0.511776	0.0511584	0.948842	0.0164052	0.138423	0.394333	0.520329	3628;;tr|Q9I6I9|Q9I6I9_PSEAE Spermidine/putrescine import ATP-binding protein PotA OS=Pseudomonas aeruginosa (strain ATCC 15692 / DSM 22644 / CIP 104116 / JCM 14847 / LMG 12228 / 1C / PRS 101 / PAO1) OX=208964 GN=spuF PE=3 SV=1;;Q9I6I9;;85.557;;18
Q51547	phoU	1.29095	0.511776	0.0511741	0.948826	-0.0100984	0.017987	0.189479	0.265193	465;;sp|Q51547|PHOU_PSEAE Phosphate-specific transport system accessory protein PhoU homolog OS=Pseudomonas aeruginosa (strain ATCC 15692 / DSM 22644 / CIP 104116 / JCM 14847 / LMG 12228 / 1C / PRS 101 / PAO1) OX=208964 GN=phoU PE=1 SV=1;;Q51547;;56.63;;15
Q9I4F5	dctA2	1.29071	0.511776	0.0512028	0.948797	0.143503	0.630182	1.38515	1.81031	3144;;sp|Q9I4F5|DCTA2_PSEAE C4-dicarboxylate transport protein 2 OS=Pseudomonas aeruginosa (strain ATCC 15692 / DSM 22644 / CIP 104116 / JCM 14847 / LMG 12228 / 1C / PRS 101 / PAO1) OX=208964 GN=dctA2 PE=2 SV=1;;Q9I4F5;;146.8;;8
Q9HYD7	PA3469	1.29045	0.511776	0.0512329	-0.948767	0.0431138	0.0455088	-0.0561548	-0.754458	1841;;tr|Q9HYD7|Q9HYD7_PSEAE RibD_C domain-containing protein OS=Pseudomonas aeruginosa (strain ATCC 15692 / DSM 22644 / CIP 104116 / JCM 14847 / LMG 12228 / 1C / PRS 101 / PAO1) OX=208964 GN=PA3469 PE=4 SV=1;;Q9HYD7;;36.564;;4
Q9HT12	spoOJ	1.29027	0.511776	0.0512545	0.948746	0.0518255	0.133921	0.369009	0.47605	496;;tr|Q9HT12|Q9HT12_PSEAE Probable chromosome-partitioning protein ParB OS=Pseudomonas aeruginosa (strain ATCC 15692 / DSM 22644 / CIP 104116 / JCM 14847 / LMG 12228 / 1C / PRS 101 / PAO1) OX=208964 GN=spoOJ PE=1 SV=1;;Q9HT12;;304.07;;24
Q9HX85	PA3931	1.28903	0.511776	0.0514009	-0.948599	-0.493584	-1.11495	-1.53546	-2.01591	1571;;tr|Q9HX85|Q9HX85_PSEAE Uncharacterized protein OS=Pseudomonas aeruginosa (strain ATCC 15692 / DSM 22644 / CIP 104116 / JCM 14847 / LMG 12228 / 1C / PRS 101 / PAO1) OX=208964 GN=PA3931 PE=3 SV=1;;Q9HX85;;73.481;;14
Q9HZF5	PA3053	1.28829	0.511776	0.0514888	-0.948511	-0.275986	-0.897464	-2.19578	-2.83227	2092;;tr|Q9HZF5|Q9HZF5_PSEAE Probable hydrolytic enzyme OS=Pseudomonas aeruginosa (strain ATCC 15692 / DSM 22644 / CIP 104116 / JCM 14847 / LMG 12228 / 1C / PRS 101 / PAO1) OX=208964 GN=PA3053 PE=1 SV=1;;Q9HZF5;;51.645;;8
Q9HV89	PA4709	1.28778	0.511776	0.0515494	-0.948451	0.0944274	-0.252266	-1.22624	-1.66883	1062;;tr|Q9HV89|Q9HV89_PSEAE Probable hemin degrading factor OS=Pseudomonas aeruginosa (strain ATCC 15692 / DSM 22644 / CIP 104116 / JCM 14847 / LMG 12228 / 1C / PRS 101 / PAO1) OX=208964 GN=PA4709 PE=4 SV=1;;Q9HV89;;155;;17
Q9I5G5	pdxJ	1.28763	0.511776	0.0515668	-0.948433	0.142496	-0.131385	-0.112666	-0.502739	3385;;sp|Q9I5G5|PDXJ_PSEAE Pyridoxine 5-phosphate synthase OS=Pseudomonas aeruginosa (strain ATCC 15692 / DSM 22644 / CIP 104116 / JCM 14847 / LMG 12228 / 1C / PRS 101 / PAO1) OX=208964 GN=pdxJ PE=3 SV=1;;Q9I5G5;;65.721;;10
Q9I698	tonB3	1.2876	0.511776	0.0515701	0.94843	0.0801079	0.022725	0.343349	0.546381	3560;;tr|Q9I698|Q9I698_PSEAE TonB3 OS=Pseudomonas aeruginosa (strain ATCC 15692 / DSM 22644 / CIP 104116 / JCM 14847 / LMG 12228 / 1C / PRS 101 / PAO1) OX=208964 GN=tonB3 PE=3 SV=1;;Q9I698;;63.299;;12
Q9HTQ0	dadA1	1.28695	0.511776	0.0516481	-0.948352	-0.12286	-0.200582	-0.409993	-0.505714	663;;sp|Q9HTQ0|DADA1_PSEAE D-amino acid dehydrogenase 1 OS=Pseudomonas aeruginosa (strain ATCC 15692 / DSM 22644 / CIP 104116 / JCM 14847 / LMG 12228 / 1C / PRS 101 / PAO1) OX=208964 GN=dadA1 PE=1 SV=1;;Q9HTQ0;;323.31;;30
Q9I137	gcvP1	1.2864	0.511776	0.0517127	-0.948287	0.145245	-0.0484168	-0.261018	-0.412089	2496;;sp|Q9I137|GCSP1_PSEAE Glycine dehydrogenase (decarboxylating) 1 OS=Pseudomonas aeruginosa (strain ATCC 15692 / DSM 22644 / CIP 104116 / JCM 14847 / LMG 12228 / 1C / PRS 101 / PAO1) OX=208964 GN=gcvP1 PE=3 SV=1;;Q9I137;;323.31;;38
Q51561	rpoB	1.28633	0.511776	0.0517211	0.948279	0.0797751	0.23757	0.356993	0.477521	468;;sp|Q51561|RPOB_PSEAE DNA-directed RNA polymerase subunit beta OS=Pseudomonas aeruginosa (strain ATCC 15692 / DSM 22644 / CIP 104116 / JCM 14847 / LMG 12228 / 1C / PRS 101 / PAO1) OX=208964 GN=rpoB PE=3 SV=2;;Q51561;;323.31;;105
Q9I3Z1	PA1353	1.28488	0.511776	0.0518944	-0.948106	0.447682	-0.0588341	-0.133356	-0.647923	3051;;tr|Q9I3Z1|Q9I3Z1_PSEAE 3-dmu-9_3-mt domain-containing protein OS=Pseudomonas aeruginosa (strain ATCC 15692 / DSM 22644 / CIP 104116 / JCM 14847 / LMG 12228 / 1C / PRS 101 / PAO1) OX=208964 GN=PA1353 PE=1 SV=1;;Q9I3Z1;;16.267;;4
Q9I170	PA2411	1.28485	0.511776	0.0518982	-0.948102	-0.102417	0.0517337	-1.43124	-2.24384	2513;;tr|Q9I170|Q9I170_PSEAE Probable thioesterase OS=Pseudomonas aeruginosa (strain ATCC 15692 / DSM 22644 / CIP 104116 / JCM 14847 / LMG 12228 / 1C / PRS 101 / PAO1) OX=208964 GN=PA2411 PE=3 SV=1;;Q9I170;;74.545;;8
Q9HZB5	PA3093	1.28276	0.511776	0.0521478	0.947852	0.248908	0.354507	0.64861	0.781064	2056;;tr|Q9HZB5|Q9HZB5_PSEAE CN hydrolase domain-containing protein OS=Pseudomonas aeruginosa (strain ATCC 15692 / DSM 22644 / CIP 104116 / JCM 14847 / LMG 12228 / 1C / PRS 101 / PAO1) OX=208964 GN=PA3093 PE=4 SV=1;;Q9HZB5;;45.711;;11
Q51548	pvdA	1.28127	0.511776	0.0523281	-0.947672	0.0249063	-0.272559	-1.74702	-2.38252	466;;sp|Q51548|PVDA_PSEAE L-ornithine N(5)-monooxygenase OS=Pseudomonas aeruginosa (strain ATCC 15692 / DSM 22644 / CIP 104116 / JCM 14847 / LMG 12228 / 1C / PRS 101 / PAO1) OX=208964 GN=pvdA PE=1 SV=2;;Q51548;;323.31;;8
Q9HUZ8	fdnH	1.28063	0.511776	0.0524045	0.947595	-0.132733	-0.0166927	0.47809	0.691403	996;;tr|Q9HUZ8|Q9HUZ8_PSEAE Formate dehydrogenase iron-sulfur subunit OS=Pseudomonas aeruginosa (strain ATCC 15692 / DSM 22644 / CIP 104116 / JCM 14847 / LMG 12228 / 1C / PRS 101 / PAO1) OX=208964 GN=fdnH PE=4 SV=1;;Q9HUZ8;;14.463;;6
G3XCV7	pbpA	1.28041	0.511776	0.0524315	0.947568	0.101716	0.138754	0.29203	0.358138	50;;tr|G3XCV7|G3XCV7_PSEAE Peptidoglycan D,D-transpeptidase MrdA OS=Pseudomonas aeruginosa (strain ATCC 15692 / DSM 22644 / CIP 104116 / JCM 14847 / LMG 12228 / 1C / PRS 101 / PAO1) OX=208964 GN=pbpA PE=1 SV=1;;G3XCV7;;50.525;;15
Q9I5Q4	PA0667	1.28037	0.511776	0.0524356	0.947564	0.40253	0.962332	1.41242	1.83493	3416;;tr|Q9I5Q4|Q9I5Q4_PSEAE LysM domain-containing protein OS=Pseudomonas aeruginosa (strain ATCC 15692 / DSM 22644 / CIP 104116 / JCM 14847 / LMG 12228 / 1C / PRS 101 / PAO1) OX=208964 GN=PA0667 PE=4 SV=1;;Q9I5Q4;;29.563;;9
E1JGJ8	prfB	1.27991	0.511776	0.052492	0.947508	0.0400936	0.0709121	0.194409	0.24768	33;;tr|E1JGJ8|E1JGJ8_PSEAE Peptide chain release factor 2 OS=Pseudomonas aeruginosa (strain ATCC 15692 / DSM 22644 / CIP 104116 / JCM 14847 / LMG 12228 / 1C / PRS 101 / PAO1) OX=208964 GN=prfB PE=3 SV=1;;E1JGJ8;;98.511;;22
Q9I6E6	glpQ	1.27981	0.511776	0.052504	-0.947496	0.947344	-0.588226	-1.14873	-15.1026	3597;;tr|Q9I6E6|Q9I6E6_PSEAE Glycerophosphoryl diester phosphodiesterase, periplasmic OS=Pseudomonas aeruginosa (strain ATCC 15692 / DSM 22644 / CIP 104116 / JCM 14847 / LMG 12228 / 1C / PRS 101 / PAO1) OX=208964 GN=glpQ PE=4 SV=1;;Q9I6E6;;3.3498;;1
G3XCX1	narG	1.27926	0.511776	0.0525702	0.94743	0.223127	0.234594	0.676127	0.879953	59;;tr|G3XCX1|G3XCX1_PSEAE Nitrate reductase (quinone) OS=Pseudomonas aeruginosa (strain ATCC 15692 / DSM 22644 / CIP 104116 / JCM 14847 / LMG 12228 / 1C / PRS 101 / PAO1) OX=208964 GN=narG PE=3 SV=1;;G3XCX1;;230.46;;49
Q9HVA8	hitA	1.27923	0.511776	0.0525744	-0.947426	-0.601942	-1.06504	-2.16443	-2.67335	1078;;tr|Q9HVA8|Q9HVA8_PSEAE Ferric iron-binding periplasmic protein HitA OS=Pseudomonas aeruginosa (strain ATCC 15692 / DSM 22644 / CIP 104116 / JCM 14847 / LMG 12228 / 1C / PRS 101 / PAO1) OX=208964 GN=hitA PE=1 SV=1;;Q9HVA8;;141.36;;20
Q9HTT8	PA5257	1.27912	0.511776	0.0525871	0.947413	-0.0265712	0.318782	0.471906	0.752384	691;;tr|Q9HTT8|Q9HTT8_PSEAE HemY_N domain-containing protein OS=Pseudomonas aeruginosa (strain ATCC 15692 / DSM 22644 / CIP 104116 / JCM 14847 / LMG 12228 / 1C / PRS 101 / PAO1) OX=208964 GN=PA5257 PE=4 SV=1;;Q9HTT8;;205.76;;22
Q9HYU2	PA3301	1.27738	0.511776	0.0527988	0.947201	0.0561111	-0.0162008	0.18689	0.392118	1942;;tr|Q9HYU2|Q9HYU2_PSEAE Hydrolase_4 domain-containing protein OS=Pseudomonas aeruginosa (strain ATCC 15692 / DSM 22644 / CIP 104116 / JCM 14847 / LMG 12228 / 1C / PRS 101 / PAO1) OX=208964 GN=PA3301 PE=4 SV=1;;Q9HYU2;;26.108;;8
Q9I538	PA0919	1.27645	0.511776	0.0529119	0.947088	0.0468026	0.373535	0.87332	1.14926	3309;;tr|Q9I538|Q9I538_PSEAE VirJ domain-containing protein OS=Pseudomonas aeruginosa (strain ATCC 15692 / DSM 22644 / CIP 104116 / JCM 14847 / LMG 12228 / 1C / PRS 101 / PAO1) OX=208964 GN=PA0919 PE=4 SV=1;;Q9I538;;94.066;;12
Q9HZ51	PA3187	1.27509	0.511776	0.0530768	-0.946923	0.152679	0.125034	0.0233902	-0.0202019	2018;;tr|Q9HZ51|Q9HZ51_PSEAE Probable ATP-binding component of ABC transporter OS=Pseudomonas aeruginosa (strain ATCC 15692 / DSM 22644 / CIP 104116 / JCM 14847 / LMG 12228 / 1C / PRS 101 / PAO1) OX=208964 GN=PA3187 PE=4 SV=1;;Q9HZ51;;262.53;;19
Q9HTV1	rho	1.27484	0.511776	0.0531076	0.946892	0.0825086	0.128617	0.323247	0.406138	699;;sp|Q9HTV1|RHO_PSEAE Transcription termination factor Rho OS=Pseudomonas aeruginosa (strain ATCC 15692 / DSM 22644 / CIP 104116 / JCM 14847 / LMG 12228 / 1C / PRS 101 / PAO1) OX=208964 GN=rho PE=3 SV=1;;Q9HTV1;;323.31;;39
Q9HUE4	metY	1.27387	0.511776	0.0532264	-0.946774	-0.200072	-0.368856	-0.734727	-0.906716	862;;tr|Q9HUE4|Q9HUE4_PSEAE Homocysteine synthase OS=Pseudomonas aeruginosa (strain ATCC 15692 / DSM 22644 / CIP 104116 / JCM 14847 / LMG 12228 / 1C / PRS 101 / PAO1) OX=208964 GN=metY PE=3 SV=1;;Q9HUE4;;319.99;;25
Q9HZ59	hutG	1.27288	0.511776	0.053348	-0.946652	-0.0408796	-0.155409	-0.130983	-0.499442	2024;;sp|Q9HZ59|HUTG_PSEAE Formimidoylglutamase OS=Pseudomonas aeruginosa (strain ATCC 15692 / DSM 22644 / CIP 104116 / JCM 14847 / LMG 12228 / 1C / PRS 101 / PAO1) OX=208964 GN=hutG PE=3 SV=1;;Q9HZ59;;14.803;;7
Q9HWI1	PA4200	1.27221	0.511776	0.0534312	-0.99648	12.9537		12.4533	11.6046	1419;;tr|Q9HWI1|Q9HWI1_PSEAE Lactamase_B domain-containing protein OS=Pseudomonas aeruginosa (strain ATCC 15692 / DSM 22644 / CIP 104116 / JCM 14847 / LMG 12228 / 1C / PRS 101 / PAO1) OX=208964 GN=PA4200 PE=4 SV=1;;Q9HWI1;;4.3074;;2
Q9I1E9	PA2329	1.2718	0.511776	0.0534815	-0.946519	-0.0690291	-0.5027	-2.1086	-2.79208	2559;;tr|Q9I1E9|Q9I1E9_PSEAE Probable ATP-binding component of ABC transporter OS=Pseudomonas aeruginosa (strain ATCC 15692 / DSM 22644 / CIP 104116 / JCM 14847 / LMG 12228 / 1C / PRS 101 / PAO1) OX=208964 GN=PA2329 PE=4 SV=1;;Q9I1E9;;15.833;;10
Q9HXC9	PA3883	1.27073	0.511776	0.0536133	0.946387	0.111488	0.207637	0.316211	0.389457	1599;;tr|Q9HXC9|Q9HXC9_PSEAE Probable short-chain dehydrogenase OS=Pseudomonas aeruginosa (strain ATCC 15692 / DSM 22644 / CIP 104116 / JCM 14847 / LMG 12228 / 1C / PRS 101 / PAO1) OX=208964 GN=PA3883 PE=3 SV=1;;Q9HXC9;;32.038;;8
Q9HYG2	ssuD	1.27002	0.511776	0.0537012	-0.946299	-0.131804	-1.0566	-1.80207	-2.48775	1860;;sp|Q9HYG2|SSUD_PSEAE Alkanesulfonate monooxygenase OS=Pseudomonas aeruginosa (strain ATCC 15692 / DSM 22644 / CIP 104116 / JCM 14847 / LMG 12228 / 1C / PRS 101 / PAO1) OX=208964 GN=ssuD PE=1 SV=3;;Q9HYG2;;129.86;;19
Q9HVH6	PA4615	1.26983	0.511776	0.053724	-0.946276	-0.397546	-0.313521	-0.566794	-0.797189	1129;;tr|Q9HVH6|Q9HVH6_PSEAE Ferredoxin--NADP reductase OS=Pseudomonas aeruginosa (strain ATCC 15692 / DSM 22644 / CIP 104116 / JCM 14847 / LMG 12228 / 1C / PRS 101 / PAO1) OX=208964 GN=PA4615 PE=3 SV=1;;Q9HVH6;;60.032;;12
G3XDA3	ctpH	1.26915	0.511776	0.0538083	0.946192	-1.77672	-1.38793	-0.329141	0.13594	148;;sp|G3XDA3|CTPH_PSEAE Methyl-accepting chemotaxis protein CtpH OS=Pseudomonas aeruginosa (strain ATCC 15692 / DSM 22644 / CIP 104116 / JCM 14847 / LMG 12228 / 1C / PRS 101 / PAO1) OX=208964 GN=ctpH PE=1 SV=1;;G3XDA3;;81.944;;12
Q9HUM5	hisZ	1.26877	0.511776	0.0538554	-0.946145	0.197693	0.126855	0.0114192	-0.0491744	926;;sp|Q9HUM5|HISZ_PSEAE ATP phosphoribosyltransferase regulatory subunit OS=Pseudomonas aeruginosa (strain ATCC 15692 / DSM 22644 / CIP 104116 / JCM 14847 / LMG 12228 / 1C / PRS 101 / PAO1) OX=208964 GN=hisZ PE=3 SV=1;;Q9HUM5;;138.23;;17
Q9I4J8	PA1137	1.26346	0.511776	0.0545176	0.945482	-0.136609	-0.163526	-0.106345	-0.0091741	3174;;tr|Q9I4J8|Q9I4J8_PSEAE Probable oxidoreductase OS=Pseudomonas aeruginosa (strain ATCC 15692 / DSM 22644 / CIP 104116 / JCM 14847 / LMG 12228 / 1C / PRS 101 / PAO1) OX=208964 GN=PA1137 PE=4 SV=1;;Q9I4J8;;54.873;;10
Q9HZP2	PA2956	1.26122	0.511776	0.0547994	0.945201	0.0275521	-0.0723805	0.341555	0.626714	2167;;tr|Q9HZP2|Q9HZP2_PSEAE Radical SAM core domain-containing protein OS=Pseudomonas aeruginosa (strain ATCC 15692 / DSM 22644 / CIP 104116 / JCM 14847 / LMG 12228 / 1C / PRS 101 / PAO1) OX=208964 GN=PA2956 PE=4 SV=1;;Q9HZP2;;38.354;;10
Q51470	miaB	1.26048	0.511776	0.054893	0.945107	0.195194	0.156189	0.235554	0.402504	453;;sp|Q51470|MIAB_PSEAE tRNA-2-methylthio-N(6)-dimethylallyladenosine synthase OS=Pseudomonas aeruginosa (strain ATCC 15692 / DSM 22644 / CIP 104116 / JCM 14847 / LMG 12228 / 1C / PRS 101 / PAO1) OX=208964 GN=miaB PE=3 SV=2;;Q51470;;97.603;;20
Q9HXI1	secD	1.26014	0.511776	0.0549357	0.945064	0.135755	0.226963	0.508256	0.627003	1636;;sp|Q9HXI1|SECD_PSEAE Protein translocase subunit SecD OS=Pseudomonas aeruginosa (strain ATCC 15692 / DSM 22644 / CIP 104116 / JCM 14847 / LMG 12228 / 1C / PRS 101 / PAO1) OX=208964 GN=secD PE=3 SV=1;;Q9HXI1;;323.31;;34
Q9HYL0	nosF	1.25945	0.511776	0.0550238	0.944976	0.828642	1.86659	2.51987	3.29051	1893;;tr|Q9HYL0|Q9HYL0_PSEAE NosF protein OS=Pseudomonas aeruginosa (strain ATCC 15692 / DSM 22644 / CIP 104116 / JCM 14847 / LMG 12228 / 1C / PRS 101 / PAO1) OX=208964 GN=nosF PE=4 SV=1;;Q9HYL0;;7.4506;;4
Q9I645	PA0473	1.25907	0.511776	0.0550714	-0.944929	-0.0600373	-0.0459167	-0.114609	-0.157889	3517;;tr|Q9I645|Q9I645_PSEAE Probable glutathione S-transferase OS=Pseudomonas aeruginosa (strain ATCC 15692 / DSM 22644 / CIP 104116 / JCM 14847 / LMG 12228 / 1C / PRS 101 / PAO1) OX=208964 GN=PA0473 PE=4 SV=1;;Q9I645;;25.291;;6
Q9HZZ0	PA2854	1.25889	0.511776	0.0550945	-0.944905	-0.194336	-0.896253	-1.32887	-1.85095	2233;;tr|Q9HZZ0|Q9HZZ0_PSEAE YkuD domain-containing protein OS=Pseudomonas aeruginosa (strain ATCC 15692 / DSM 22644 / CIP 104116 / JCM 14847 / LMG 12228 / 1C / PRS 101 / PAO1) OX=208964 GN=PA2854 PE=3 SV=1;;Q9HZZ0;;100.28;;15
Q9HZG5	dgt2	1.25887	0.511776	0.0550974	-0.944903	0.148491	0.225369	-0.0297473	-0.235124	2100;;sp|Q9HZG5|DGTL2_PSEAE Deoxyguanosinetriphosphate triphosphohydrolase-like protein OS=Pseudomonas aeruginosa (strain ATCC 15692 / DSM 22644 / CIP 104116 / JCM 14847 / LMG 12228 / 1C / PRS 101 / PAO1) OX=208964 GN=dgt2 PE=3 SV=1;;Q9HZG5;;104.51;;15
Q9I282	PA2033	1.25881	0.511776	0.0551054	-0.944895	-0.0270002	-0.444938	-1.70916	-2.24266	2685;;tr|Q9I282|Q9I282_PSEAE FAD-binding FR-type domain-containing protein OS=Pseudomonas aeruginosa (strain ATCC 15692 / DSM 22644 / CIP 104116 / JCM 14847 / LMG 12228 / 1C / PRS 101 / PAO1) OX=208964 GN=PA2033 PE=4 SV=1;;Q9I282;;38.205;;8
Q9HVW0	kdsD	1.25698	0.511776	0.055337	-0.944663	0.139343	0.12468	-0.0550755	-0.131041	1239;;sp|Q9HVW0|KDSD_PSEAE Arabinose 5-phosphate isomerase KdsD OS=Pseudomonas aeruginosa (strain ATCC 15692 / DSM 22644 / CIP 104116 / JCM 14847 / LMG 12228 / 1C / PRS 101 / PAO1) OX=208964 GN=kdsD PE=1 SV=1;;Q9HVW0;;193.55;;17
Q9I1N7	pslB	1.25677	0.511776	0.0553647	0.944635	0.417289	0.423969	0.680081	0.792648	2610;;tr|Q9I1N7|Q9I1N7_PSEAE Mannose-1-phosphate guanylyltransferase OS=Pseudomonas aeruginosa (strain ATCC 15692 / DSM 22644 / CIP 104116 / JCM 14847 / LMG 12228 / 1C / PRS 101 / PAO1) OX=208964 GN=pslB PE=3 SV=1;;Q9I1N7;;323.31;;25
Q9HUG7	PA4998	1.25512	0.511776	0.0555746	0.944425	-0.263198	0.0187685	0.213292	0.418986	882;;tr|Q9HUG7|Q9HUG7_PSEAE Uncharacterized protein OS=Pseudomonas aeruginosa (strain ATCC 15692 / DSM 22644 / CIP 104116 / JCM 14847 / LMG 12228 / 1C / PRS 101 / PAO1) OX=208964 GN=PA4998 PE=4 SV=1;;Q9HUG7;;44.052;;11
P42807	hemA	1.25499	0.511776	0.0555918	0.944408	0.0554245	0.314694	0.472477	0.664397	313;;sp|P42807|HEM1_PSEAE Glutamyl-tRNA reductase OS=Pseudomonas aeruginosa (strain ATCC 15692 / DSM 22644 / CIP 104116 / JCM 14847 / LMG 12228 / 1C / PRS 101 / PAO1) OX=208964 GN=hemA PE=3 SV=3;;P42807;;70.916;;13
Q9I443	PA1301	1.25484	0.511776	0.0556105	-0.94439	-0.31493	-0.340446	-3.10208	-4.32938	3086;;tr|Q9I443|Q9I443_PSEAE Probable transmembrane sensor OS=Pseudomonas aeruginosa (strain ATCC 15692 / DSM 22644 / CIP 104116 / JCM 14847 / LMG 12228 / 1C / PRS 101 / PAO1) OX=208964 GN=PA1301 PE=4 SV=1;;Q9I443;;24.611;;9
Q9HZD2	PA3076	1.25417	0.511776	0.0556963	-0.944304	-0.301643	-0.706291	-1.69278	-2.12239	2072;;tr|Q9HZD2|Q9HZD2_PSEAE Uncharacterized protein OS=Pseudomonas aeruginosa (strain ATCC 15692 / DSM 22644 / CIP 104116 / JCM 14847 / LMG 12228 / 1C / PRS 101 / PAO1) OX=208964 GN=PA3076 PE=4 SV=1;;Q9HZD2;;32.343;;4
Q9HXE8	PA3858	1.25359	0.511776	0.0557712	-0.944229	-0.196619	-1.08036	-2.27575	-2.95695	1614;;tr|Q9HXE8|Q9HXE8_PSEAE Probable amino acid-binding protein OS=Pseudomonas aeruginosa (strain ATCC 15692 / DSM 22644 / CIP 104116 / JCM 14847 / LMG 12228 / 1C / PRS 101 / PAO1) OX=208964 GN=PA3858 PE=3 SV=1;;Q9HXE8;;35.677;;9
Q9HW85	sbcB	1.25163	0.511776	0.0560235	-0.943977	0.125283	0.0774684	-0.0994917	-0.171482	1344;;tr|Q9HW85|Q9HW85_PSEAE Exodeoxyribonuclease I OS=Pseudomonas aeruginosa (strain ATCC 15692 / DSM 22644 / CIP 104116 / JCM 14847 / LMG 12228 / 1C / PRS 101 / PAO1) OX=208964 GN=sbcB PE=4 SV=1;;Q9HW85;;68.745;;18
Q9I204	PA2111	1.25149	0.511776	0.0560411	-0.943959	0.131493	0.285123	-0.34551	-0.772644	2662;;tr|Q9I204|Q9I204_PSEAE AHS1 domain-containing protein OS=Pseudomonas aeruginosa (strain ATCC 15692 / DSM 22644 / CIP 104116 / JCM 14847 / LMG 12228 / 1C / PRS 101 / PAO1) OX=208964 GN=PA2111 PE=4 SV=1;;Q9I204;;44.856;;10
Q9I4N0	fliJ	1.25129	0.511776	0.0560676	0.943932	-0.794358	-0.740327	0.0436112	0.373176	3195;;tr|Q9I4N0|Q9I4N0_PSEAE Flagellar FliJ protein OS=Pseudomonas aeruginosa (strain ATCC 15692 / DSM 22644 / CIP 104116 / JCM 14847 / LMG 12228 / 1C / PRS 101 / PAO1) OX=208964 GN=fliJ PE=3 SV=1;;Q9I4N0;;71.416;;3
Q9HXX8	PA3661	1.25105	0.511776	0.0560982	0.943902	1.33362	1.82433	1.70217	2.99779	1754;;tr|Q9HXX8|Q9HXX8_PSEAE Uncharacterized protein OS=Pseudomonas aeruginosa (strain ATCC 15692 / DSM 22644 / CIP 104116 / JCM 14847 / LMG 12228 / 1C / PRS 101 / PAO1) OX=208964 GN=PA3661 PE=4 SV=1;;Q9HXX8;;9.5118;;3
Q9HWZ8	PA4029	1.24993	0.511776	0.0562431	0.943757	-0.183743	0.301583	0.251529	0.937207	1507;;tr|Q9HWZ8|Q9HWZ8_PSEAE Uncharacterized protein OS=Pseudomonas aeruginosa (strain ATCC 15692 / DSM 22644 / CIP 104116 / JCM 14847 / LMG 12228 / 1C / PRS 101 / PAO1) OX=208964 GN=PA4029 PE=3 SV=1;;Q9HWZ8;;2.8138;;3
Q9I5H1	PA0758	1.24992	0.511776	0.0562441	0.943756	-0.57798	-0.477102	-0.502487	-0.226172	3390;;tr|Q9I5H1|Q9I5H1_PSEAE HDOD domain-containing protein OS=Pseudomonas aeruginosa (strain ATCC 15692 / DSM 22644 / CIP 104116 / JCM 14847 / LMG 12228 / 1C / PRS 101 / PAO1) OX=208964 GN=PA0758 PE=4 SV=1;;Q9I5H1;;84.415;;13
Q59649	trpF	1.24959	0.511776	0.0562874	-0.943713	0.306446	0.315539	0.295025	0.213349	483;;sp|Q59649|TRPF_PSEAE N-(5-phosphoribosyl)anthranilate isomerase OS=Pseudomonas aeruginosa (strain ATCC 15692 / DSM 22644 / CIP 104116 / JCM 14847 / LMG 12228 / 1C / PRS 101 / PAO1) OX=208964 GN=trpF PE=3 SV=1;;Q59649;;24.899;;5
Q9HYT7	PA3307	1.24958	0.511776	0.056288	-0.943712	-0.323756	-0.683313	-0.917122	-1.1786	1939;;tr|Q9HYT7|Q9HYT7_PSEAE Uncharacterized protein OS=Pseudomonas aeruginosa (strain ATCC 15692 / DSM 22644 / CIP 104116 / JCM 14847 / LMG 12228 / 1C / PRS 101 / PAO1) OX=208964 GN=PA3307 PE=4 SV=1;;Q9HYT7;;1.8384;;1
Q9HXY5	PA3647	1.24906	0.511776	0.0563556	-0.943644	-0.131017	-0.29205	-0.251453	-0.683012	1761;;sp|Q9HXY5|SKPL_PSEAE Skp-like protein OS=Pseudomonas aeruginosa (strain ATCC 15692 / DSM 22644 / CIP 104116 / JCM 14847 / LMG 12228 / 1C / PRS 101 / PAO1) OX=208964 GN=PA3647 PE=3 SV=1;;Q9HXY5;;129.56;;16
Q9HWX2	ribD	1.24843	0.511776	0.0564382	-0.943562	0.0395663	-0.0213207	-0.283254	-0.388329	1487;;tr|Q9HWX2|Q9HWX2_PSEAE Riboflavin biosynthesis protein RibD OS=Pseudomonas aeruginosa (strain ATCC 15692 / DSM 22644 / CIP 104116 / JCM 14847 / LMG 12228 / 1C / PRS 101 / PAO1) OX=208964 GN=ribD PE=3 SV=1;;Q9HWX2;;90.735;;18
Q9I6Z2	ahpF	1.24827	0.511776	0.0564589	-0.943541	-0.00852483	-0.158298	-0.327494	-0.436774	3720;;sp|Q9I6Z2|AHPF_PSEAE Alkyl hydroperoxide reductase subunit F OS=Pseudomonas aeruginosa (strain ATCC 15692 / DSM 22644 / CIP 104116 / JCM 14847 / LMG 12228 / 1C / PRS 101 / PAO1) OX=208964 GN=ahpF PE=3 SV=1;;Q9I6Z2;;183.29;;24
Q9HUP0	PA4924	1.24777	0.511776	0.0565234	-0.943477	-0.279948	-0.456124	-0.852442	-1.02642	939;;tr|Q9HUP0|Q9HUP0_PSEAE LysM domain-containing protein OS=Pseudomonas aeruginosa (strain ATCC 15692 / DSM 22644 / CIP 104116 / JCM 14847 / LMG 12228 / 1C / PRS 101 / PAO1) OX=208964 GN=PA4924 PE=4 SV=1;;Q9HUP0;;14.432;;3
Q9HXZ6	ftsB	1.24661	0.511776	0.0566742	0.943326	0.250679	0.391559	0.720344	0.86276	1772;;sp|Q9HXZ6|FTSB_PSEAE Cell division protein FtsB OS=Pseudomonas aeruginosa (strain ATCC 15692 / DSM 22644 / CIP 104116 / JCM 14847 / LMG 12228 / 1C / PRS 101 / PAO1) OX=208964 GN=ftsB PE=3 SV=1;;Q9HXZ6;;11.606;;7
Q9HX49	PA3967	1.24443	0.511776	0.0569601	-0.94304	-0.332168	-0.4779	-0.445503	-0.738788	1544;;tr|Q9HX49|Q9HX49_PSEAE Uncharacterized protein OS=Pseudomonas aeruginosa (strain ATCC 15692 / DSM 22644 / CIP 104116 / JCM 14847 / LMG 12228 / 1C / PRS 101 / PAO1) OX=208964 GN=PA3967 PE=1 SV=1;;Q9HX49;;9.0936;;4
Q9I1A0	PA2379	1.24419	0.511776	0.0569913	-0.943009	0.795105	0.110262	-0.602301	-1.09206	2537;;tr|Q9I1A0|Q9I1A0_PSEAE Probable oxidoreductase OS=Pseudomonas aeruginosa (strain ATCC 15692 / DSM 22644 / CIP 104116 / JCM 14847 / LMG 12228 / 1C / PRS 101 / PAO1) OX=208964 GN=PA2379 PE=4 SV=1;;Q9I1A0;;7.1992;;3
Q9I484	PA1260	1.24398	0.511776	0.0570194	-0.942981	0.140061	-0.510917	-0.356152	-2.81607	3114;;tr|Q9I484|Q9I484_PSEAE Amino acid ABC transporter periplasmic binding protein OS=Pseudomonas aeruginosa (strain ATCC 15692 / DSM 22644 / CIP 104116 / JCM 14847 / LMG 12228 / 1C / PRS 101 / PAO1) OX=208964 GN=PA1260 PE=4 SV=1;;Q9I484;;7.2559;;5
Q9HZJ9	psrA	1.24391	0.511776	0.0570276	0.942972	0.105777	0.348014	0.46083	0.645122	2127;;tr|Q9HZJ9|Q9HZJ9_PSEAE Transcriptional regulator PsrA OS=Pseudomonas aeruginosa (strain ATCC 15692 / DSM 22644 / CIP 104116 / JCM 14847 / LMG 12228 / 1C / PRS 101 / PAO1) OX=208964 GN=psrA PE=1 SV=1;;Q9HZJ9;;76.07;;11
Q9I0J9	nuoC	1.24125	0.511776	0.0573783	0.942622	-0.0561573	0.129756	0.286589	0.417409	2367;;sp|Q9I0J9|NUOCD_PSEAE NADH-quinone oxidoreductase subunit C/D OS=Pseudomonas aeruginosa (strain ATCC 15692 / DSM 22644 / CIP 104116 / JCM 14847 / LMG 12228 / 1C / PRS 101 / PAO1) OX=208964 GN=nuoC PE=3 SV=1;;Q9I0J9;;323.31;;41
Q9I4H7	PA1160	1.24083	0.511776	0.057434	-0.942566	0.0834716	-0.0631975	-0.29681	-0.413875	3163;;tr|Q9I4H7|Q9I4H7_PSEAE Uncharacterized protein OS=Pseudomonas aeruginosa (strain ATCC 15692 / DSM 22644 / CIP 104116 / JCM 14847 / LMG 12228 / 1C / PRS 101 / PAO1) OX=208964 GN=PA1160 PE=4 SV=1;;Q9I4H7;;5.3665;;3
Q9I442	PA1302	1.24081	0.511776	0.0574363	-0.942564	0.410362	-0.605198	-0.473835	-1.96651	3085;;tr|Q9I442|Q9I442_PSEAE Probable heme utilization protein OS=Pseudomonas aeruginosa (strain ATCC 15692 / DSM 22644 / CIP 104116 / JCM 14847 / LMG 12228 / 1C / PRS 101 / PAO1) OX=208964 GN=PA1302 PE=3 SV=1;;Q9I442;;25.625;;13
Q9HVR0	pxpA3	1.24051	0.511776	0.0574767	-0.942523	0.168167	-0.322413	-0.271653	-0.95069	1194;;sp|Q9HVR0|PXPA3_PSEAE 5-oxoprolinase subunit A 3 OS=Pseudomonas aeruginosa (strain ATCC 15692 / DSM 22644 / CIP 104116 / JCM 14847 / LMG 12228 / 1C / PRS 101 / PAO1) OX=208964 GN=pxpA3 PE=1 SV=1;;Q9HVR0;;29.128;;7
Q9HUX8	PA4832	1.23935	0.511776	0.0576308	-0.942369	-0.708348	-0.531617	-1.02732	-1.47768	990;;tr|Q9HUX8|Q9HUX8_PSEAE Probable short-chain dehydrogenase OS=Pseudomonas aeruginosa (strain ATCC 15692 / DSM 22644 / CIP 104116 / JCM 14847 / LMG 12228 / 1C / PRS 101 / PAO1) OX=208964 GN=PA4832 PE=3 SV=1;;Q9HUX8;;61.522;;5
Q9HUA5	opgG	1.23862	0.511776	0.0577272	-0.942273	-0.124299	-0.507583	-1.00961	-1.29331	829;;sp|Q9HUA5|OPGG_PSEAE Glucans biosynthesis protein G OS=Pseudomonas aeruginosa (strain ATCC 15692 / DSM 22644 / CIP 104116 / JCM 14847 / LMG 12228 / 1C / PRS 101 / PAO1) OX=208964 GN=opgG PE=3 SV=1;;Q9HUA5;;257.42;;26
Q9HT58	PA5515	1.23832	0.511776	0.0577666	0.942233	0.297733	0.235059	0.618759	0.830005	526;;tr|Q9HT58|Q9HT58_PSEAE Uncharacterized protein OS=Pseudomonas aeruginosa (strain ATCC 15692 / DSM 22644 / CIP 104116 / JCM 14847 / LMG 12228 / 1C / PRS 101 / PAO1) OX=208964 GN=PA5515 PE=4 SV=1;;Q9HT58;;6.1711;;3
Q9HT29	PA5545	1.23802	0.511776	0.0578069	-0.942193	-1.33298	-1.58165	-1.54408	-1.92745	510;;tr|Q9HT29|Q9HT29_PSEAE Uncharacterized protein OS=Pseudomonas aeruginosa (strain ATCC 15692 / DSM 22644 / CIP 104116 / JCM 14847 / LMG 12228 / 1C / PRS 101 / PAO1) OX=208964 GN=PA5545 PE=4 SV=1;;Q9HT29;;284.3;;10
Q9HTY8	PA5201	1.23503	0.511776	0.0582059	0.941794	-0.171092	0.0576553	0.145755	0.324111	730;;tr|Q9HTY8|Q9HTY8_PSEAE S1 motif domain-containing protein OS=Pseudomonas aeruginosa (strain ATCC 15692 / DSM 22644 / CIP 104116 / JCM 14847 / LMG 12228 / 1C / PRS 101 / PAO1) OX=208964 GN=PA5201 PE=1 SV=1;;Q9HTY8;;234.82;;45
Q9HYI2	PA3423	1.23137	0.511776	0.058699	-0.941301	0.504529	0.189622	0.20043	-0.174428	1876;;tr|Q9HYI2|Q9HYI2_PSEAE Probable transcriptional regulator OS=Pseudomonas aeruginosa (strain ATCC 15692 / DSM 22644 / CIP 104116 / JCM 14847 / LMG 12228 / 1C / PRS 101 / PAO1) OX=208964 GN=PA3423 PE=4 SV=1;;Q9HYI2;;3.4696;;2
Q9HUU5	ureC	1.23082	0.511776	0.0587737	-0.941226	0.184441	0.154834	-0.178775	-0.310925	971;;sp|Q9HUU5|URE1_PSEAE Urease subunit alpha OS=Pseudomonas aeruginosa (strain ATCC 15692 / DSM 22644 / CIP 104116 / JCM 14847 / LMG 12228 / 1C / PRS 101 / PAO1) OX=208964 GN=ureC PE=3 SV=1;;Q9HUU5;;323.31;;16
Q9I1Z4	PA2121	1.23025	0.511776	0.0588511	-0.941149	0.406795	0.46232	0.0507656	-0.160149	2652;;tr|Q9I1Z4|Q9I1Z4_PSEAE Probable transcriptional regulator OS=Pseudomonas aeruginosa (strain ATCC 15692 / DSM 22644 / CIP 104116 / JCM 14847 / LMG 12228 / 1C / PRS 101 / PAO1) OX=208964 GN=PA2121 PE=3 SV=1;;Q9I1Z4;;26.919;;4
Q9HUD4	PA5037	1.22874	0.511776	0.0590559	0.940944	0.101951	0.228335	0.441384	0.542173	856;;tr|Q9HUD4|Q9HUD4_PSEAE SPOR domain-containing protein OS=Pseudomonas aeruginosa (strain ATCC 15692 / DSM 22644 / CIP 104116 / JCM 14847 / LMG 12228 / 1C / PRS 101 / PAO1) OX=208964 GN=PA5037 PE=4 SV=1;;Q9HUD4;;323.31;;25
Q9HU63	PA5121	1.2276	0.511776	0.059211	0.940789	0.463366	0.340377	0.915642	1.25935	796;;tr|Q9HU63|Q9HU63_PSEAE Uncharacterized protein OS=Pseudomonas aeruginosa (strain ATCC 15692 / DSM 22644 / CIP 104116 / JCM 14847 / LMG 12228 / 1C / PRS 101 / PAO1) OX=208964 GN=PA5121 PE=3 SV=1;;Q9HU63;;26.177;;10
Q9HVX2	PA4445	1.22733	0.511776	0.0592474	-0.940753	-0.275125	-0.286111	-0.288943	-0.403224	1251;;sp|Q9HVX2|GCH1L_PSEAE GTP cyclohydrolase 1 type 2 homolog OS=Pseudomonas aeruginosa (strain ATCC 15692 / DSM 22644 / CIP 104116 / JCM 14847 / LMG 12228 / 1C / PRS 101 / PAO1) OX=208964 GN=PA4445 PE=3 SV=1;;Q9HVX2;;94.665;;13
Q9HT24	glmR	1.22617	0.511776	0.0594065	-0.940594	-0.215747	-0.305972	-0.292157	-0.812276	506;;tr|Q9HT24|Q9HT24_PSEAE GlmR transcriptional regulator OS=Pseudomonas aeruginosa (strain ATCC 15692 / DSM 22644 / CIP 104116 / JCM 14847 / LMG 12228 / 1C / PRS 101 / PAO1) OX=208964 GN=glmR PE=4 SV=1;;Q9HT24;;18.005;;5
Q9I0D4	PA2708	1.22615	0.511776	0.0594085	0.940591	0.863268	0.73574	1.34988	1.71061	2327;;tr|Q9I0D4|Q9I0D4_PSEAE Uncharacterized protein OS=Pseudomonas aeruginosa (strain ATCC 15692 / DSM 22644 / CIP 104116 / JCM 14847 / LMG 12228 / 1C / PRS 101 / PAO1) OX=208964 GN=PA2708 PE=4 SV=1;;Q9I0D4;;7.5605;;4
Q9HV77	sfsA	1.22451	0.511776	0.0596339	-0.940366	0.652915	0.599328	0.169699	0.00481677	1054;;sp|Q9HV77|SFSA_PSEAE Sugar fermentation stimulation protein homolog OS=Pseudomonas aeruginosa (strain ATCC 15692 / DSM 22644 / CIP 104116 / JCM 14847 / LMG 12228 / 1C / PRS 101 / PAO1) OX=208964 GN=sfsA PE=3 SV=1;;Q9HV77;;9.2713;;5
Q9I3D4	sdhB	1.22229	0.511776	0.0599394	0.940061	0.0876594	0.0873944	0.396724	0.525531	2932;;tr|Q9I3D4|Q9I3D4_PSEAE Succinate dehydrogenase (B subunit) OS=Pseudomonas aeruginosa (strain ATCC 15692 / DSM 22644 / CIP 104116 / JCM 14847 / LMG 12228 / 1C / PRS 101 / PAO1) OX=208964 GN=sdhB PE=3 SV=1;;Q9I3D4;;212.32;;14
Q9I5D1	ampDh3	1.22225	0.511776	0.0599444	-0.940056	-0.189386	0.111348	-0.649609	-1.40166	3361;;tr|Q9I5D1|Q9I5D1_PSEAE AmpDh3 OS=Pseudomonas aeruginosa (strain ATCC 15692 / DSM 22644 / CIP 104116 / JCM 14847 / LMG 12228 / 1C / PRS 101 / PAO1) OX=208964 GN=ampDh3 PE=1 SV=1;;Q9I5D1;;8.1055;;3
Q9HTC6	PA5440	1.2221	0.511776	0.0599652	0.940035	0.0283247	0.104212	0.100467	0.650301	575;;tr|Q9HTC6|Q9HTC6_PSEAE Probable peptidase OS=Pseudomonas aeruginosa (strain ATCC 15692 / DSM 22644 / CIP 104116 / JCM 14847 / LMG 12228 / 1C / PRS 101 / PAO1) OX=208964 GN=PA5440 PE=4 SV=1;;Q9HTC6;;107.69;;15
Q9HTG9	PA5395	1.22189	0.511776	0.059994	-0.940006	0.316543	-0.375636	-0.47781	-1.11391	610;;tr|Q9HTG9|Q9HTG9_PSEAE Uncharacterized protein OS=Pseudomonas aeruginosa (strain ATCC 15692 / DSM 22644 / CIP 104116 / JCM 14847 / LMG 12228 / 1C / PRS 101 / PAO1) OX=208964 GN=PA5395 PE=4 SV=1;;Q9HTG9;;12.461;;4
Q9HXV3	ppc	1.22156	0.511776	0.0600403	-0.93996	0.0653003	0.112721	0.0245109	-0.246276	1736;;sp|Q9HXV3|CAPP_PSEAE Phosphoenolpyruvate carboxylase OS=Pseudomonas aeruginosa (strain ATCC 15692 / DSM 22644 / CIP 104116 / JCM 14847 / LMG 12228 / 1C / PRS 101 / PAO1) OX=208964 GN=ppc PE=3 SV=1;;Q9HXV3;;148.47;;40
Q9I1S0	PA2197	1.22072	0.511776	0.0601566	-0.939843	-0.0595786	-0.0360084	-0.15791	-0.226454	2623;;tr|Q9I1S0|Q9I1S0_PSEAE PKS_ER domain-containing protein OS=Pseudomonas aeruginosa (strain ATCC 15692 / DSM 22644 / CIP 104116 / JCM 14847 / LMG 12228 / 1C / PRS 101 / PAO1) OX=208964 GN=PA2197 PE=4 SV=1;;Q9I1S0;;67.075;;18
P32722	oprD	1.22067	0.511776	0.0601633	0.939837	-0.0126266	-0.0429825	0.035709	0.481798	282;;sp|P32722|PORD_PSEAE Porin D OS=Pseudomonas aeruginosa (strain ATCC 15692 / DSM 22644 / CIP 104116 / JCM 14847 / LMG 12228 / 1C / PRS 101 / PAO1) OX=208964 GN=oprD PE=1 SV=1;;P32722;;323.31;;23
P33883	lasI	1.22009	0.511776	0.0602432	-0.939757	0.610595	0.251096	-0.746426	-1.13616	289;;sp|P33883|LASI_PSEAE Acyl-homoserine-lactone synthase OS=Pseudomonas aeruginosa (strain ATCC 15692 / DSM 22644 / CIP 104116 / JCM 14847 / LMG 12228 / 1C / PRS 101 / PAO1) OX=208964 GN=lasI PE=1 SV=1;;P33883;;3.3806;;3
P14532	ccpA	1.21997	0.511776	0.0602607	-0.939739	-0.56385	-1.70277	-2.19006	-3.03739	222;;sp|P14532|CCPR_PSEAE Cytochrome c551 peroxidase OS=Pseudomonas aeruginosa (strain ATCC 15692 / DSM 22644 / CIP 104116 / JCM 14847 / LMG 12228 / 1C / PRS 101 / PAO1) OX=208964 GN=ccpA PE=1 SV=2;;P14532;;323.31;;17
Q9HX38	PA3981	1.21994	0.511776	0.0602647	-0.939735	0.110582	0.0524807	0.056241	-0.0151402	1536;;tr|Q9HX38|Q9HX38_PSEAE PhoH domain-containing protein OS=Pseudomonas aeruginosa (strain ATCC 15692 / DSM 22644 / CIP 104116 / JCM 14847 / LMG 12228 / 1C / PRS 101 / PAO1) OX=208964 GN=PA3981 PE=3 SV=1;;Q9HX38;;77.252;;18
Q9HTX3	PA5217	1.21912	0.511776	0.0603782	-0.939622	-0.0745251	-1.10602	-1.70376	-2.42694	719;;sp|Q9HTX3|P5217_PSEAE Probable binding protein component of ABC iron transporter PA5217 OS=Pseudomonas aeruginosa (strain ATCC 15692 / DSM 22644 / CIP 104116 / JCM 14847 / LMG 12228 / 1C / PRS 101 / PAO1) OX=208964 GN=PA5217 PE=1 SV=1;;Q9HTX3;;158.31;;14
Q9I3D5	sdhA	1.21824	0.511776	0.0605006	0.939499	-0.0168157	0.0375284	0.323863	0.430555	2933;;tr|Q9I3D5|Q9I3D5_PSEAE Succinate dehydrogenase flavoprotein subunit OS=Pseudomonas aeruginosa (strain ATCC 15692 / DSM 22644 / CIP 104116 / JCM 14847 / LMG 12228 / 1C / PRS 101 / PAO1) OX=208964 GN=sdhA PE=3 SV=1;;Q9I3D5;;323.31;;35
Q9I0J6	nuoG	1.21795	0.511776	0.0605405	0.939459	-0.0553258	0.00451612	0.204081	0.279618	2364;;sp|Q9I0J6|NUOG_PSEAE NADH-quinone oxidoreductase subunit G OS=Pseudomonas aeruginosa (strain ATCC 15692 / DSM 22644 / CIP 104116 / JCM 14847 / LMG 12228 / 1C / PRS 101 / PAO1) OX=208964 GN=nuoG PE=3 SV=1;;Q9I0J6;;323.31;;46
Q9HW68	PA4333	1.21757	0.511776	0.0605943	0.939406	-0.0892184	0.00265643	0.0689399	0.131331	1329;;tr|Q9HW68|Q9HW68_PSEAE Fumarate hydratase class I OS=Pseudomonas aeruginosa (strain ATCC 15692 / DSM 22644 / CIP 104116 / JCM 14847 / LMG 12228 / 1C / PRS 101 / PAO1) OX=208964 GN=PA4333 PE=3 SV=1;;Q9HW68;;323.31;;28
Q9I5T9	PA0599	1.21426	0.514526	0.0610571	-0.938943	-0.446734	-1.74308	-2.54485	-3.43669	3439;;tr|Q9I5T9|Q9I5T9_PSEAE Uncharacterized protein OS=Pseudomonas aeruginosa (strain ATCC 15692 / DSM 22644 / CIP 104116 / JCM 14847 / LMG 12228 / 1C / PRS 101 / PAO1) OX=208964 GN=PA0599 PE=4 SV=1;;Q9I5T9;;23.388;;8
Q9I0M3	ftsK	1.20734	0.52027	0.0620389	0.937961	0.28653	0.401086	0.694192	0.807002	2387;;sp|Q9I0M3|FTSK_PSEAE DNA translocase FtsK OS=Pseudomonas aeruginosa (strain ATCC 15692 / DSM 22644 / CIP 104116 / JCM 14847 / LMG 12228 / 1C / PRS 101 / PAO1) OX=208964 GN=ftsK PE=1 SV=1;;Q9I0M3;;141.94;;25
Q9HY01	adhC	1.20656	0.52027	0.0621492	0.937851	-0.235532	-0.18196	-0.198201	0.00594977	1775;;tr|Q9HY01|Q9HY01_PSEAE S-(hydroxymethyl)glutathione dehydrogenase OS=Pseudomonas aeruginosa (strain ATCC 15692 / DSM 22644 / CIP 104116 / JCM 14847 / LMG 12228 / 1C / PRS 101 / PAO1) OX=208964 GN=adhC PE=3 SV=1;;Q9HY01;;168.59;;17
Q9I427	cyoA	1.20652	0.52027	0.0621549	-0.937845	-0.120935	-0.776144	-1.10298	-1.56468	3075;;sp|Q9I427|CYOA_PSEAE Cytochrome bo(3) ubiquinol oxidase subunit 2 OS=Pseudomonas aeruginosa (strain ATCC 15692 / DSM 22644 / CIP 104116 / JCM 14847 / LMG 12228 / 1C / PRS 101 / PAO1) OX=208964 GN=cyoA PE=3 SV=1;;Q9I427;;78.251;;6
Q9HUA7	PA5076	1.20305	0.522133	0.0626544	-0.937346	-0.162916	-0.810394	-1.9314	-2.42373	831;;tr|Q9HUA7|Q9HUA7_PSEAE Probable binding protein component of ABC transporter OS=Pseudomonas aeruginosa (strain ATCC 15692 / DSM 22644 / CIP 104116 / JCM 14847 / LMG 12228 / 1C / PRS 101 / PAO1) OX=208964 GN=PA5076 PE=3 SV=1;;Q9HUA7;;226.26;;20
Q9HT68	PA5505	1.20304	0.522133	0.0626559	-0.937344	-0.438825	-0.616254	-0.754938	-0.871339	535;;tr|Q9HT68|Q9HT68_PSEAE Probable TonB-dependent receptor OS=Pseudomonas aeruginosa (strain ATCC 15692 / DSM 22644 / CIP 104116 / JCM 14847 / LMG 12228 / 1C / PRS 101 / PAO1) OX=208964 GN=PA5505 PE=1 SV=1;;Q9HT68;;305.56;;15
Q9I6A6	PA0389	1.20081	0.523031	0.0629785	0.937021	0.284819	0.173737	0.61346	0.883731	3566;;tr|Q9I6A6|Q9I6A6_PSEAE Uncharacterized protein OS=Pseudomonas aeruginosa (strain ATCC 15692 / DSM 22644 / CIP 104116 / JCM 14847 / LMG 12228 / 1C / PRS 101 / PAO1) OX=208964 GN=PA0389 PE=4 SV=1;;Q9I6A6;;19.54;;6
Q9HZG6	PA3042	1.20036	0.523031	0.0630427	0.936957	-0.225966	0.330283	0.619206	1.00387	2101;;tr|Q9HZG6|Q9HZG6_PSEAE Uncharacterized protein OS=Pseudomonas aeruginosa (strain ATCC 15692 / DSM 22644 / CIP 104116 / JCM 14847 / LMG 12228 / 1C / PRS 101 / PAO1) OX=208964 GN=PA3042 PE=4 SV=1;;Q9HZG6;;14.189;;5
Q9HU85	hutH	1.19799	0.524733	0.0633877	-0.936612	-0.161176	-0.178876	-0.516782	-0.643105	815;;sp|Q9HU85|HUTH_PSEAE Histidine ammonia-lyase OS=Pseudomonas aeruginosa (strain ATCC 15692 / DSM 22644 / CIP 104116 / JCM 14847 / LMG 12228 / 1C / PRS 101 / PAO1) OX=208964 GN=hutH PE=3 SV=1;;Q9HU85;;206.05;;23
Q9HZ60	PA3174	1.19629	0.525612	0.0636371	-0.936363	-0.0334918	0.0123106	-0.0699191	-0.230417	2025;;tr|Q9HZ60|Q9HZ60_PSEAE Probable transcriptional regulator OS=Pseudomonas aeruginosa (strain ATCC 15692 / DSM 22644 / CIP 104116 / JCM 14847 / LMG 12228 / 1C / PRS 101 / PAO1) OX=208964 GN=PA3174 PE=4 SV=1;;Q9HZ60;;1.8696;;1
P20576	trpG	1.19535	0.525612	0.0637742	-0.936226	0.0849582	0.187167	-0.427013	-0.734816	231;;sp|P20576|TRPG_PSEAE Anthranilate synthase component 2 OS=Pseudomonas aeruginosa (strain ATCC 15692 / DSM 22644 / CIP 104116 / JCM 14847 / LMG 12228 / 1C / PRS 101 / PAO1) OX=208964 GN=trpG PE=1 SV=2;;P20576;;70.167;;8
Q9I0V6	PA2527	1.19427	0.525774	0.0639341	0.936066	-0.166259	0.291409	0.406543	0.771995	2452;;tr|Q9I0V6|Q9I0V6_PSEAE Probable Resistance-Nodulation-Cell Division (RND) efflux transporter OS=Pseudomonas aeruginosa (strain ATCC 15692 / DSM 22644 / CIP 104116 / JCM 14847 / LMG 12228 / 1C / PRS 101 / PAO1) OX=208964 GN=PA2527 PE=4 SV=1;;Q9I0V6;;47.065;;16
Q9HTV9	PA5231	1.19216	0.526544	0.0642452	0.935755	0.15567	0.0898026	0.336949	0.490948	706;;tr|Q9HTV9|Q9HTV9_PSEAE Probable ATP-binding/permease fusion ABC transporter OS=Pseudomonas aeruginosa (strain ATCC 15692 / DSM 22644 / CIP 104116 / JCM 14847 / LMG 12228 / 1C / PRS 101 / PAO1) OX=208964 GN=PA5231 PE=4 SV=1;;Q9HTV9;;124.4;;20
P22609	pilC	1.19052	0.526544	0.0644876	-0.935512	0.646095	-0.326199	-0.15989	-1.55776	244;;sp|P22609|PILC_PSEAE Type IV pilus assembly protein PilC OS=Pseudomonas aeruginosa (strain ATCC 15692 / DSM 22644 / CIP 104116 / JCM 14847 / LMG 12228 / 1C / PRS 101 / PAO1) OX=208964 GN=pilC PE=1 SV=2;;P22609;;7.3175;;4
Q9I612	PA0506	1.19045	0.526544	0.064498	0.935502	0.00776735	0.24508	0.40971	0.563374	3497;;tr|Q9I612|Q9I612_PSEAE Probable acyl-CoA dehydrogenase OS=Pseudomonas aeruginosa (strain ATCC 15692 / DSM 22644 / CIP 104116 / JCM 14847 / LMG 12228 / 1C / PRS 101 / PAO1) OX=208964 GN=PA0506 PE=3 SV=1;;Q9I612;;323.31;;28
Q9HU13	PA5176	1.18984	0.526544	0.0645894	0.935411	-0.73025	-0.176766	-0.134789	0.388728	752;;tr|Q9HU13|Q9HU13_PSEAE Nudix hydrolase domain-containing protein OS=Pseudomonas aeruginosa (strain ATCC 15692 / DSM 22644 / CIP 104116 / JCM 14847 / LMG 12228 / 1C / PRS 101 / PAO1) OX=208964 GN=PA5176 PE=4 SV=1;;Q9HU13;;16.774;;8
Q9I093	PA2750	1.18455	0.526563	0.0653809	-0.934619	0.679425	-0.381426	-0.489684	-12.4885	2301;;tr|Q9I093|Q9I093_PSEAE TNase-like domain-containing protein OS=Pseudomonas aeruginosa (strain ATCC 15692 / DSM 22644 / CIP 104116 / JCM 14847 / LMG 12228 / 1C / PRS 101 / PAO1) OX=208964 GN=PA2750 PE=4 SV=1;;Q9I093;;2.6139;;1
Q9HVV1	PA4467	1.18423	0.526563	0.0654296	-0.93457	-0.894446	-2.3927	-2.24136	-14.9705	1230;;tr|Q9HVV1|Q9HVV1_PSEAE Uncharacterized protein OS=Pseudomonas aeruginosa (strain ATCC 15692 / DSM 22644 / CIP 104116 / JCM 14847 / LMG 12228 / 1C / PRS 101 / PAO1) OX=208964 GN=PA4467 PE=4 SV=1;;Q9HVV1;;1.9925;;1
Q9HUQ6	PA4907	1.18399	0.526563	0.0654657	-0.934534	-0.0585963	-0.235999	-0.284156	-0.421233	949;;tr|Q9HUQ6|Q9HUQ6_PSEAE Probable short-chain dehydrogenase OS=Pseudomonas aeruginosa (strain ATCC 15692 / DSM 22644 / CIP 104116 / JCM 14847 / LMG 12228 / 1C / PRS 101 / PAO1) OX=208964 GN=PA4907 PE=1 SV=1;;Q9HUQ6;;102.2;;13
Q9HY69	alg44	1.18316	0.526563	0.0655901	0.93441	-1.89976	0.462677	5.97039	8.00922	1811;;sp|Q9HY69|ALG44_PSEAE Mannuronan synthase OS=Pseudomonas aeruginosa (strain ATCC 15692 / DSM 22644 / CIP 104116 / JCM 14847 / LMG 12228 / 1C / PRS 101 / PAO1) OX=208964 GN=alg44 PE=1 SV=1;;Q9HY69;;65.766;;11
Q9HXK5	leuA	1.1799	0.526563	0.0660844	-0.933916	0.0855554	0.0354272	-0.159091	-0.224864	1660;;sp|Q9HXK5|LEU1_PSEAE 2-isopropylmalate synthase OS=Pseudomonas aeruginosa (strain ATCC 15692 / DSM 22644 / CIP 104116 / JCM 14847 / LMG 12228 / 1C / PRS 101 / PAO1) OX=208964 GN=leuA PE=3 SV=2;;Q9HXK5;;252.29;;34
Q9HTK4	glcE	1.17961	0.526563	0.0661286	-0.933871	-0.272496	-1.10053	-1.79126	-2.30702	628;;tr|Q9HTK4|Q9HTK4_PSEAE Glycolate oxidase subunit GlcE OS=Pseudomonas aeruginosa (strain ATCC 15692 / DSM 22644 / CIP 104116 / JCM 14847 / LMG 12228 / 1C / PRS 101 / PAO1) OX=208964 GN=glcE PE=4 SV=1;;Q9HTK4;;23.912;;10
Q9HTL4	oxyR	1.1777	0.526563	0.0664196	-0.93358	0.124519	0.0602072	-0.188821	-0.272515	636;;tr|Q9HTL4|Q9HTL4_PSEAE OxyR OS=Pseudomonas aeruginosa (strain ATCC 15692 / DSM 22644 / CIP 104116 / JCM 14847 / LMG 12228 / 1C / PRS 101 / PAO1) OX=208964 GN=oxyR PE=1 SV=1;;Q9HTL4;;230.84;;19
Q9HZF4	PA3054	1.17673	0.526563	0.0665687	-0.933431	-0.130132	-1.17072	-2.2795	-2.926	2091;;tr|Q9HZF4|Q9HZF4_PSEAE Peptidase_M14 domain-containing protein OS=Pseudomonas aeruginosa (strain ATCC 15692 / DSM 22644 / CIP 104116 / JCM 14847 / LMG 12228 / 1C / PRS 101 / PAO1) OX=208964 GN=PA3054 PE=4 SV=1;;Q9HZF4;;104.78;;22
Q9HXJ3	PA3804	1.17509	0.526563	0.0668201	0.93318	-0.472733	-0.0468264	0.178028	0.458323	1648;;tr|Q9HXJ3|Q9HXJ3_PSEAE HTH cro/C1-type domain-containing protein OS=Pseudomonas aeruginosa (strain ATCC 15692 / DSM 22644 / CIP 104116 / JCM 14847 / LMG 12228 / 1C / PRS 101 / PAO1) OX=208964 GN=PA3804 PE=4 SV=1;;Q9HXJ3;;323.31;;14
P37799	accB	1.17413	0.526563	0.0669688	0.933031	-0.0551481	-0.00557319	-0.0135907	0.0536047	297;;sp|P37799|BCCP_PSEAE Biotin carboxyl carrier protein of acetyl-CoA carboxylase OS=Pseudomonas aeruginosa (strain ATCC 15692 / DSM 22644 / CIP 104116 / JCM 14847 / LMG 12228 / 1C / PRS 101 / PAO1) OX=208964 GN=accB PE=3 SV=1;;P37799;;197.92;;9
Q9HZR1	PA2936	1.17353	0.526563	0.0670604	0.93294	0.443808	0.246198	0.664273	1.13673	2182;;tr|Q9HZR1|Q9HZR1_PSEAE Ni_hydr_CYTB domain-containing protein OS=Pseudomonas aeruginosa (strain ATCC 15692 / DSM 22644 / CIP 104116 / JCM 14847 / LMG 12228 / 1C / PRS 101 / PAO1) OX=208964 GN=PA2936 PE=4 SV=1;;Q9HZR1;;2.9141;;1
Q9HZX9	PA2867	1.17304	0.526563	0.0671371	0.932863	-0.732455	-0.356581	0.224444	0.476639	2225;;tr|Q9HZX9|Q9HZX9_PSEAE Probable chemotaxis transducer OS=Pseudomonas aeruginosa (strain ATCC 15692 / DSM 22644 / CIP 104116 / JCM 14847 / LMG 12228 / 1C / PRS 101 / PAO1) OX=208964 GN=PA2867 PE=4 SV=1;;Q9HZX9;;323.31;;21
Q9I4U1	PA1033	1.17301	0.526563	0.0671421	-0.932858	0.448329	0.37101	0.351686	0.292024	3241;;tr|Q9I4U1|Q9I4U1_PSEAE Probable glutathione S-transferase OS=Pseudomonas aeruginosa (strain ATCC 15692 / DSM 22644 / CIP 104116 / JCM 14847 / LMG 12228 / 1C / PRS 101 / PAO1) OX=208964 GN=PA1033 PE=3 SV=1;;Q9I4U1;;56.682;;8
Q9I2S3	fimL	1.17294	0.526563	0.0671519	0.932848	0.000692199	0.0815911	0.0958883	0.16253	2787;;sp|Q9I2S3|FIML_PSEAE Scaffold protein FimL OS=Pseudomonas aeruginosa (strain ATCC 15692 / DSM 22644 / CIP 104116 / JCM 14847 / LMG 12228 / 1C / PRS 101 / PAO1) OX=208964 GN=fimL PE=1 SV=1;;Q9I2S3;;146.33;;29
Q9HVS2	PA4499	1.17286	0.526563	0.0671638	0.932836	-0.131626	-0.0111361	-0.0256147	0.123977	1203;;tr|Q9HVS2|Q9HVS2_PSEAE Probable transcriptional regulator OS=Pseudomonas aeruginosa (strain ATCC 15692 / DSM 22644 / CIP 104116 / JCM 14847 / LMG 12228 / 1C / PRS 101 / PAO1) OX=208964 GN=PA4499 PE=4 SV=1;;Q9HVS2;;19.566;;6
Q9I1R3	PA2204	1.17275	0.526563	0.0671811	-0.932819	-0.62048	-1.66919	-2.32884	-2.99405	2619;;tr|Q9I1R3|Q9I1R3_PSEAE Probable binding protein component of ABC transporter OS=Pseudomonas aeruginosa (strain ATCC 15692 / DSM 22644 / CIP 104116 / JCM 14847 / LMG 12228 / 1C / PRS 101 / PAO1) OX=208964 GN=PA2204 PE=4 SV=1;;Q9I1R3;;177.07;;23
Q9HWF5	secY	1.17242	0.526563	0.0672331	0.932767	0.212758	0.341144	0.423894	0.504956	1396;;sp|Q9HWF5|SECY_PSEAE Protein translocase subunit SecY OS=Pseudomonas aeruginosa (strain ATCC 15692 / DSM 22644 / CIP 104116 / JCM 14847 / LMG 12228 / 1C / PRS 101 / PAO1) OX=208964 GN=secY PE=3 SV=1;;Q9HWF5;;63.077;;13
Q9HU11	PA5178	1.17196	0.526563	0.0673042	0.932696	0.800658	1.20703	1.50101	1.75324	750;;tr|Q9HU11|Q9HU11_PSEAE Uncharacterized protein OS=Pseudomonas aeruginosa (strain ATCC 15692 / DSM 22644 / CIP 104116 / JCM 14847 / LMG 12228 / 1C / PRS 101 / PAO1) OX=208964 GN=PA5178 PE=4 SV=1;;Q9HU11;;323.31;;20
Q51455	cheY	1.1718	0.526563	0.0673284	0.932672	-0.869384	-0.691044	-0.741781	-0.405625	446;;sp|Q51455|CHEY_PSEAE Chemotaxis protein CheY OS=Pseudomonas aeruginosa (strain ATCC 15692 / DSM 22644 / CIP 104116 / JCM 14847 / LMG 12228 / 1C / PRS 101 / PAO1) OX=208964 GN=cheY PE=3 SV=1;;Q51455;;75.263;;8
Q9HXM6	guaA	1.17062	0.526563	0.0675112	-0.932489	0.0553154	-0.0285856	-0.201054	-0.265467	1670;;sp|Q9HXM6|GUAA_PSEAE GMP synthase [glutamine-hydrolyzing] OS=Pseudomonas aeruginosa (strain ATCC 15692 / DSM 22644 / CIP 104116 / JCM 14847 / LMG 12228 / 1C / PRS 101 / PAO1) OX=208964 GN=guaA PE=3 SV=1;;Q9HXM6;;323.31;;33
P52002	mexB	1.17044	0.526563	0.0675405	0.93246	0.0850842	0.275481	0.697456	0.850711	344;;sp|P52002|MEXB_PSEAE Multidrug resistance protein MexB OS=Pseudomonas aeruginosa (strain ATCC 15692 / DSM 22644 / CIP 104116 / JCM 14847 / LMG 12228 / 1C / PRS 101 / PAO1) OX=208964 GN=mexB PE=1 SV=2;;P52002;;323.31;;36
Q9HU87	PA5096	1.16656	0.530002	0.0681457	-0.931854	-0.962508	-1.45099	-2.4944	-2.87413	816;;tr|Q9HU87|Q9HU87_PSEAE Probable binding protein component of ABC transporter OS=Pseudomonas aeruginosa (strain ATCC 15692 / DSM 22644 / CIP 104116 / JCM 14847 / LMG 12228 / 1C / PRS 101 / PAO1) OX=208964 GN=PA5096 PE=4 SV=1;;Q9HU87;;69.121;;13
Q9HUL0	PA4955	1.16581	0.530002	0.0682643	-0.931736	0.129661	0.0335814	-0.0358255	-0.0947125	912;;tr|Q9HUL0|Q9HUL0_PSEAE HDOD domain-containing protein OS=Pseudomonas aeruginosa (strain ATCC 15692 / DSM 22644 / CIP 104116 / JCM 14847 / LMG 12228 / 1C / PRS 101 / PAO1) OX=208964 GN=PA4955 PE=4 SV=1;;Q9HUL0;;70.498;;17
Q9I179	PA2402	1.16256	0.532881	0.0687771	-0.931223	0.131261	0.0619196	-0.811707	-1.10278	2521;;tr|Q9I179|Q9I179_PSEAE Probable non-ribosomal peptide synthetase OS=Pseudomonas aeruginosa (strain ATCC 15692 / DSM 22644 / CIP 104116 / JCM 14847 / LMG 12228 / 1C / PRS 101 / PAO1) OX=208964 GN=PA2402 PE=4 SV=1;;Q9I179;;323.31;;71
Q9I3J6	PA1517	1.15992	0.535023	0.0691964	-0.930804	-0.121504	-0.0658331	-0.191979	-0.313682	2975;;tr|Q9I3J6|Q9I3J6_PSEAE NodB homology domain-containing protein OS=Pseudomonas aeruginosa (strain ATCC 15692 / DSM 22644 / CIP 104116 / JCM 14847 / LMG 12228 / 1C / PRS 101 / PAO1) OX=208964 GN=PA1517 PE=1 SV=1;;Q9I3J6;;56.378;;7
Q9I0C0	PA2722	1.15882	0.53512	0.0693717	-0.930628	-0.782439	-0.975887	-0.961944	-1.17638	2318;;tr|Q9I0C0|Q9I0C0_PSEAE CENP-V/GFA domain-containing protein OS=Pseudomonas aeruginosa (strain ATCC 15692 / DSM 22644 / CIP 104116 / JCM 14847 / LMG 12228 / 1C / PRS 101 / PAO1) OX=208964 GN=PA2722 PE=3 SV=1;;Q9I0C0;;2.4481;;2
Q9I184	pvdF	1.15774	0.53512	0.069544	-0.930456	0.23347	-0.276767	-0.551758	-0.875199	2524;;tr|Q9I184|Q9I184_PSEAE Pyoverdine synthetase F OS=Pseudomonas aeruginosa (strain ATCC 15692 / DSM 22644 / CIP 104116 / JCM 14847 / LMG 12228 / 1C / PRS 101 / PAO1) OX=208964 GN=pvdF PE=1 SV=1;;Q9I184;;16.405;;4
Q9HYG1	PA3445	1.15424	0.53512	0.0701069	-0.929893	-0.516967	-1.44453	-2.8238	-3.40758	1859;;tr|Q9HYG1|Q9HYG1_PSEAE PBPb domain-containing protein OS=Pseudomonas aeruginosa (strain ATCC 15692 / DSM 22644 / CIP 104116 / JCM 14847 / LMG 12228 / 1C / PRS 101 / PAO1) OX=208964 GN=PA3445 PE=3 SV=1;;Q9HYG1;;50.248;;8
O50175	astB	1.15395	0.53512	0.0701529	-0.929847	-0.0395565	-0.0572515	-0.0679194	-0.462387	162;;sp|O50175|ASTB_PSEAE N-succinylarginine dihydrolase OS=Pseudomonas aeruginosa (strain ATCC 15692 / DSM 22644 / CIP 104116 / JCM 14847 / LMG 12228 / 1C / PRS 101 / PAO1) OX=208964 GN=astB PE=3 SV=1;;O50175;;234.55;;19
Q9I5G7	lepB	1.15259	0.53512	0.0703737	0.929626	0.119604	0.0674782	0.315395	0.437965	3387;;sp|Q9I5G7|LEP_PSEAE Signal peptidase I OS=Pseudomonas aeruginosa (strain ATCC 15692 / DSM 22644 / CIP 104116 / JCM 14847 / LMG 12228 / 1C / PRS 101 / PAO1) OX=208964 GN=lepB PE=3 SV=1;;Q9I5G7;;172.24;;17
Q9HW29	PA4373	1.15224	0.53512	0.07043	-0.92957	0.177882	-0.0511319	-0.375464	-0.516646	1302;;tr|Q9HW29|Q9HW29_PSEAE Uncharacterized protein OS=Pseudomonas aeruginosa (strain ATCC 15692 / DSM 22644 / CIP 104116 / JCM 14847 / LMG 12228 / 1C / PRS 101 / PAO1) OX=208964 GN=PA4373 PE=4 SV=1;;Q9HW29;;41.897;;15
Q9I0T3	PA2551	1.15069	0.53512	0.0706815	-0.929318	0.346675	0.388903	0.134498	0.020559	2431;;tr|Q9I0T3|Q9I0T3_PSEAE Probable transcriptional regulator OS=Pseudomonas aeruginosa (strain ATCC 15692 / DSM 22644 / CIP 104116 / JCM 14847 / LMG 12228 / 1C / PRS 101 / PAO1) OX=208964 GN=PA2551 PE=3 SV=1;;Q9I0T3;;73.277;;13
Q9I2Z9	PA1738	1.15048	0.53512	0.0707157	0.929284	0.00475148	0.0447998	0.0518541	0.691492	2843;;tr|Q9I2Z9|Q9I2Z9_PSEAE Probable transcriptional regulator OS=Pseudomonas aeruginosa (strain ATCC 15692 / DSM 22644 / CIP 104116 / JCM 14847 / LMG 12228 / 1C / PRS 101 / PAO1) OX=208964 GN=PA1738 PE=3 SV=1;;Q9I2Z9;;2.7255;;1
Q9HXY8	lpxB	1.15032	0.53512	0.0707418	0.929258	-0.126422	-0.0240438	0.129638	0.193586	1764;;sp|Q9HXY8|LPXB_PSEAE Lipid-A-disaccharide synthase OS=Pseudomonas aeruginosa (strain ATCC 15692 / DSM 22644 / CIP 104116 / JCM 14847 / LMG 12228 / 1C / PRS 101 / PAO1) OX=208964 GN=lpxB PE=3 SV=1;;Q9HXY8;;66.183;;15
Q9HUA9	PA5074	1.15011	0.53512	0.070777	0.929223	-0.560153	-0.509337	0.706087	1.10799	833;;tr|Q9HUA9|Q9HUA9_PSEAE Probable ATP-binding component of ABC transporter OS=Pseudomonas aeruginosa (strain ATCC 15692 / DSM 22644 / CIP 104116 / JCM 14847 / LMG 12228 / 1C / PRS 101 / PAO1) OX=208964 GN=PA5074 PE=3 SV=1;;Q9HUA9;;7.9649;;4
P0DP44	ppk	1.14882	0.53512	0.0709876	0.929012	0.270322	0.4734	0.480585	0.669189	211;;sp|P0DP44|PPK1_PSEAE Polyphosphate kinase OS=Pseudomonas aeruginosa (strain ATCC 15692 / DSM 22644 / CIP 104116 / JCM 14847 / LMG 12228 / 1C / PRS 101 / PAO1) OX=208964 GN=ppk PE=1 SV=1;;P0DP44;;323.31;;38
Q9I4D4	PA1204	1.14881	0.53512	0.0709888	-0.929011	0.0975352	-0.276438	-0.188961	-0.754193	3132;;sp|Q9I4D4|FMNRE_PSEAE NAD(P)H-dependent FMN reductase PA1204 OS=Pseudomonas aeruginosa (strain ATCC 15692 / DSM 22644 / CIP 104116 / JCM 14847 / LMG 12228 / 1C / PRS 101 / PAO1) OX=208964 GN=PA1204 PE=1 SV=1;;Q9I4D4;;101.49;;5
Q9I2T4	PA1810	1.1476	0.53512	0.0711864	-0.928814	-0.0564546	-0.596361	-1.63197	-2.00486	2797;;tr|Q9I2T4|Q9I2T4_PSEAE Probable binding protein component of ABC transporter OS=Pseudomonas aeruginosa (strain ATCC 15692 / DSM 22644 / CIP 104116 / JCM 14847 / LMG 12228 / 1C / PRS 101 / PAO1) OX=208964 GN=PA1810 PE=4 SV=1;;Q9I2T4;;126.43;;25
Q9HVI2	PA4607	1.14691	0.53512	0.0713001	-0.9287	0.0296742	-0.486568	-0.313652	-1.37444	1134;;tr|Q9HVI2|Q9HVI2_PSEAE Uncharacterized protein OS=Pseudomonas aeruginosa (strain ATCC 15692 / DSM 22644 / CIP 104116 / JCM 14847 / LMG 12228 / 1C / PRS 101 / PAO1) OX=208964 GN=PA4607 PE=4 SV=1;;Q9HVI2;;220.81;;4
Q9HU24	rmlB	1.14561	0.53512	0.0715137	0.928486	-0.0269398	0.0810366	0.0429556	0.280362	762;;tr|Q9HU24|Q9HU24_PSEAE dTDP-glucose 4,6-dehydratase OS=Pseudomonas aeruginosa (strain ATCC 15692 / DSM 22644 / CIP 104116 / JCM 14847 / LMG 12228 / 1C / PRS 101 / PAO1) OX=208964 GN=rmlB PE=3 SV=1;;Q9HU24;;322.31;;25
Q9I6K9	cysW	1.1456	0.53512	0.0715148	-0.928485	-0.223918	-0.244287	-0.720304	-0.875502	3646;;tr|Q9I6K9|Q9I6K9_PSEAE Sulfate transport protein CysW OS=Pseudomonas aeruginosa (strain ATCC 15692 / DSM 22644 / CIP 104116 / JCM 14847 / LMG 12228 / 1C / PRS 101 / PAO1) OX=208964 GN=cysW PE=4 SV=1;;Q9I6K9;;13.1;;4
Q9I6D3	PA0361	1.14488	0.53512	0.0716348	-0.928365	-0.446825	-1.37645	-2.29233	-2.82544	3588;;tr|Q9I6D3|Q9I6D3_PSEAE Glutathione hydrolase proenzyme OS=Pseudomonas aeruginosa (strain ATCC 15692 / DSM 22644 / CIP 104116 / JCM 14847 / LMG 12228 / 1C / PRS 101 / PAO1) OX=208964 GN=PA0361 PE=3 SV=1;;Q9I6D3;;169.78;;22
Q9I4T0	PA1044	1.14133	0.536039	0.0722224	-0.927778	0.372573	0.380142	-0.236162	-0.4462	3232;;tr|Q9I4T0|Q9I4T0_PSEAE CopD domain-containing protein OS=Pseudomonas aeruginosa (strain ATCC 15692 / DSM 22644 / CIP 104116 / JCM 14847 / LMG 12228 / 1C / PRS 101 / PAO1) OX=208964 GN=PA1044 PE=4 SV=1;;Q9I4T0;;3.0241;;1
Q9HX25	lipA	1.13843	0.536039	0.0727064	0.927294	-0.0816873	-0.134332	0.0432873	0.147784	1526;;sp|Q9HX25|LIPA_PSEAE Lipoyl synthase OS=Pseudomonas aeruginosa (strain ATCC 15692 / DSM 22644 / CIP 104116 / JCM 14847 / LMG 12228 / 1C / PRS 101 / PAO1) OX=208964 GN=lipA PE=3 SV=1;;Q9HX25;;73.152;;22
Q9I7B8	glyS	1.13749	0.536039	0.072864	0.927136	-0.0873465	0.0747694	0.186825	0.280908	3804;;sp|Q9I7B8|SYGB_PSEAE Glycine--tRNA ligase beta subunit OS=Pseudomonas aeruginosa (strain ATCC 15692 / DSM 22644 / CIP 104116 / JCM 14847 / LMG 12228 / 1C / PRS 101 / PAO1) OX=208964 GN=glyS PE=3 SV=1;;Q9I7B8;;323.31;;41
Q9HWE7	rplE	1.13658	0.536039	0.073016	0.926984	0.134568	0.0811098	0.205071	0.313052	1388;;sp|Q9HWE7|RL5_PSEAE 50S ribosomal protein L5 OS=Pseudomonas aeruginosa (strain ATCC 15692 / DSM 22644 / CIP 104116 / JCM 14847 / LMG 12228 / 1C / PRS 101 / PAO1) OX=208964 GN=rplE PE=3 SV=1;;Q9HWE7;;166.93;;19
Q9HZT2	PA2915	1.13598	0.536039	0.0731173	-0.926883	0.114535	-0.00592078	-0.32592	-0.425501	2190;;tr|Q9HZT2|Q9HZT2_PSEAE Lactamase_B domain-containing protein OS=Pseudomonas aeruginosa (strain ATCC 15692 / DSM 22644 / CIP 104116 / JCM 14847 / LMG 12228 / 1C / PRS 101 / PAO1) OX=208964 GN=PA2915 PE=4 SV=1;;Q9HZT2;;29.882;;8
Q9HU14	cysQ	1.13582	0.536039	0.0731448	-0.926855	-0.0450617	0.0696651	-0.207498	-0.43532	753;;tr|Q9HU14|Q9HU14_PSEAE 3(2),5-bisphosphate nucleotidase CysQ OS=Pseudomonas aeruginosa (strain ATCC 15692 / DSM 22644 / CIP 104116 / JCM 14847 / LMG 12228 / 1C / PRS 101 / PAO1) OX=208964 GN=cysQ PE=3 SV=1;;Q9HU14;;43.514;;12
Q9I0V2	PA2531	1.13539	0.536039	0.0732162	-0.926784	-0.236567	-1.05424	-2.29793	-2.78964	2448;;tr|Q9I0V2|Q9I0V2_PSEAE Probable aminotransferase OS=Pseudomonas aeruginosa (strain ATCC 15692 / DSM 22644 / CIP 104116 / JCM 14847 / LMG 12228 / 1C / PRS 101 / PAO1) OX=208964 GN=PA2531 PE=4 SV=1;;Q9I0V2;;89.179;;13
P27726	gap	1.13536	0.536039	0.0732224	-0.926778	0.121481	-0.0745483	-0.181972	-0.300361	268;;sp|P27726|G3P_PSEAE Glyceraldehyde-3-phosphate dehydrogenase OS=Pseudomonas aeruginosa (strain ATCC 15692 / DSM 22644 / CIP 104116 / JCM 14847 / LMG 12228 / 1C / PRS 101 / PAO1) OX=208964 GN=gap PE=3 SV=3;;P27726;;123.02;;18
Q9I2U8	glnS	1.13386	0.536039	0.0734749	-0.926525	0.0999341	0.0176942	-0.143054	-0.1981	2810;;sp|Q9I2U8|SYQ_PSEAE Glutamine--tRNA ligase OS=Pseudomonas aeruginosa (strain ATCC 15692 / DSM 22644 / CIP 104116 / JCM 14847 / LMG 12228 / 1C / PRS 101 / PAO1) OX=208964 GN=glnS PE=1 SV=1;;Q9I2U8;;194.23;;34
P26276	algC	1.13377	0.536039	0.0734907	0.926509	-0.0330145	0.350865	0.474324	0.735983	262;;sp|P26276|ALGC_PSEAE Phosphomannomutase/phosphoglucomutase OS=Pseudomonas aeruginosa (strain ATCC 15692 / DSM 22644 / CIP 104116 / JCM 14847 / LMG 12228 / 1C / PRS 101 / PAO1) OX=208964 GN=algC PE=1 SV=4;;P26276;;323.31;;28
Q9I3M8	PA1484	1.1327	0.536039	0.0736709	-0.926329	-0.0925045	-0.336495	-0.410771	-0.57886	2993;;tr|Q9I3M8|Q9I3M8_PSEAE Probable transcriptional regulator OS=Pseudomonas aeruginosa (strain ATCC 15692 / DSM 22644 / CIP 104116 / JCM 14847 / LMG 12228 / 1C / PRS 101 / PAO1) OX=208964 GN=PA1484 PE=4 SV=1;;Q9I3M8;;1.5629;;1
Q9HXE3	dauA	1.13258	0.536039	0.0736919	-0.926308	0.0204835	-0.177492	-1.03128	-1.28037	1609;;sp|Q9HXE3|DAUA_PSEAE FAD-dependent catabolic D-arginine dehydrogenase DauA OS=Pseudomonas aeruginosa (strain ATCC 15692 / DSM 22644 / CIP 104116 / JCM 14847 / LMG 12228 / 1C / PRS 101 / PAO1) OX=208964 GN=dauA PE=1 SV=1;;Q9HXE3;;73.729;;13
Q9HXH7	PA3825	1.1322	0.536039	0.0737569	-0.926243	0.535325	0.424917	0.456677	0.272591	1632;;tr|Q9HXH7|Q9HXH7_PSEAE Cyclic-guanylate-specific phosphodiesterase OS=Pseudomonas aeruginosa (strain ATCC 15692 / DSM 22644 / CIP 104116 / JCM 14847 / LMG 12228 / 1C / PRS 101 / PAO1) OX=208964 GN=PA3825 PE=1 SV=1;;Q9HXH7;;25.073;;9
Q9I5U4	pdxA	1.13049	0.536039	0.0740482	-0.925952	-0.00649927	-0.228457	-0.316651	-0.459685	3444;;sp|Q9I5U4|PDXA_PSEAE 4-hydroxythreonine-4-phosphate dehydrogenase OS=Pseudomonas aeruginosa (strain ATCC 15692 / DSM 22644 / CIP 104116 / JCM 14847 / LMG 12228 / 1C / PRS 101 / PAO1) OX=208964 GN=pdxA PE=1 SV=1;;Q9I5U4;;64.733;;14
Q9I2H0	PA1934	1.13015	0.536039	0.074106	-0.925894	0.197374	-1.40557	-0.952869	-16.5361	2734;;tr|Q9I2H0|Q9I2H0_PSEAE Uncharacterized protein OS=Pseudomonas aeruginosa (strain ATCC 15692 / DSM 22644 / CIP 104116 / JCM 14847 / LMG 12228 / 1C / PRS 101 / PAO1) OX=208964 GN=PA1934 PE=1 SV=1;;Q9I2H0;;2.8;;1
Q9HXR9	PA3722	1.12947	0.536039	0.0742211	0.925779	16.2526	16.1453	16.3696	18.6924	1707;;tr|Q9HXR9|Q9HXR9_PSEAE Uncharacterized protein OS=Pseudomonas aeruginosa (strain ATCC 15692 / DSM 22644 / CIP 104116 / JCM 14847 / LMG 12228 / 1C / PRS 101 / PAO1) OX=208964 GN=PA3722 PE=4 SV=1;;Q9HXR9;;5.4455;;2
Q9I306	PA1731	1.12936	0.536039	0.0742398	-0.92576	0.806561	0.0180837	0.0585456	-0.742491	2849;;tr|Q9I306|Q9I306_PSEAE Alpha-E domain-containing protein OS=Pseudomonas aeruginosa (strain ATCC 15692 / DSM 22644 / CIP 104116 / JCM 14847 / LMG 12228 / 1C / PRS 101 / PAO1) OX=208964 GN=PA1731 PE=4 SV=1;;Q9I306;;7.2548;;6
G3XCX7	pilP	1.12869	0.536039	0.0743549	0.925645	-0.516155	-0.624139	-0.0639881	0.186372	63;;sp|G3XCX7|PILP_PSEAE Type IV pilus inner membrane component PilP OS=Pseudomonas aeruginosa (strain ATCC 15692 / DSM 22644 / CIP 104116 / JCM 14847 / LMG 12228 / 1C / PRS 101 / PAO1) OX=208964 GN=pilP PE=1 SV=1;;G3XCX7;;26.272;;6
Q9HZ11	PA3229	1.128	0.536039	0.0744737	0.925526	-0.255585	-0.379059	0.145421	0.403218	1987;;tr|Q9HZ11|Q9HZ11_PSEAE Uncharacterized protein OS=Pseudomonas aeruginosa (strain ATCC 15692 / DSM 22644 / CIP 104116 / JCM 14847 / LMG 12228 / 1C / PRS 101 / PAO1) OX=208964 GN=PA3229 PE=1 SV=1;;Q9HZ11;;2.7592;;1
Q9I129	PA2453	1.12344	0.538674	0.0752597	-0.92474	-0.0213268	-0.666475	-0.857197	-1.29707	2490;;tr|Q9I129|Q9I129_PSEAE Uncharacterized protein OS=Pseudomonas aeruginosa (strain ATCC 15692 / DSM 22644 / CIP 104116 / JCM 14847 / LMG 12228 / 1C / PRS 101 / PAO1) OX=208964 GN=PA2453 PE=4 SV=1;;Q9I129;;40.941;;2
Q9I648	fiuA	1.12142	0.538674	0.0756108	-0.924389	0.243456	0.105604	0.13634	-0.053594	3519;;tr|Q9I648|Q9I648_PSEAE Ferrichrome receptor FiuA OS=Pseudomonas aeruginosa (strain ATCC 15692 / DSM 22644 / CIP 104116 / JCM 14847 / LMG 12228 / 1C / PRS 101 / PAO1) OX=208964 GN=fiuA PE=3 SV=1;;Q9I648;;22.135;;10
O50274	cysNC	1.12028	0.538674	0.0758097	-0.92419	-0.0465409	0.0613349	-0.259813	-0.460476	165;;sp|O50274|CYSNC_PSEAE Bifunctional enzyme CysN/CysC OS=Pseudomonas aeruginosa (strain ATCC 15692 / DSM 22644 / CIP 104116 / JCM 14847 / LMG 12228 / 1C / PRS 101 / PAO1) OX=208964 GN=cysNC PE=3 SV=1;;O50274;;323.31;;34
Q9HV51	tpiA	1.11929	0.538674	0.0759813	0.924019	-0.237986	-0.10124	-0.104078	0.0262553	1031;;sp|Q9HV51|TPIS_PSEAE Triosephosphate isomerase OS=Pseudomonas aeruginosa (strain ATCC 15692 / DSM 22644 / CIP 104116 / JCM 14847 / LMG 12228 / 1C / PRS 101 / PAO1) OX=208964 GN=tpiA PE=3 SV=1;;Q9HV51;;308.09;;12
Q9I1V5	PA2160	1.11898	0.538674	0.076037	0.923963	-0.0649849	0.150585	0.12662	0.363654	2638;;tr|Q9I1V5|Q9I1V5_PSEAE Probable glycosyl hydrolase OS=Pseudomonas aeruginosa (strain ATCC 15692 / DSM 22644 / CIP 104116 / JCM 14847 / LMG 12228 / 1C / PRS 101 / PAO1) OX=208964 GN=PA2160 PE=3 SV=1;;Q9I1V5;;61.564;;14
Q9HXC3	PA3890	1.11676	0.538674	0.0764252	0.923575	13.3249	14.1166	15.1764	15.6114	1595;;tr|Q9HXC3|Q9HXC3_PSEAE Probable permease of ABC transporter OS=Pseudomonas aeruginosa (strain ATCC 15692 / DSM 22644 / CIP 104116 / JCM 14847 / LMG 12228 / 1C / PRS 101 / PAO1) OX=208964 GN=PA3890 PE=3 SV=1;;Q9HXC3;;4.087;;2
Q9I0N5	PA2602	1.11257	0.538674	0.0771667	-0.922833	-0.108411	-0.543775	-0.982286	-1.212	2399;;sp|Q9I0N5|3MDO_PSEAE 3-mercaptopropionate dioxygenase OS=Pseudomonas aeruginosa (strain ATCC 15692 / DSM 22644 / CIP 104116 / JCM 14847 / LMG 12228 / 1C / PRS 101 / PAO1) OX=208964 GN=PA2602 PE=1 SV=1;;Q9I0N5;;4.7215;;2
Q9HV75	gluQ	1.11145	0.538674	0.0773668	-0.922633	-0.115385	0.217228	-0.361557	-1.14252	1052;;sp|Q9HV75|GLUQ_PSEAE Glutamyl-Q tRNA(Asp) synthetase OS=Pseudomonas aeruginosa (strain ATCC 15692 / DSM 22644 / CIP 104116 / JCM 14847 / LMG 12228 / 1C / PRS 101 / PAO1) OX=208964 GN=gluQ PE=3 SV=1;;Q9HV75;;23.573;;8
Q51368	tonB	1.11051	0.538674	0.0775338	-0.922466	-0.112813	0.130303	-0.367996	-0.853991	424;;sp|Q51368|TONB_PSEAE Protein TonB OS=Pseudomonas aeruginosa (strain ATCC 15692 / DSM 22644 / CIP 104116 / JCM 14847 / LMG 12228 / 1C / PRS 101 / PAO1) OX=208964 GN=tonB PE=1 SV=2;;Q51368;;26.179;;8
Q9HUW8	PA4842	1.10999	0.538674	0.0776262	0.922374	-0.155222	0.0304313	0.428213	0.549435	985;;tr|Q9HUW8|Q9HUW8_PSEAE Uncharacterized protein OS=Pseudomonas aeruginosa (strain ATCC 15692 / DSM 22644 / CIP 104116 / JCM 14847 / LMG 12228 / 1C / PRS 101 / PAO1) OX=208964 GN=PA4842 PE=4 SV=1;;Q9HUW8;;301.09;;18
Q9I207	PA2108	1.10955	0.538674	0.0777044	0.922296	-0.206664	1.54525	2.48205	3.48957	2664;;tr|Q9I207|Q9I207_PSEAE Probable decarboxylase OS=Pseudomonas aeruginosa (strain ATCC 15692 / DSM 22644 / CIP 104116 / JCM 14847 / LMG 12228 / 1C / PRS 101 / PAO1) OX=208964 GN=PA2108 PE=3 SV=1;;Q9I207;;2.4017;;2
Q9HY10	PA3618	1.10907	0.538674	0.0777915	0.922209	-0.525207	-0.246953	-0.288192	0.0325916	1781;;tr|Q9HY10|Q9HY10_PSEAE CinA domain-containing protein OS=Pseudomonas aeruginosa (strain ATCC 15692 / DSM 22644 / CIP 104116 / JCM 14847 / LMG 12228 / 1C / PRS 101 / PAO1) OX=208964 GN=PA3618 PE=4 SV=1;;Q9HY10;;33.54;;6
Q51464	fliG	1.1086	0.538674	0.0778752	-0.922125	-0.118814	-0.402891	-0.30303	-0.835182	448;;sp|Q51464|FLIG_PSEAE Flagellar motor switch protein FliG OS=Pseudomonas aeruginosa (strain ATCC 15692 / DSM 22644 / CIP 104116 / JCM 14847 / LMG 12228 / 1C / PRS 101 / PAO1) OX=208964 GN=fliG PE=3 SV=2;;Q51464;;38.689;;10
Q9HV40	smpB	1.10749	0.538674	0.0780753	-0.921925	0.344284	0.322422	0.179858	0.141373	1022;;sp|Q9HV40|SSRP_PSEAE SsrA-binding protein OS=Pseudomonas aeruginosa (strain ATCC 15692 / DSM 22644 / CIP 104116 / JCM 14847 / LMG 12228 / 1C / PRS 101 / PAO1) OX=208964 GN=smpB PE=3 SV=1;;Q9HV40;;46.728;;9
Q9HWZ2	PA4035	1.10741	0.538674	0.0780895	-0.92191	-0.483764	-0.832586	-1.84326	-2.12366	1503;;tr|Q9HWZ2|Q9HWZ2_PSEAE FecR domain-containing protein OS=Pseudomonas aeruginosa (strain ATCC 15692 / DSM 22644 / CIP 104116 / JCM 14847 / LMG 12228 / 1C / PRS 101 / PAO1) OX=208964 GN=PA4035 PE=4 SV=1;;Q9HWZ2;;39.163;;13
Q9HXW4	PA3676	1.10709	0.538674	0.0781466	0.921853	0.0750555	0.624615	1.35332	1.646	1744;;tr|Q9HXW4|Q9HXW4_PSEAE Probable Resistance-Nodulation-Cell Division (RND) efflux transporter OS=Pseudomonas aeruginosa (strain ATCC 15692 / DSM 22644 / CIP 104116 / JCM 14847 / LMG 12228 / 1C / PRS 101 / PAO1) OX=208964 GN=PA3676 PE=4 SV=1;;Q9HXW4;;43.344;;12
Q9I1C0	PA2359	1.10705	0.538674	0.0781529	-0.921847	-1.17262	-2.61814	-2.77847	-3.91763	2549;;tr|Q9I1C0|Q9I1C0_PSEAE Probable transcriptional regulator OS=Pseudomonas aeruginosa (strain ATCC 15692 / DSM 22644 / CIP 104116 / JCM 14847 / LMG 12228 / 1C / PRS 101 / PAO1) OX=208964 GN=PA2359 PE=4 SV=1;;Q9I1C0;;12.97;;6
Q9HUN1	PA4933	1.10369	0.538674	0.07876	0.92124	-0.0598565	0.164289	0.0640784	0.664451	932;;tr|Q9HUN1|Q9HUN1_PSEAE Uncharacterized protein OS=Pseudomonas aeruginosa (strain ATCC 15692 / DSM 22644 / CIP 104116 / JCM 14847 / LMG 12228 / 1C / PRS 101 / PAO1) OX=208964 GN=PA4933 PE=4 SV=1;;Q9HUN1;;4.3713;;2
Q9HV22	PA4786	1.10346	0.538674	0.0788031	0.921197	0.191047	0.49719	0.925838	1.08896	1010;;tr|Q9HV22|Q9HV22_PSEAE Probable short-chain dehydrogenase OS=Pseudomonas aeruginosa (strain ATCC 15692 / DSM 22644 / CIP 104116 / JCM 14847 / LMG 12228 / 1C / PRS 101 / PAO1) OX=208964 GN=PA4786 PE=4 SV=1;;Q9HV22;;116.5;;16
Q9HYU0	PA3304	1.10315	0.538674	0.0788595	0.92114	4.42235	4.92804	5.1235	5.43443	1941;;tr|Q9HYU0|Q9HYU0_PSEAE Biotin_lipoyl_2 domain-containing protein OS=Pseudomonas aeruginosa (strain ATCC 15692 / DSM 22644 / CIP 104116 / JCM 14847 / LMG 12228 / 1C / PRS 101 / PAO1) OX=208964 GN=PA3304 PE=3 SV=1;;Q9HYU0;;6.3641;;3
Q9HV42	grpE	1.1029	0.538674	0.0789047	0.921095	-0.103263	-0.065957	0.295078	0.393175	1024;;sp|Q9HV42|GRPE_PSEAE Protein GrpE OS=Pseudomonas aeruginosa (strain ATCC 15692 / DSM 22644 / CIP 104116 / JCM 14847 / LMG 12228 / 1C / PRS 101 / PAO1) OX=208964 GN=grpE PE=3 SV=1;;Q9HV42;;323.31;;17
Q9I188	pvdP	1.10115	0.538674	0.0792229	-0.920777	0.148449	0.041932	-0.294489	-0.384475	2527;;tr|Q9I188|Q9I188_PSEAE PvdP OS=Pseudomonas aeruginosa (strain ATCC 15692 / DSM 22644 / CIP 104116 / JCM 14847 / LMG 12228 / 1C / PRS 101 / PAO1) OX=208964 GN=pvdP PE=1 SV=1;;Q9I188;;48.169;;9
G3XCV6	cmpX	1.10029	0.538674	0.0793806	0.920619	-0.0222658	0.182909	0.324737	0.434003	49;;tr|G3XCV6|G3XCV6_PSEAE Conserved cytoplasmic membrane protein, CmpX protein OS=Pseudomonas aeruginosa (strain ATCC 15692 / DSM 22644 / CIP 104116 / JCM 14847 / LMG 12228 / 1C / PRS 101 / PAO1) OX=208964 GN=cmpX PE=4 SV=1;;G3XCV6;;135.2;;7
Q9HTM3	PA5335	1.09916	0.538674	0.0795858	-0.920414	-0.0416415	-0.15506	-0.211571	-0.276449	643;;tr|Q9HTM3|Q9HTM3_PSEAE Uncharacterized protein OS=Pseudomonas aeruginosa (strain ATCC 15692 / DSM 22644 / CIP 104116 / JCM 14847 / LMG 12228 / 1C / PRS 101 / PAO1) OX=208964 GN=PA5335 PE=4 SV=1;;Q9HTM3;;35.842;;18
P50587	pyrE	1.09904	0.538674	0.0796077	-0.920392	-0.106261	-0.186336	-0.316738	-0.360754	336;;sp|P50587|PYRE_PSEAE Orotate phosphoribosyltransferase OS=Pseudomonas aeruginosa (strain ATCC 15692 / DSM 22644 / CIP 104116 / JCM 14847 / LMG 12228 / 1C / PRS 101 / PAO1) OX=208964 GN=pyrE PE=3 SV=2;;P50587;;114.57;;11
Q9I781	phzH	1.09809	0.538674	0.0797837	-0.920216	-0.0757822	-0.0136246	-0.0942385	-0.549172	3782;;tr|Q9I781|Q9I781_PSEAE Potential phenazine-modifying enzyme OS=Pseudomonas aeruginosa (strain ATCC 15692 / DSM 22644 / CIP 104116 / JCM 14847 / LMG 12228 / 1C / PRS 101 / PAO1) OX=208964 GN=phzH PE=3 SV=1;;Q9I781;;2.3682;;1
Q9I4Q1	flgC	1.09688	0.538674	0.0800056	-0.919994	-0.671738	-0.654753	-0.690606	-1.29259	3207;;tr|Q9I4Q1|Q9I4Q1_PSEAE Flagellar basal-body rod protein FlgC OS=Pseudomonas aeruginosa (strain ATCC 15692 / DSM 22644 / CIP 104116 / JCM 14847 / LMG 12228 / 1C / PRS 101 / PAO1) OX=208964 GN=flgC PE=3 SV=1;;Q9I4Q1;;7.4278;;1
Q9I5I2	PA0747	1.09579	0.538674	0.0802072	-0.919793	0.0080807	-0.144053	-0.366839	-0.446816	3397;;tr|Q9I5I2|Q9I5I2_PSEAE Probable aldehyde dehydrogenase OS=Pseudomonas aeruginosa (strain ATCC 15692 / DSM 22644 / CIP 104116 / JCM 14847 / LMG 12228 / 1C / PRS 101 / PAO1) OX=208964 GN=PA0747 PE=4 SV=1;;Q9I5I2;;128.3;;10
Q9HZ54	PA3180	1.09448	0.538674	0.0804494	0.919551	-0.0521658	0.137411	0.48138	0.588637	2020;;tr|Q9HZ54|Q9HZ54_PSEAE Nudix hydrolase domain-containing protein OS=Pseudomonas aeruginosa (strain ATCC 15692 / DSM 22644 / CIP 104116 / JCM 14847 / LMG 12228 / 1C / PRS 101 / PAO1) OX=208964 GN=PA3180 PE=4 SV=1;;Q9HZ54;;14.572;;3
Q9I284	PA2031	1.09437	0.538674	0.0804685	-0.919531	0.407376	0.400823	-0.506849	-0.767641	2687;;tr|Q9I284|Q9I284_PSEAE Uncharacterized protein OS=Pseudomonas aeruginosa (strain ATCC 15692 / DSM 22644 / CIP 104116 / JCM 14847 / LMG 12228 / 1C / PRS 101 / PAO1) OX=208964 GN=PA2031 PE=4 SV=1;;Q9I284;;5.3436;;2
P29248	fliA	1.094	0.538674	0.0805388	-0.919461	-0.121736	-0.301872	-0.377477	-0.483933	272;;sp|P29248|FLIA_PSEAE RNA polymerase sigma factor FliA OS=Pseudomonas aeruginosa (strain ATCC 15692 / DSM 22644 / CIP 104116 / JCM 14847 / LMG 12228 / 1C / PRS 101 / PAO1) OX=208964 GN=fliA PE=3 SV=1;;P29248;;225.96;;10
P18895	algE	1.09322	0.538674	0.0806821	0.919318	0.227813	-0.438187	4.27699	5.98926	228;;sp|P18895|ALGE_PSEAE Alginate production protein AlgE OS=Pseudomonas aeruginosa (strain ATCC 15692 / DSM 22644 / CIP 104116 / JCM 14847 / LMG 12228 / 1C / PRS 101 / PAO1) OX=208964 GN=algE PE=1 SV=2;;P18895;;13.289;;6
P52477	mexA	1.09249	0.538674	0.0808188	0.919181	-0.0200702	0.179743	0.49278	0.598767	348;;sp|P52477|MEXA_PSEAE Multidrug resistance protein MexA OS=Pseudomonas aeruginosa (strain ATCC 15692 / DSM 22644 / CIP 104116 / JCM 14847 / LMG 12228 / 1C / PRS 101 / PAO1) OX=208964 GN=mexA PE=1 SV=1;;P52477;;323.31;;29
Q9HWG3	pchD	1.09231	0.538674	0.0808512	-0.919149	0.0663892	0.3357	-0.10247	-0.745193	1403;;sp|Q9HWG3|PCHD_PSEAE Pyochelin synthase PchD OS=Pseudomonas aeruginosa (strain ATCC 15692 / DSM 22644 / CIP 104116 / JCM 14847 / LMG 12228 / 1C / PRS 101 / PAO1) OX=208964 GN=pchD PE=2 SV=1;;Q9HWG3;;145.36;;25
Q9I351	folE2	1.09218	0.538674	0.0808756	0.919124	-0.0340689	-0.0709253	0.313353	0.441067	2876;;sp|Q9I351|GCH12_PSEAE GTP cyclohydrolase 1 2 OS=Pseudomonas aeruginosa (strain ATCC 15692 / DSM 22644 / CIP 104116 / JCM 14847 / LMG 12228 / 1C / PRS 101 / PAO1) OX=208964 GN=folE2 PE=3 SV=1;;Q9I351;;163.53;;7
Q9I2N7	str	1.09117	0.538674	0.0810641	0.918936	0.0352449	0.0298285	0.143687	0.17853	2763;;tr|Q9I2N7|Q9I2N7_PSEAE Streptomycin 3-phosphotransferase OS=Pseudomonas aeruginosa (strain ATCC 15692 / DSM 22644 / CIP 104116 / JCM 14847 / LMG 12228 / 1C / PRS 101 / PAO1) OX=208964 GN=str PE=4 SV=1;;Q9I2N7;;9.642;;4
Q9HVU1	mreC	1.0904	0.538674	0.0812086	0.918791	0.0432238	0.323803	0.546273	0.68859	1221;;tr|Q9HVU1|Q9HVU1_PSEAE Cell shape-determining protein MreC OS=Pseudomonas aeruginosa (strain ATCC 15692 / DSM 22644 / CIP 104116 / JCM 14847 / LMG 12228 / 1C / PRS 101 / PAO1) OX=208964 GN=mreC PE=1 SV=1;;Q9HVU1;;104.68;;15
Q9HWD2	fusA	1.08986	0.538674	0.0813088	0.918691	-0.061895	-0.00328484	-0.0314732	0.137594	1374;;sp|Q9HWD2|EFG1_PSEAE Elongation factor G 1 OS=Pseudomonas aeruginosa (strain ATCC 15692 / DSM 22644 / CIP 104116 / JCM 14847 / LMG 12228 / 1C / PRS 101 / PAO1) OX=208964 GN=fusA PE=1 SV=1;;Q9HWD2;;323.31;;46
Q9I0H4	hmp	1.08933	0.538674	0.0814082	0.918592	0.112503	0.267159	0.628348	0.727379	2348;;sp|Q9I0H4|HMP_PSEAE Flavohemoprotein OS=Pseudomonas aeruginosa (strain ATCC 15692 / DSM 22644 / CIP 104116 / JCM 14847 / LMG 12228 / 1C / PRS 101 / PAO1) OX=208964 GN=hmp PE=3 SV=1;;Q9I0H4;;119.18;;17
Q9I6F4	PA0339	1.08777	0.538674	0.0817008	-0.918299	0.00514868	-0.215513	-0.24184	-0.40826	3603;;tr|Q9I6F4|Q9I6F4_PSEAE Uncharacterized protein OS=Pseudomonas aeruginosa (strain ATCC 15692 / DSM 22644 / CIP 104116 / JCM 14847 / LMG 12228 / 1C / PRS 101 / PAO1) OX=208964 GN=PA0339 PE=4 SV=1;;Q9I6F4;;43.244;;8
P21175	braC	1.08712	0.538674	0.0818248	-0.918175	-0.762914	-1.33778	-2.25086	-2.55152	237;;sp|P21175|BRAC_PSEAE Leucine-, isoleucine-, valine-, threonine-, and alanine-binding protein OS=Pseudomonas aeruginosa (strain ATCC 15692 / DSM 22644 / CIP 104116 / JCM 14847 / LMG 12228 / 1C / PRS 101 / PAO1) OX=208964 GN=braC PE=1 SV=2;;P21175;;265.1;;25
Q9I6C7	PA0367	1.08702	0.538674	0.0818427	-0.918157	0.0361255	-0.500897	-0.292817	-1.33767	3583;;tr|Q9I6C7|Q9I6C7_PSEAE Probable transcriptional regulator OS=Pseudomonas aeruginosa (strain ATCC 15692 / DSM 22644 / CIP 104116 / JCM 14847 / LMG 12228 / 1C / PRS 101 / PAO1) OX=208964 GN=PA0367 PE=4 SV=1;;Q9I6C7;;8.395;;2
Q9HYE4	PA3462	1.08585	0.538674	0.082064	0.917936	-0.590815	-0.686713	1.14918	1.70514	1846;;tr|Q9HYE4|Q9HYE4_PSEAE Histidine kinase OS=Pseudomonas aeruginosa (strain ATCC 15692 / DSM 22644 / CIP 104116 / JCM 14847 / LMG 12228 / 1C / PRS 101 / PAO1) OX=208964 GN=PA3462 PE=4 SV=1;;Q9HYE4;;4.092;;3
Q9I6Q7	pcaD	1.08567	0.538674	0.0820978	0.917902	-0.102849	-0.147726	-0.0897415	0.43889	3668;;tr|Q9I6Q7|Q9I6Q7_PSEAE Beta-ketoadipate enol-lactone hydrolase OS=Pseudomonas aeruginosa (strain ATCC 15692 / DSM 22644 / CIP 104116 / JCM 14847 / LMG 12228 / 1C / PRS 101 / PAO1) OX=208964 GN=pcaD PE=4 SV=1;;Q9I6Q7;;70.311;;8
Q9HYF6	PA3450	1.08558	0.538674	0.082115	-0.917885	0.048596	-0.928636	-1.12687	-1.7998	1856;;tr|Q9HYF6|Q9HYF6_PSEAE Alkyl hydroperoxide reductase C OS=Pseudomonas aeruginosa (strain ATCC 15692 / DSM 22644 / CIP 104116 / JCM 14847 / LMG 12228 / 1C / PRS 101 / PAO1) OX=208964 GN=PA3450 PE=3 SV=1;;Q9HYF6;;74.954;;12
Q9HWX1	nrdR	1.0855	0.538674	0.0821293	0.917871	0.0883282	0.141156	0.371056	0.427698	1486;;sp|Q9HWX1|NRDR_PSEAE Transcriptional repressor NrdR OS=Pseudomonas aeruginosa (strain ATCC 15692 / DSM 22644 / CIP 104116 / JCM 14847 / LMG 12228 / 1C / PRS 101 / PAO1) OX=208964 GN=nrdR PE=3 SV=1;;Q9HWX1;;32.276;;9
Q9HVU4	cafA	1.08301	0.538674	0.0826023	-0.917398	0.0767596	0.157413	0.0551991	-0.300221	1223;;tr|Q9HVU4|Q9HVU4_PSEAE Cytoplasmic axial filament protein OS=Pseudomonas aeruginosa (strain ATCC 15692 / DSM 22644 / CIP 104116 / JCM 14847 / LMG 12228 / 1C / PRS 101 / PAO1) OX=208964 GN=cafA PE=4 SV=1;;Q9HVU4;;117.81;;12
Q9I317	pscE	1.08291	0.538674	0.0826215	-0.917379	-1.05186	-1.50841	-3.14718	-3.55026	2856;;sp|Q9I317|PSCE_PSEAE Type III export protein PscE OS=Pseudomonas aeruginosa (strain ATCC 15692 / DSM 22644 / CIP 104116 / JCM 14847 / LMG 12228 / 1C / PRS 101 / PAO1) OX=208964 GN=pscE PE=1 SV=1;;Q9I317;;4.3403;;2
Q9I5X9	PA0557	1.08281	0.538674	0.0826405	-0.917359	-0.105719	-0.259583	-0.175168	-1.35474	3472;;tr|Q9I5X9|Q9I5X9_PSEAE SnoaL-like domain-containing protein OS=Pseudomonas aeruginosa (strain ATCC 15692 / DSM 22644 / CIP 104116 / JCM 14847 / LMG 12228 / 1C / PRS 101 / PAO1) OX=208964 GN=PA0557 PE=4 SV=1;;Q9I5X9;;20.134;;3
G3XCU0	PA1245	1.07985	0.538674	0.0832056	-0.916794	0.0128513	-2.97933	-3.53234	-5.60722	37;;tr|G3XCU0|G3XCU0_PSEAE Uncharacterized protein OS=Pseudomonas aeruginosa (strain ATCC 15692 / DSM 22644 / CIP 104116 / JCM 14847 / LMG 12228 / 1C / PRS 101 / PAO1) OX=208964 GN=PA1245 PE=4 SV=1;;G3XCU0;;60.752;;7
Q9I593	PA0848	1.07861	0.538674	0.0834428	-0.916557	-0.0179492	0.0531475	-0.377981	-0.53528	3342;;tr|Q9I593|Q9I593_PSEAE Alkyl hydroperoxide reductase C OS=Pseudomonas aeruginosa (strain ATCC 15692 / DSM 22644 / CIP 104116 / JCM 14847 / LMG 12228 / 1C / PRS 101 / PAO1) OX=208964 GN=PA0848 PE=3 SV=1;;Q9I593;;54.899;;8
Q9HTK5	glcF	1.07859	0.538674	0.0834462	-0.916554	0.299667	-0.554912	-0.972115	-1.44168	629;;tr|Q9HTK5|Q9HTK5_PSEAE Glycolate oxidase iron-sulfur subunit OS=Pseudomonas aeruginosa (strain ATCC 15692 / DSM 22644 / CIP 104116 / JCM 14847 / LMG 12228 / 1C / PRS 101 / PAO1) OX=208964 GN=glcF PE=4 SV=1;;Q9HTK5;;9.3204;;4
Q9I6M3	PA0267	1.07828	0.538674	0.0835056	-0.916494	0.123669	0.105653	-0.349434	-0.468578	3655;;tr|Q9I6M3|Q9I6M3_PSEAE Uncharacterized protein OS=Pseudomonas aeruginosa (strain ATCC 15692 / DSM 22644 / CIP 104116 / JCM 14847 / LMG 12228 / 1C / PRS 101 / PAO1) OX=208964 GN=PA0267 PE=4 SV=1;;Q9I6M3;;7.0986;;4
P45682	PA3623	1.07766	0.538674	0.0836259	-0.916374	0.143547	0.216254	0.122885	-0.156775	324;;sp|P45682|NLPD_PSEAE Lipoprotein NlpD/LppB homolog OS=Pseudomonas aeruginosa (strain ATCC 15692 / DSM 22644 / CIP 104116 / JCM 14847 / LMG 12228 / 1C / PRS 101 / PAO1) OX=208964 GN=PA3623 PE=3 SV=1;;P45682;;34.746;;9
P19572	lysA	1.07752	0.538674	0.0836527	-0.916347	0.0830448	0.075406	-0.223338	-0.302517	229;;sp|P19572|DCDA_PSEAE Diaminopimelate decarboxylase OS=Pseudomonas aeruginosa (strain ATCC 15692 / DSM 22644 / CIP 104116 / JCM 14847 / LMG 12228 / 1C / PRS 101 / PAO1) OX=208964 GN=lysA PE=3 SV=2;;P19572;;161.01;;27
Q9HV36	PA4772	1.07455	0.538674	0.0842268	0.915773	0.0516967	0.123721	0.538651	0.636981	1018;;tr|Q9HV36|Q9HV36_PSEAE Probable ferredoxin OS=Pseudomonas aeruginosa (strain ATCC 15692 / DSM 22644 / CIP 104116 / JCM 14847 / LMG 12228 / 1C / PRS 101 / PAO1) OX=208964 GN=PA4772 PE=4 SV=1;;Q9HV36;;55.668;;26
Q9HVW4	PA4453	1.07273	0.538674	0.0845805	0.91542	-0.307029	-0.337853	0.179582	0.331222	1243;;tr|Q9HVW4|Q9HVW4_PSEAE Uncharacterized protein OS=Pseudomonas aeruginosa (strain ATCC 15692 / DSM 22644 / CIP 104116 / JCM 14847 / LMG 12228 / 1C / PRS 101 / PAO1) OX=208964 GN=PA4453 PE=1 SV=1;;Q9HVW4;;38.83;;12
Q9I6Y1	PA0151	1.07264	0.538674	0.0845979	-0.915402	-0.0684744	-0.0122885	-0.0818575	-0.926288	3713;;tr|Q9I6Y1|Q9I6Y1_PSEAE Probable TonB-dependent receptor OS=Pseudomonas aeruginosa (strain ATCC 15692 / DSM 22644 / CIP 104116 / JCM 14847 / LMG 12228 / 1C / PRS 101 / PAO1) OX=208964 GN=PA0151 PE=3 SV=1;;Q9I6Y1;;41.529;;7
Q9I6T7	PA0201	1.07176	0.538674	0.0847693	-0.915231	-0.559724	-0.629794	-0.828223	-14.1077	3680;;tr|Q9I6T7|Q9I6T7_PSEAE Uncharacterized protein OS=Pseudomonas aeruginosa (strain ATCC 15692 / DSM 22644 / CIP 104116 / JCM 14847 / LMG 12228 / 1C / PRS 101 / PAO1) OX=208964 GN=PA0201 PE=4 SV=1;;Q9I6T7;;2.5751;;1
Q9HZC3	PA3085	1.07078	0.538674	0.0849608	0.915039	-1.42418	-0.594428	-0.488047	0.112577	2063;;tr|Q9HZC3|Q9HZC3_PSEAE Uncharacterized protein OS=Pseudomonas aeruginosa (strain ATCC 15692 / DSM 22644 / CIP 104116 / JCM 14847 / LMG 12228 / 1C / PRS 101 / PAO1) OX=208964 GN=PA3085 PE=4 SV=1;;Q9HZC3;;85.72;;5
Q9I310	PA1727	1.07052	0.538674	0.0850123	0.914988	-0.272205	0.518849	0.274007	1.45523	2853;;sp|Q9I310|Y1727_PSEAE Uncharacterized signaling protein PA1727 OS=Pseudomonas aeruginosa (strain ATCC 15692 / DSM 22644 / CIP 104116 / JCM 14847 / LMG 12228 / 1C / PRS 101 / PAO1) OX=208964 GN=PA1727 PE=1 SV=1;;Q9I310;;6.5022;;4
Q9I131	PA2451	1.07051	0.538674	0.0850146	-0.914985	0.188652	-0.656616	-0.34113	-1.83227	2492;;tr|Q9I131|Q9I131_PSEAE Uncharacterized protein OS=Pseudomonas aeruginosa (strain ATCC 15692 / DSM 22644 / CIP 104116 / JCM 14847 / LMG 12228 / 1C / PRS 101 / PAO1) OX=208964 GN=PA2451 PE=4 SV=1;;Q9I131;;4.7907;;4
Q9I6I8	spuG	1.07025	0.538674	0.0850645	0.914936	0.192127	-0.120042	1.14738	1.69266	3627;;tr|Q9I6I8|Q9I6I8_PSEAE Polyamine transport protein PotH OS=Pseudomonas aeruginosa (strain ATCC 15692 / DSM 22644 / CIP 104116 / JCM 14847 / LMG 12228 / 1C / PRS 101 / PAO1) OX=208964 GN=spuG PE=3 SV=1;;Q9I6I8;;5.787;;3
Q9I581	PA0860	1.0687	0.538674	0.0853695	0.914631	0.707116	0.94684	0.906676	1.17128	3330;;tr|Q9I581|Q9I581_PSEAE Probable ATP-binding/permease fusion ABC transporter OS=Pseudomonas aeruginosa (strain ATCC 15692 / DSM 22644 / CIP 104116 / JCM 14847 / LMG 12228 / 1C / PRS 101 / PAO1) OX=208964 GN=PA0860 PE=4 SV=1;;Q9I581;;6.5405;;4
Q9HUR1	PA4902	1.06838	0.538674	0.0854328	0.914567	-0.524067	0.0827707	0.0182617	0.620222	952;;tr|Q9HUR1|Q9HUR1_PSEAE Probable transcriptional regulator OS=Pseudomonas aeruginosa (strain ATCC 15692 / DSM 22644 / CIP 104116 / JCM 14847 / LMG 12228 / 1C / PRS 101 / PAO1) OX=208964 GN=PA4902 PE=3 SV=1;;Q9HUR1;;3.4364;;5
Q9HYV6	PA3287	1.06821	0.538674	0.0854656	-0.914534	0.318578	-0.328794	-0.0567174	-1.36235	1950;;sp|Q9HYV6|Y3287_PSEAE Putative ankyrin repeat protein PA3287 OS=Pseudomonas aeruginosa (strain ATCC 15692 / DSM 22644 / CIP 104116 / JCM 14847 / LMG 12228 / 1C / PRS 101 / PAO1) OX=208964 GN=PA3287 PE=4 SV=1;;Q9HYV6;;11.621;;6
Q9I002	PA2841	1.06588	0.538674	0.0859243	-0.914076	-0.2303	-0.232833	-0.637596	-0.742737	2241;;tr|Q9I002|Q9I002_PSEAE Probable enoyl-CoA hydratase/isomerase OS=Pseudomonas aeruginosa (strain ATCC 15692 / DSM 22644 / CIP 104116 / JCM 14847 / LMG 12228 / 1C / PRS 101 / PAO1) OX=208964 GN=PA2841 PE=3 SV=1;;Q9I002;;51.37;;12
Q9I3J2	PA1521	1.06584	0.538674	0.0859323	-0.914068	-0.041113	-0.193759	-0.175452	-0.329609	2972;;tr|Q9I3J2|Q9I3J2_PSEAE Guanine deaminase OS=Pseudomonas aeruginosa (strain ATCC 15692 / DSM 22644 / CIP 104116 / JCM 14847 / LMG 12228 / 1C / PRS 101 / PAO1) OX=208964 GN=PA1521 PE=3 SV=1;;Q9I3J2;;70.425;;13
Q9I434	phnW	1.06551	0.538674	0.0859975	-0.914002	-0.102315	-0.247608	-0.225443	-0.380584	3078;;sp|Q9I434|PHNW_PSEAE 2-aminoethylphosphonate--pyruvate transaminase OS=Pseudomonas aeruginosa (strain ATCC 15692 / DSM 22644 / CIP 104116 / JCM 14847 / LMG 12228 / 1C / PRS 101 / PAO1) OX=208964 GN=phnW PE=1 SV=1;;Q9I434;;5.1049;;4
Q9I7C4	dnaN	1.06519	0.538674	0.0860616	-0.913938	-0.0513671	-0.0783144	-0.32301	-0.380397	3810;;sp|Q9I7C4|DPO3B_PSEAE Beta sliding clamp OS=Pseudomonas aeruginosa (strain ATCC 15692 / DSM 22644 / CIP 104116 / JCM 14847 / LMG 12228 / 1C / PRS 101 / PAO1) OX=208964 GN=dnaN PE=1 SV=1;;Q9I7C4;;323.31;;20
Q9I2R3	PA1832	1.06498	0.538674	0.0861026	0.913897	0.0781072	0.240407	0.396262	0.471021	2780;;tr|Q9I2R3|Q9I2R3_PSEAE Probable protease OS=Pseudomonas aeruginosa (strain ATCC 15692 / DSM 22644 / CIP 104116 / JCM 14847 / LMG 12228 / 1C / PRS 101 / PAO1) OX=208964 GN=PA1832 PE=3 SV=1;;Q9I2R3;;77.831;;17
Q9HZI8	PA3018	1.0646	0.538674	0.086179	0.913821	0.619144	0.367175	0.919852	1.34421	2118;;tr|Q9HZI8|Q9HZI8_PSEAE Uncharacterized protein OS=Pseudomonas aeruginosa (strain ATCC 15692 / DSM 22644 / CIP 104116 / JCM 14847 / LMG 12228 / 1C / PRS 101 / PAO1) OX=208964 GN=PA3018 PE=4 SV=1;;Q9HZI8;;7.8198;;3
Q9I3D8	PA1579	1.06457	0.538674	0.0861844	-0.913816	0.453777	0.407604	0.42801	-0.713704	2936;;sp|Q9I3D8|Y1579_PSEAE Uncharacterized protein PA1579 OS=Pseudomonas aeruginosa (strain ATCC 15692 / DSM 22644 / CIP 104116 / JCM 14847 / LMG 12228 / 1C / PRS 101 / PAO1) OX=208964 GN=PA1579 PE=4 SV=1;;Q9I3D8;;70.158;;8
Q9HXJ0	iscA	1.0636	0.538674	0.0863782	0.913622	-0.162177	-0.404167	0.229286	0.616768	1645;;tr|Q9HXJ0|Q9HXJ0_PSEAE Iron-binding protein IscA OS=Pseudomonas aeruginosa (strain ATCC 15692 / DSM 22644 / CIP 104116 / JCM 14847 / LMG 12228 / 1C / PRS 101 / PAO1) OX=208964 GN=iscA PE=3 SV=1;;Q9HXJ0;;3.407;;3
Q03027	aprF	1.06233	0.538674	0.0866308	-0.913369	-1.39808	-2.81279	-3.51967	-4.2637	404;;sp|Q03027|APRF_PSEAE Alkaline protease secretion protein AprF OS=Pseudomonas aeruginosa (strain ATCC 15692 / DSM 22644 / CIP 104116 / JCM 14847 / LMG 12228 / 1C / PRS 101 / PAO1) OX=208964 GN=aprF PE=3 SV=1;;Q03027;;22.79;;9
Q9I003	deaD	1.06167	0.538674	0.0867628	0.913237	0.216655	0.662828	0.893814	1.12582	2242;;tr|Q9I003|Q9I003_PSEAE ATP-dependent RNA helicase DeaD OS=Pseudomonas aeruginosa (strain ATCC 15692 / DSM 22644 / CIP 104116 / JCM 14847 / LMG 12228 / 1C / PRS 101 / PAO1) OX=208964 GN=deaD PE=3 SV=1;;Q9I003;;131.64;;21
Q9HVL5	ispB	1.06164	0.538674	0.0867691	0.913231	-0.224312	-0.160404	-0.192135	-0.0277729	1161;;tr|Q9HVL5|Q9HVL5_PSEAE Octaprenyl-diphosphate synthase OS=Pseudomonas aeruginosa (strain ATCC 15692 / DSM 22644 / CIP 104116 / JCM 14847 / LMG 12228 / 1C / PRS 101 / PAO1) OX=208964 GN=ispB PE=3 SV=1;;Q9HVL5;;152.02;;19
Q9HVC5	prs	1.06107	0.538674	0.0868814	-0.913119	-0.0392818	-0.0110302	-0.0829729	-0.128071	1092;;sp|Q9HVC5|KPRS_PSEAE Ribose-phosphate pyrophosphokinase OS=Pseudomonas aeruginosa (strain ATCC 15692 / DSM 22644 / CIP 104116 / JCM 14847 / LMG 12228 / 1C / PRS 101 / PAO1) OX=208964 GN=prs PE=3 SV=1;;Q9HVC5;;323.31;;18
Q9HUA1	PA5082	1.05934	0.538674	0.0872291	-0.912771	0.0945813	-0.167692	-1.17982	-1.40425	826;;tr|Q9HUA1|Q9HUA1_PSEAE Probable binding protein component of ABC transporter OS=Pseudomonas aeruginosa (strain ATCC 15692 / DSM 22644 / CIP 104116 / JCM 14847 / LMG 12228 / 1C / PRS 101 / PAO1) OX=208964 GN=PA5082 PE=4 SV=1;;Q9HUA1;;4.9288;;5
Q9HW83	PA4318	1.05859	0.538674	0.0873797	0.91262	-0.268958	0.197593	0.873261	1.08767	1342;;tr|Q9HW83|Q9HW83_PSEAE RDD domain-containing protein OS=Pseudomonas aeruginosa (strain ATCC 15692 / DSM 22644 / CIP 104116 / JCM 14847 / LMG 12228 / 1C / PRS 101 / PAO1) OX=208964 GN=PA4318 PE=4 SV=1;;Q9HW83;;5.8386;;4
Q9I104	dsbD2	1.05695	0.538674	0.0877093	-0.912291	0.150364	0.0161507	0.103019	-1.47045	2475;;sp|Q9I104|DSBD2_PSEAE Thiol:disulfide interchange protein DsbD 2 OS=Pseudomonas aeruginosa (strain ATCC 15692 / DSM 22644 / CIP 104116 / JCM 14847 / LMG 12228 / 1C / PRS 101 / PAO1) OX=208964 GN=dsbD2 PE=3 SV=1;;Q9I104;;2.2432;;3
Q05098	pfeA	1.05666	0.538674	0.0877689	-0.912231	-0.0918356	-0.703124	-1.86792	-2.17385	412;;sp|Q05098|PFEA_PSEAE Ferric enterobactin receptor OS=Pseudomonas aeruginosa (strain ATCC 15692 / DSM 22644 / CIP 104116 / JCM 14847 / LMG 12228 / 1C / PRS 101 / PAO1) OX=208964 GN=pfeA PE=1 SV=1;;Q05098;;35.653;;9
Q9I0V7	PA2526	1.05515	0.538674	0.088074	0.911926	0.226369	0.574391	1.44556	1.64872	2453;;tr|Q9I0V7|Q9I0V7_PSEAE Probable Resistance-Nodulation-Cell Division (RND) efflux transporter OS=Pseudomonas aeruginosa (strain ATCC 15692 / DSM 22644 / CIP 104116 / JCM 14847 / LMG 12228 / 1C / PRS 101 / PAO1) OX=208964 GN=PA2526 PE=4 SV=1;;Q9I0V7;;27.147;;9
Q9HYG0	PA3446	1.05482	0.538674	0.0881404	-0.91186	-0.232014	-0.992118	-1.21873	-1.67084	1858;;tr|Q9HYG0|Q9HYG0_PSEAE FMN_red domain-containing protein OS=Pseudomonas aeruginosa (strain ATCC 15692 / DSM 22644 / CIP 104116 / JCM 14847 / LMG 12228 / 1C / PRS 101 / PAO1) OX=208964 GN=PA3446 PE=4 SV=1;;Q9HYG0;;52.932;;10
Q9HX22	rsfS	1.05416	0.538674	0.0882758	0.911724	-0.25386	-0.17691	0.184351	0.262361	1523;;tr|Q9HX22|Q9HX22_PSEAE Ribosomal silencing factor RsfS OS=Pseudomonas aeruginosa (strain ATCC 15692 / DSM 22644 / CIP 104116 / JCM 14847 / LMG 12228 / 1C / PRS 101 / PAO1) OX=208964 GN=rsfS PE=3 SV=1;;Q9HX22;;27.617;;7
Q9I0H8	PA2660	1.05393	0.538674	0.0883224	0.911678	0.4646	0.533086	0.48727	1.14484	2350;;tr|Q9I0H8|Q9I0H8_PSEAE Uncharacterized protein OS=Pseudomonas aeruginosa (strain ATCC 15692 / DSM 22644 / CIP 104116 / JCM 14847 / LMG 12228 / 1C / PRS 101 / PAO1) OX=208964 GN=PA2660 PE=4 SV=1;;Q9I0H8;;4.427;;5
Q9HVY4	PA4431	1.05307	0.538674	0.0884977	0.911502	0.0994207	0.0469831	0.481538	0.614635	1262;;tr|Q9HVY4|Q9HVY4_PSEAE Ubiquinol-cytochrome c reductase iron-sulfur subunit OS=Pseudomonas aeruginosa (strain ATCC 15692 / DSM 22644 / CIP 104116 / JCM 14847 / LMG 12228 / 1C / PRS 101 / PAO1) OX=208964 GN=PA4431 PE=3 SV=1;;Q9HVY4;;129.04;;13
Q9I127	PA2455	1.05195	0.538674	0.0887267	-0.911273	0.0750788	-0.208782	-0.853007	-1.00611	2488;;tr|Q9I127|Q9I127_PSEAE N-acetyltransferase domain-containing protein OS=Pseudomonas aeruginosa (strain ATCC 15692 / DSM 22644 / CIP 104116 / JCM 14847 / LMG 12228 / 1C / PRS 101 / PAO1) OX=208964 GN=PA2455 PE=4 SV=1;;Q9I127;;20.89;;4
Q9I1K3	PA2270	1.05055	0.538674	0.0890113	-0.910989	0.403537	0.474597	0.401525	-0.384191	2584;;tr|Q9I1K3|Q9I1K3_PSEAE Probable transcriptional regulator OS=Pseudomonas aeruginosa (strain ATCC 15692 / DSM 22644 / CIP 104116 / JCM 14847 / LMG 12228 / 1C / PRS 101 / PAO1) OX=208964 GN=PA2270 PE=4 SV=1;;Q9I1K3;;20.497;;5
Q9I6X9	pcaH	1.05054	0.538674	0.0890151	0.910985	0.179435	0.3903	0.413054	0.563464	3711;;tr|Q9I6X9|Q9I6X9_PSEAE Protocatechuate 3,4-dioxygenase, beta subunit OS=Pseudomonas aeruginosa (strain ATCC 15692 / DSM 22644 / CIP 104116 / JCM 14847 / LMG 12228 / 1C / PRS 101 / PAO1) OX=208964 GN=pcaH PE=3 SV=1;;Q9I6X9;;21.734;;1
Q9HTQ8	rep	1.05005	0.538674	0.0891152	0.910885	0.315725	0.404547	0.486202	0.525435	671;;tr|Q9HTQ8|Q9HTQ8_PSEAE ATP-dependent DNA helicase Rep OS=Pseudomonas aeruginosa (strain ATCC 15692 / DSM 22644 / CIP 104116 / JCM 14847 / LMG 12228 / 1C / PRS 101 / PAO1) OX=208964 GN=rep PE=3 SV=1;;Q9HTQ8;;42.529;;16
Q9I406	ggt	1.04983	0.538674	0.0891591	-0.910841	-0.480879	-1.17694	-2.27409	-2.5896	3059;;sp|Q9I406|GGT_PSEAE Glutathione hydrolase proenzyme OS=Pseudomonas aeruginosa (strain ATCC 15692 / DSM 22644 / CIP 104116 / JCM 14847 / LMG 12228 / 1C / PRS 101 / PAO1) OX=208964 GN=ggt PE=3 SV=1;;Q9I406;;224.62;;28
Q9I1F1	PA2327	1.0495	0.538674	0.0892283	-0.910772	-0.136607	-0.297328	-3.46866	-4.20149	2561;;tr|Q9I1F1|Q9I1F1_PSEAE Probable permease of ABC transporter OS=Pseudomonas aeruginosa (strain ATCC 15692 / DSM 22644 / CIP 104116 / JCM 14847 / LMG 12228 / 1C / PRS 101 / PAO1) OX=208964 GN=PA2327 PE=3 SV=1;;Q9I1F1;;4.0714;;1
Q9I444	PA1300	1.04938	0.538674	0.089253	-0.910747	0.181588	0.427229	-0.150109	-0.536596	3087;;tr|Q9I444|Q9I444_PSEAE Probable sigma-70 factor, ECF subfamily OS=Pseudomonas aeruginosa (strain ATCC 15692 / DSM 22644 / CIP 104116 / JCM 14847 / LMG 12228 / 1C / PRS 101 / PAO1) OX=208964 GN=PA1300 PE=3 SV=1;;Q9I444;;3.4853;;3
Q9I3M9	cycH	1.04864	0.538674	0.0894049	0.910595	-0.386263	0.117274	0.422536	0.665195	2994;;sp|Q9I3M9|CYCH_PSEAE Cytochrome c-type biogenesis protein CycH OS=Pseudomonas aeruginosa (strain ATCC 15692 / DSM 22644 / CIP 104116 / JCM 14847 / LMG 12228 / 1C / PRS 101 / PAO1) OX=208964 GN=cycH PE=3 SV=1;;Q9I3M9;;323.31;;22
Q9I0N3	tusD	1.04584	0.538674	0.0899823	-0.910018	-0.0953631	-0.155492	-0.258205	-0.285695	2397;;sp|Q9I0N3|TUSD_PSEAE Sulfurtransferase TusD homolog OS=Pseudomonas aeruginosa (strain ATCC 15692 / DSM 22644 / CIP 104116 / JCM 14847 / LMG 12228 / 1C / PRS 101 / PAO1) OX=208964 GN=tusD PE=3 SV=1;;Q9I0N3;;88.034;;7
Q9I2F6	rbsC	1.04511	0.538674	0.0901346	0.909865	-0.192564	0.0180494	0.698893	0.84255	2726;;tr|Q9I2F6|Q9I2F6_PSEAE Membrane protein component of ABC ribose transporter OS=Pseudomonas aeruginosa (strain ATCC 15692 / DSM 22644 / CIP 104116 / JCM 14847 / LMG 12228 / 1C / PRS 101 / PAO1) OX=208964 GN=rbsC PE=4 SV=1;;Q9I2F6;;2.9963;;2
Q9I514	purN	1.04428	0.538674	0.0903075	-0.909692	-0.0761409	-0.0115458	-0.256936	-0.359007	3289;;tr|Q9I514|Q9I514_PSEAE Phosphoribosylglycinamide formyltransferase OS=Pseudomonas aeruginosa (strain ATCC 15692 / DSM 22644 / CIP 104116 / JCM 14847 / LMG 12228 / 1C / PRS 101 / PAO1) OX=208964 GN=purN PE=3 SV=1;;Q9I514;;60.795;;4
O85732	fmt	1.04392	0.538674	0.0903813	-0.909619	-0.179036	-0.15831	-0.197571	-0.233317	190;;sp|O85732|FMT_PSEAE Methionyl-tRNA formyltransferase OS=Pseudomonas aeruginosa (strain ATCC 15692 / DSM 22644 / CIP 104116 / JCM 14847 / LMG 12228 / 1C / PRS 101 / PAO1) OX=208964 GN=fmt PE=1 SV=1;;O85732;;52.992;;13
Q9I6N0	PA0259	1.04237	0.538674	0.0907041	-0.909296	-0.371839	-0.474999	-0.871257	-0.952529	3660;;tr|Q9I6N0|Q9I6N0_PSEAE Uncharacterized protein OS=Pseudomonas aeruginosa (strain ATCC 15692 / DSM 22644 / CIP 104116 / JCM 14847 / LMG 12228 / 1C / PRS 101 / PAO1) OX=208964 GN=PA0259 PE=4 SV=1;;Q9I6N0;;33.646;;9
Q9HVS3	PA4498	1.04229	0.538674	0.0907217	-0.909278	0.396479	0.17259	0.182014	-0.00955668	1204;;tr|Q9HVS3|Q9HVS3_PSEAE Probable metallopeptidase OS=Pseudomonas aeruginosa (strain ATCC 15692 / DSM 22644 / CIP 104116 / JCM 14847 / LMG 12228 / 1C / PRS 101 / PAO1) OX=208964 GN=PA4498 PE=3 SV=1;;Q9HVS3;;42.499;;13
Q9HU40	PA5144	1.04098	0.538674	0.0909952	-0.909005	0.167184	-0.457738	-0.0547593	-2.83996	776;;tr|Q9HU40|Q9HU40_PSEAE N-acetyltransferase domain-containing protein OS=Pseudomonas aeruginosa (strain ATCC 15692 / DSM 22644 / CIP 104116 / JCM 14847 / LMG 12228 / 1C / PRS 101 / PAO1) OX=208964 GN=PA5144 PE=4 SV=1;;Q9HU40;;13.382;;4
Q9HV76	PA4722	1.0408	0.538674	0.0910341	0.908966	0.0269911	0.0304911	0.0279792	0.263986	1053;;tr|Q9HV76|Q9HV76_PSEAE Aminotransferase OS=Pseudomonas aeruginosa (strain ATCC 15692 / DSM 22644 / CIP 104116 / JCM 14847 / LMG 12228 / 1C / PRS 101 / PAO1) OX=208964 GN=PA4722 PE=3 SV=1;;Q9HV76;;48.906;;14
Q9I194	pvdQ	1.03988	0.538674	0.0912273	-0.908773	-0.138442	-0.627636	-2.68323	-3.09854	2532;;sp|Q9I194|PVDQ_PSEAE Acyl-homoserine lactone acylase PvdQ OS=Pseudomonas aeruginosa (strain ATCC 15692 / DSM 22644 / CIP 104116 / JCM 14847 / LMG 12228 / 1C / PRS 101 / PAO1) OX=208964 GN=pvdQ PE=1 SV=1;;Q9I194;;323.31;;34
Q9I6L1	PA0279	1.03952	0.538674	0.0913017	-0.908698	0.0841893	-0.028575	0.0500474	-16.3507	3648;;tr|Q9I6L1|Q9I6L1_PSEAE Probable transcriptional regulator OS=Pseudomonas aeruginosa (strain ATCC 15692 / DSM 22644 / CIP 104116 / JCM 14847 / LMG 12228 / 1C / PRS 101 / PAO1) OX=208964 GN=PA0279 PE=4 SV=1;;Q9I6L1;;3.0028;;1
Q9I6A1	PA0399	1.0394	0.538674	0.0913269	-0.908673	-0.00942591	-0.231544	-0.560456	-0.655467	3563;;tr|Q9I6A1|Q9I6A1_PSEAE Cystathionine beta-synthase OS=Pseudomonas aeruginosa (strain ATCC 15692 / DSM 22644 / CIP 104116 / JCM 14847 / LMG 12228 / 1C / PRS 101 / PAO1) OX=208964 GN=PA0399 PE=4 SV=1;;Q9I6A1;;323.31;;27
Q9HWK1	PA4180	1.03919	0.538674	0.0913718	0.908628	-3.41393	-2.70206	-0.0267396	0.51419	1430;;tr|Q9HWK1|Q9HWK1_PSEAE Probable acetolactate synthase large subunit OS=Pseudomonas aeruginosa (strain ATCC 15692 / DSM 22644 / CIP 104116 / JCM 14847 / LMG 12228 / 1C / PRS 101 / PAO1) OX=208964 GN=PA4180 PE=3 SV=1;;Q9HWK1;;104.67;;17
Q9HTC7	zwf	1.03913	0.538674	0.0913832	-0.908617	0.0415075	-0.213533	-0.271268	-0.428027	576;;tr|Q9HTC7|Q9HTC7_PSEAE Glucose-6-phosphate 1-dehydrogenase OS=Pseudomonas aeruginosa (strain ATCC 15692 / DSM 22644 / CIP 104116 / JCM 14847 / LMG 12228 / 1C / PRS 101 / PAO1) OX=208964 GN=zwf PE=3 SV=1;;Q9HTC7;;26.209;;11
Q9HZF8	pyrD	1.03884	0.538674	0.091444	0.908556	-0.0352819	0.0233049	0.243518	0.287968	2094;;sp|Q9HZF8|PYRD_PSEAE Dihydroorotate dehydrogenase (quinone) OS=Pseudomonas aeruginosa (strain ATCC 15692 / DSM 22644 / CIP 104116 / JCM 14847 / LMG 12228 / 1C / PRS 101 / PAO1) OX=208964 GN=pyrD PE=3 SV=1;;Q9HZF8;;323.31;;22
Q9I2M2	PA1875	1.03781	0.538674	0.0916619	0.908338	-15.6878	-15.6878	-15.6878	-0.0696911	2756;;tr|Q9I2M2|Q9I2M2_PSEAE Probable outer membrane protein OS=Pseudomonas aeruginosa (strain ATCC 15692 / DSM 22644 / CIP 104116 / JCM 14847 / LMG 12228 / 1C / PRS 101 / PAO1) OX=208964 GN=PA1875 PE=3 SV=1;;Q9I2M2;;13.626;;8
Q9I784	PA0048	1.03781	0.538674	0.0916619	0.908338	-14.5534	-14.5534	-14.5534	0.865649	3784;;tr|Q9I784|Q9I784_PSEAE Probable transcriptional regulator OS=Pseudomonas aeruginosa (strain ATCC 15692 / DSM 22644 / CIP 104116 / JCM 14847 / LMG 12228 / 1C / PRS 101 / PAO1) OX=208964 GN=PA0048 PE=4 SV=1;;Q9I784;;-2;;2
G3XCW5	PA3031	1.03781	0.538674	0.0916619	0.908338	-14.2116	-14.2116	-14.2116	-0.383996	53;;tr|G3XCW5|G3XCW5_PSEAE Uncharacterized protein OS=Pseudomonas aeruginosa (strain ATCC 15692 / DSM 22644 / CIP 104116 / JCM 14847 / LMG 12228 / 1C / PRS 101 / PAO1) OX=208964 GN=PA3031 PE=4 SV=1;;G3XCW5;;4.834;;2
Q9I4M3	PA1112	1.03741	0.538674	0.0917458	-0.908254	-1.49882	-2.67932	-5.4699	-6.0808	3192;;tr|Q9I4M3|Q9I4M3_PSEAE GSDH domain-containing protein OS=Pseudomonas aeruginosa (strain ATCC 15692 / DSM 22644 / CIP 104116 / JCM 14847 / LMG 12228 / 1C / PRS 101 / PAO1) OX=208964 GN=PA1112 PE=4 SV=1;;Q9I4M3;;40.016;;12
Q9I1F7	PA2318	1.03729	0.538674	0.091773	0.908227	-0.283704	-0.323964	0.368842	0.546649	2564;;tr|Q9I1F7|Q9I1F7_PSEAE Cupin_3 domain-containing protein OS=Pseudomonas aeruginosa (strain ATCC 15692 / DSM 22644 / CIP 104116 / JCM 14847 / LMG 12228 / 1C / PRS 101 / PAO1) OX=208964 GN=PA2318 PE=4 SV=1;;Q9I1F7;;128.09;;5
Q9HTK3	glcD	1.03662	0.538674	0.0919135	-0.908087	0.258286	-0.831862	-1.39976	-1.93159	627;;tr|Q9HTK3|Q9HTK3_PSEAE Glycolate oxidase subunit GlcD OS=Pseudomonas aeruginosa (strain ATCC 15692 / DSM 22644 / CIP 104116 / JCM 14847 / LMG 12228 / 1C / PRS 101 / PAO1) OX=208964 GN=glcD PE=4 SV=1;;Q9HTK3;;27.338;;7
Q9HVT7	gatB	1.03602	0.538674	0.0920409	-0.907959	0.00907754	-0.0827512	-0.242152	-0.282596	1217;;sp|Q9HVT7|GATB_PSEAE Aspartyl/glutamyl-tRNA(Asn/Gln) amidotransferase subunit B OS=Pseudomonas aeruginosa (strain ATCC 15692 / DSM 22644 / CIP 104116 / JCM 14847 / LMG 12228 / 1C / PRS 101 / PAO1) OX=208964 GN=gatB PE=1 SV=1;;Q9HVT7;;192.85;;36
Q9I1E7	PA2331	1.03536	0.538674	0.092181	-0.907819	0.0956147	0.0217032	-1.40248	-1.71167	2557;;tr|Q9I1E7|Q9I1E7_PSEAE CMD domain-containing protein OS=Pseudomonas aeruginosa (strain ATCC 15692 / DSM 22644 / CIP 104116 / JCM 14847 / LMG 12228 / 1C / PRS 101 / PAO1) OX=208964 GN=PA2331 PE=4 SV=1;;Q9I1E7;;74.812;;7
P53593	sucC	1.03524	0.538674	0.0922068	-0.907793	0.13187	0.00647604	-0.0673445	-0.126133	349;;sp|P53593|SUCC_PSEAE Succinate--CoA ligase [ADP-forming] subunit beta OS=Pseudomonas aeruginosa (strain ATCC 15692 / DSM 22644 / CIP 104116 / JCM 14847 / LMG 12228 / 1C / PRS 101 / PAO1) OX=208964 GN=sucC PE=1 SV=2;;P53593;;323.31;;33
Q9HTQ7	poxB	1.03358	0.538674	0.0925592	0.907441	-0.27386	0.564319	0.6399	1.23117	670;;tr|Q9HTQ7|Q9HTQ7_PSEAE Pyruvate dehydrogenase (Cytochrome) OS=Pseudomonas aeruginosa (strain ATCC 15692 / DSM 22644 / CIP 104116 / JCM 14847 / LMG 12228 / 1C / PRS 101 / PAO1) OX=208964 GN=poxB PE=3 SV=1;;Q9HTQ7;;25.14;;13
Q00517	xcpW	1.03317	0.538674	0.0926475	0.907353	-0.773414	-0.0264399	0.225615	0.63599	397;;sp|Q00517|GSPJ_PSEAE Type II secretion system protein J OS=Pseudomonas aeruginosa (strain ATCC 15692 / DSM 22644 / CIP 104116 / JCM 14847 / LMG 12228 / 1C / PRS 101 / PAO1) OX=208964 GN=xcpW PE=1 SV=1;;Q00517;;18.623;;3
Q9HZ28	PA3212	1.03271	0.538674	0.0927451	0.907255	-0.0315024	0.0532212	0.0507775	0.120639	1998;;tr|Q9HZ28|Q9HZ28_PSEAE Probable ATP-binding component of ABC transporter OS=Pseudomonas aeruginosa (strain ATCC 15692 / DSM 22644 / CIP 104116 / JCM 14847 / LMG 12228 / 1C / PRS 101 / PAO1) OX=208964 GN=PA3212 PE=4 SV=1;;Q9HZ28;;28.68;;8
Q9I624	PA0494	1.03254	0.538674	0.0927806	0.907219	0.248299	0.55401	0.484632	0.835896	3505;;tr|Q9I624|Q9I624_PSEAE Probable acyl-CoA carboxylase subunit OS=Pseudomonas aeruginosa (strain ATCC 15692 / DSM 22644 / CIP 104116 / JCM 14847 / LMG 12228 / 1C / PRS 101 / PAO1) OX=208964 GN=PA0494 PE=4 SV=1;;Q9I624;;20.279;;8
Q9I6T1	PA0207	1.03232	0.538674	0.0928282	0.907172	0.196283	-0.073381	0.320446	0.910621	3678;;tr|Q9I6T1|Q9I6T1_PSEAE Probable transcriptional regulator OS=Pseudomonas aeruginosa (strain ATCC 15692 / DSM 22644 / CIP 104116 / JCM 14847 / LMG 12228 / 1C / PRS 101 / PAO1) OX=208964 GN=PA0207 PE=3 SV=1;;Q9I6T1;;6.7256;;2
Q9HUF9	PA5006	1.03198	0.538674	0.0929007	0.907099	-0.0476802	0.349593	0.243382	0.737753	874;;tr|Q9HUF9|Q9HUF9_PSEAE Uncharacterized protein OS=Pseudomonas aeruginosa (strain ATCC 15692 / DSM 22644 / CIP 104116 / JCM 14847 / LMG 12228 / 1C / PRS 101 / PAO1) OX=208964 GN=PA5006 PE=4 SV=1;;Q9HUF9;;59.271;;13
Q9HWA4	pprB	1.03194	0.538674	0.0929101	-0.90709	0.260541	-0.408868	-1.27437	-1.54708	1353;;sp|Q9HWA4|PPRB_PSEAE Two-component response regulator PprB OS=Pseudomonas aeruginosa (strain ATCC 15692 / DSM 22644 / CIP 104116 / JCM 14847 / LMG 12228 / 1C / PRS 101 / PAO1) OX=208964 GN=pprB PE=1 SV=1;;Q9HWA4;;90.873;;9
Q9I569	PA0876	1.03022	0.538674	0.0932773	-0.906723	-0.337995	-0.438291	-0.383204	-0.649499	3321;;tr|Q9I569|Q9I569_PSEAE Probable transcriptional regulator OS=Pseudomonas aeruginosa (strain ATCC 15692 / DSM 22644 / CIP 104116 / JCM 14847 / LMG 12228 / 1C / PRS 101 / PAO1) OX=208964 GN=PA0876 PE=3 SV=1;;Q9I569;;14.136;;7
Q9HYI6	PA3419	1.02983	0.538674	0.093361	-0.906639	-0.17124	-0.264541	-0.204446	-0.569384	1877;;sp|Q9HYI6|Y3419_PSEAE UPF0162 protein PA3419 OS=Pseudomonas aeruginosa (strain ATCC 15692 / DSM 22644 / CIP 104116 / JCM 14847 / LMG 12228 / 1C / PRS 101 / PAO1) OX=208964 GN=PA3419 PE=3 SV=1;;Q9HYI6;;17.437;;7
Q9HY24	PA3602	1.0292	0.538674	0.0934982	0.906502	0.0836092	0.255914	0.438101	0.507791	1791;;tr|Q9HY24|Q9HY24_PSEAE Glu_synthase domain-containing protein OS=Pseudomonas aeruginosa (strain ATCC 15692 / DSM 22644 / CIP 104116 / JCM 14847 / LMG 12228 / 1C / PRS 101 / PAO1) OX=208964 GN=PA3602 PE=3 SV=1;;Q9HY24;;94.658;;21
Q9HU91	hutI	1.02851	0.538674	0.0936464	-0.906354	0.092872	-0.132946	-0.334705	-0.428051	820;;sp|Q9HU91|HUTI_PSEAE Imidazolonepropionase OS=Pseudomonas aeruginosa (strain ATCC 15692 / DSM 22644 / CIP 104116 / JCM 14847 / LMG 12228 / 1C / PRS 101 / PAO1) OX=208964 GN=hutI PE=3 SV=1;;Q9HU91;;158.69;;19
Q9I3B6	PA1605	1.02831	0.538674	0.0936888	-0.906311	2.15359	0.635243	0.66517	-0.560484	2918;;tr|Q9I3B6|Q9I3B6_PSEAE Amidohydro-rel domain-containing protein OS=Pseudomonas aeruginosa (strain ATCC 15692 / DSM 22644 / CIP 104116 / JCM 14847 / LMG 12228 / 1C / PRS 101 / PAO1) OX=208964 GN=PA1605 PE=4 SV=1;;Q9I3B6;;3.1601;;4
Q9I446	PA1298	1.02777	0.538674	0.0938064	0.906194	-0.458871	-0.0145197	0.0189808	0.334648	3088;;tr|Q9I446|Q9I446_PSEAE Uncharacterized protein OS=Pseudomonas aeruginosa (strain ATCC 15692 / DSM 22644 / CIP 104116 / JCM 14847 / LMG 12228 / 1C / PRS 101 / PAO1) OX=208964 GN=PA1298 PE=3 SV=1;;Q9I446;;11.061;;2
Q9I017	PA2826	1.02372	0.538674	0.094684	-0.905316	0.0133872	-0.4485	-0.404706	-0.818621	2250;;tr|Q9I017|Q9I017_PSEAE Glutathione peroxidase OS=Pseudomonas aeruginosa (strain ATCC 15692 / DSM 22644 / CIP 104116 / JCM 14847 / LMG 12228 / 1C / PRS 101 / PAO1) OX=208964 GN=PA2826 PE=3 SV=1;;Q9I017;;44.769;;13
Q9I152	PA2430	1.02362	0.538674	0.0947075	-0.905293	2.98351	0.218304	0.31723	-1.94737	2504;;tr|Q9I152|Q9I152_PSEAE HlyD_D23 domain-containing protein OS=Pseudomonas aeruginosa (strain ATCC 15692 / DSM 22644 / CIP 104116 / JCM 14847 / LMG 12228 / 1C / PRS 101 / PAO1) OX=208964 GN=PA2430 PE=4 SV=1;;Q9I152;;7.3264;;4
Q9HU75	PA5108	1.02151	0.538674	0.0951672	0.904833	0.485236	1.03596	2.01241	2.24076	806;;tr|Q9HU75|Q9HU75_PSEAE SmpA_OmlA domain-containing protein OS=Pseudomonas aeruginosa (strain ATCC 15692 / DSM 22644 / CIP 104116 / JCM 14847 / LMG 12228 / 1C / PRS 101 / PAO1) OX=208964 GN=PA5108 PE=4 SV=1;;Q9HU75;;36.75;;4
P15275	algQ	1.02147	0.538674	0.0951756	-0.904824	0.650641	0.190885	0.407465	-0.508331	225;;sp|P15275|ALGQ_PSEAE Transcriptional regulatory protein AlgQ OS=Pseudomonas aeruginosa (strain ATCC 15692 / DSM 22644 / CIP 104116 / JCM 14847 / LMG 12228 / 1C / PRS 101 / PAO1) OX=208964 GN=algQ PE=3 SV=1;;P15275;;4.7081;;3
P09852	toxR	1.02135	0.538674	0.0952037	-0.904796	-0.139934	-0.115894	-0.110331	-2.83119	209;;sp|P09852|TOXR_PSEAE Exotoxin A regulatory protein OS=Pseudomonas aeruginosa (strain ATCC 15692 / DSM 22644 / CIP 104116 / JCM 14847 / LMG 12228 / 1C / PRS 101 / PAO1) OX=208964 GN=toxR PE=1 SV=2;;P09852;;2.349;;1
G3XD63	chpB	1.02112	0.538674	0.0952532	-0.904747	0.152524	-0.131048	-0.242213	-0.387299	124;;tr|G3XD63|G3XD63_PSEAE Probable methylesterase OS=Pseudomonas aeruginosa (strain ATCC 15692 / DSM 22644 / CIP 104116 / JCM 14847 / LMG 12228 / 1C / PRS 101 / PAO1) OX=208964 GN=chpB PE=4 SV=1;;G3XD63;;29.149;;9
Q9HXG5	PA3839	1.02112	0.538674	0.095254	0.904746	-0.624496	-0.994293	-0.594874	0.841141	1625;;tr|Q9HXG5|Q9HXG5_PSEAE Probable sodium:sulfate symporter OS=Pseudomonas aeruginosa (strain ATCC 15692 / DSM 22644 / CIP 104116 / JCM 14847 / LMG 12228 / 1C / PRS 101 / PAO1) OX=208964 GN=PA3839 PE=4 SV=1;;Q9HXG5;;6.4452;;6
Q9HT87	PA5484	1.02086	0.538674	0.0953096	0.90469	0.306105	0.738172	1.35065	1.52005	550;;tr|Q9HT87|Q9HT87_PSEAE Histidine kinase OS=Pseudomonas aeruginosa (strain ATCC 15692 / DSM 22644 / CIP 104116 / JCM 14847 / LMG 12228 / 1C / PRS 101 / PAO1) OX=208964 GN=PA5484 PE=1 SV=1;;Q9HT87;;188.98;;19
Q9I1T8	PA2177	1.01976	0.538674	0.0955517	0.904448	0.715962	1.09326	1.23797	1.43164	2627;;tr|Q9I1T8|Q9I1T8_PSEAE Histidine kinase OS=Pseudomonas aeruginosa (strain ATCC 15692 / DSM 22644 / CIP 104116 / JCM 14847 / LMG 12228 / 1C / PRS 101 / PAO1) OX=208964 GN=PA2177 PE=4 SV=1;;Q9I1T8;;15.433;;6
Q9HY81	PA3529	1.01974	0.538674	0.0955573	-0.904443	0.270773	0.149502	0.0596866	0.00878979	1818;;tr|Q9HY81|Q9HY81_PSEAE Alkyl hydroperoxide reductase C OS=Pseudomonas aeruginosa (strain ATCC 15692 / DSM 22644 / CIP 104116 / JCM 14847 / LMG 12228 / 1C / PRS 101 / PAO1) OX=208964 GN=PA3529 PE=1 SV=1;;Q9HY81;;323.31;;19
Q9I5I8	PA0741	1.0197	0.538674	0.0955659	-0.904434	-0.163717	-0.319385	-0.530275	-0.590707	3402;;tr|Q9I5I8|Q9I5I8_PSEAE NAD(P)-bd_dom domain-containing protein OS=Pseudomonas aeruginosa (strain ATCC 15692 / DSM 22644 / CIP 104116 / JCM 14847 / LMG 12228 / 1C / PRS 101 / PAO1) OX=208964 GN=PA0741 PE=4 SV=1;;Q9I5I8;;44.468;;11
Q9HWG9	phzS	1.01787	0.538674	0.0959696	0.90403	-0.102549	-0.277592	0.0524621	0.332545	1409;;sp|Q9HWG9|PHZS_PSEAE 5-methylphenazine-1-carboxylate 1-monooxygenase OS=Pseudomonas aeruginosa (strain ATCC 15692 / DSM 22644 / CIP 104116 / JCM 14847 / LMG 12228 / 1C / PRS 101 / PAO1) OX=208964 GN=phzS PE=1 SV=1;;Q9HWG9;;319.65;;22
Q9HXF4	PA3852	1.01551	0.538674	0.0964921	-0.903508	-0.0681528	-0.0617747	-0.381899	-0.452129	1618;;tr|Q9HXF4|Q9HXF4_PSEAE GST N-terminal domain-containing protein OS=Pseudomonas aeruginosa (strain ATCC 15692 / DSM 22644 / CIP 104116 / JCM 14847 / LMG 12228 / 1C / PRS 101 / PAO1) OX=208964 GN=PA3852 PE=4 SV=1;;Q9HXF4;;42.718;;10
Q9HTQ4	cycB	1.01434	0.538674	0.0967512	0.903249	-0.18986	-0.237328	0.448628	0.612333	667;;tr|Q9HTQ4|Q9HTQ4_PSEAE Cytochrome c5 OS=Pseudomonas aeruginosa (strain ATCC 15692 / DSM 22644 / CIP 104116 / JCM 14847 / LMG 12228 / 1C / PRS 101 / PAO1) OX=208964 GN=cycB PE=4 SV=1;;Q9HTQ4;;54.608;;8
Q9HYW8	PA3273	1.01382	0.538674	0.0968687	0.903131	-0.215631	-0.123431	0.912033	1.10719	1955;;tr|Q9HYW8|Q9HYW8_PSEAE Uncharacterized protein OS=Pseudomonas aeruginosa (strain ATCC 15692 / DSM 22644 / CIP 104116 / JCM 14847 / LMG 12228 / 1C / PRS 101 / PAO1) OX=208964 GN=PA3273 PE=4 SV=1;;Q9HYW8;;14.451;;4
Q9HZP9	cobM	1.01273	0.538674	0.0971105	-0.902889	-0.12324	-0.0912926	-0.289938	-0.347469	2174;;sp|Q9HZP9|COBM_PSEAE Precorrin-4 C(11)-methyltransferase OS=Pseudomonas aeruginosa (strain ATCC 15692 / DSM 22644 / CIP 104116 / JCM 14847 / LMG 12228 / 1C / PRS 101 / PAO1) OX=208964 GN=cobM PE=3 SV=1;;Q9HZP9;;10.137;;5
Q9I6K7	sbp	1.01193	0.538674	0.0972906	-0.902709	-0.317692	-1.39598	-2.91188	-3.31742	3644;;tr|Q9I6K7|Q9I6K7_PSEAE Sulfate-binding protein OS=Pseudomonas aeruginosa (strain ATCC 15692 / DSM 22644 / CIP 104116 / JCM 14847 / LMG 12228 / 1C / PRS 101 / PAO1) OX=208964 GN=sbp PE=4 SV=1;;Q9I6K7;;131.95;;15
Q9I3F4	rlmM	1.01117	0.538674	0.0974599	0.90254	0.425937	0.292574	0.46425	0.790959	2946;;sp|Q9I3F4|RLMM_PSEAE Ribosomal RNA large subunit methyltransferase M OS=Pseudomonas aeruginosa (strain ATCC 15692 / DSM 22644 / CIP 104116 / JCM 14847 / LMG 12228 / 1C / PRS 101 / PAO1) OX=208964 GN=rlmM PE=3 SV=1;;Q9I3F4;;35.956;;11
Q9HVI9	mexD	1.01083	0.538674	0.0975374	0.902463	0.229027	1.30544	1.51256	2.15848	1140;;tr|Q9HVI9|Q9HVI9_PSEAE Efflux pump membrane transporter OS=Pseudomonas aeruginosa (strain ATCC 15692 / DSM 22644 / CIP 104116 / JCM 14847 / LMG 12228 / 1C / PRS 101 / PAO1) OX=208964 GN=mexD PE=3 SV=1;;Q9HVI9;;20.325;;10
Q9I4B6	PA1222	1.01071	0.538674	0.0975651	0.902435	-0.160302	0.282033	0.536392	0.731466	3125;;tr|Q9I4B6|Q9I4B6_PSEAE Membrane-bound lytic murein transglycosylase A OS=Pseudomonas aeruginosa (strain ATCC 15692 / DSM 22644 / CIP 104116 / JCM 14847 / LMG 12228 / 1C / PRS 101 / PAO1) OX=208964 GN=PA1222 PE=4 SV=1;;Q9I4B6;;111.33;;16
G3XCZ9	phaC2	1.01051	0.538674	0.0976101	-0.90239	2.14136	1.54007	1.3084	1.007	80;;tr|G3XCZ9|G3XCZ9_PSEAE Poly(3-hydroxyalkanoic acid) synthase 2 OS=Pseudomonas aeruginosa (strain ATCC 15692 / DSM 22644 / CIP 104116 / JCM 14847 / LMG 12228 / 1C / PRS 101 / PAO1) OX=208964 GN=phaC2 PE=4 SV=1;;G3XCZ9;;52.948;;13
Q9HT06	yidC	1.00912	0.538674	0.097922	0.902078	0.0910323	0.118828	0.307481	0.34065	491;;sp|Q9HT06|YIDC_PSEAE Membrane protein insertase YidC OS=Pseudomonas aeruginosa (strain ATCC 15692 / DSM 22644 / CIP 104116 / JCM 14847 / LMG 12228 / 1C / PRS 101 / PAO1) OX=208964 GN=yidC PE=3 SV=1;;Q9HT06;;317.64;;22
Q9I452	sseA	1.00898	0.538674	0.0979532	0.902047	-0.263616	-0.257257	-0.0910568	-0.0586625	3093;;sp|Q9I452|THTM_PSEAE Probable 3-mercaptopyruvate sulfurtransferase OS=Pseudomonas aeruginosa (strain ATCC 15692 / DSM 22644 / CIP 104116 / JCM 14847 / LMG 12228 / 1C / PRS 101 / PAO1) OX=208964 GN=sseA PE=3 SV=1;;Q9I452;;175.75;;14
Q9I120	PA2462	1.00812	0.538674	0.098148	-0.901852	-0.260621	-0.413871	-0.306276	-0.938127	2485;;tr|Q9I120|Q9I120_PSEAE Haemagg_act domain-containing protein OS=Pseudomonas aeruginosa (strain ATCC 15692 / DSM 22644 / CIP 104116 / JCM 14847 / LMG 12228 / 1C / PRS 101 / PAO1) OX=208964 GN=PA2462 PE=4 SV=1;;Q9I120;;323.31;;54
P42378	rpoH	1.0073	0.538674	0.0983342	0.901666	-0.887101	0.285937	0.438216	1.18779	307;;sp|P42378|RPOH_PSEAE RNA polymerase sigma factor RpoH OS=Pseudomonas aeruginosa (strain ATCC 15692 / DSM 22644 / CIP 104116 / JCM 14847 / LMG 12228 / 1C / PRS 101 / PAO1) OX=208964 GN=rpoH PE=3 SV=2;;P42378;;14.174;;4
Q9HVL2	fklB	1.00716	0.538674	0.0983647	0.901635	-0.0656875	-0.0281816	-0.0472799	0.0320711	1158;;tr|Q9HVL2|Q9HVL2_PSEAE Peptidyl-prolyl cis-trans isomerase OS=Pseudomonas aeruginosa (strain ATCC 15692 / DSM 22644 / CIP 104116 / JCM 14847 / LMG 12228 / 1C / PRS 101 / PAO1) OX=208964 GN=fklB PE=3 SV=1;;Q9HVL2;;267.98;;15
Q9HXH4	PA3828	1.00665	0.538674	0.0984796	0.90152	0.0352553	0.264113	0.539667	0.623405	1630;;tr|Q9HXH4|Q9HXH4_PSEAE Lipopolysaccharide export system permease protein LptF OS=Pseudomonas aeruginosa (strain ATCC 15692 / DSM 22644 / CIP 104116 / JCM 14847 / LMG 12228 / 1C / PRS 101 / PAO1) OX=208964 GN=PA3828 PE=1 SV=1;;Q9HXH4;;124.4;;10
G3XD76	dapD	1.00657	0.538674	0.0984989	0.901501	-0.00236469	-0.0346732	0.00988958	0.0792952	133;;sp|G3XD76|DAPD_PSEAE 2,3,4,5-tetrahydropyridine-2,6-dicarboxylate N-succinyltransferase OS=Pseudomonas aeruginosa (strain ATCC 15692 / DSM 22644 / CIP 104116 / JCM 14847 / LMG 12228 / 1C / PRS 101 / PAO1) OX=208964 GN=dapD PE=1 SV=1;;G3XD76;;118.95;;14
Q9HTK0	ubiA	1.00538	0.538674	0.0987698	0.90123	0.0806136	0.168522	0.379246	0.41803	625;;sp|Q9HTK0|UBIA_PSEAE 4-hydroxybenzoate octaprenyltransferase OS=Pseudomonas aeruginosa (strain ATCC 15692 / DSM 22644 / CIP 104116 / JCM 14847 / LMG 12228 / 1C / PRS 101 / PAO1) OX=208964 GN=ubiA PE=3 SV=1;;Q9HTK0;;19.608;;5
Q9I0J4	nuoI	1.00484	0.538674	0.0988922	0.901108	0.166694	0.044384	0.280677	0.465943	2362;;sp|Q9I0J4|NUOI_PSEAE NADH-quinone oxidoreductase subunit I OS=Pseudomonas aeruginosa (strain ATCC 15692 / DSM 22644 / CIP 104116 / JCM 14847 / LMG 12228 / 1C / PRS 101 / PAO1) OX=208964 GN=nuoI PE=3 SV=1;;Q9I0J4;;92.572;;14
Q9I0I9	nuoN	1.00458	0.538674	0.0989518	-0.901048	0.59898	0.283828	-0.214813	-0.331209	2358;;sp|Q9I0I9|NUON_PSEAE NADH-quinone oxidoreductase subunit N OS=Pseudomonas aeruginosa (strain ATCC 15692 / DSM 22644 / CIP 104116 / JCM 14847 / LMG 12228 / 1C / PRS 101 / PAO1) OX=208964 GN=nuoN PE=3 SV=1;;Q9I0I9;;4.546;;3
P42812	lolB	1.00418	0.538674	0.0990422	0.900958	0.0124514	0.141797	0.150932	0.239237	315;;sp|P42812|LOLB_PSEAE Outer-membrane lipoprotein LolB OS=Pseudomonas aeruginosa (strain ATCC 15692 / DSM 22644 / CIP 104116 / JCM 14847 / LMG 12228 / 1C / PRS 101 / PAO1) OX=208964 GN=lolB PE=3 SV=2;;P42812;;98.58;;9
Q9HTM0	spoT	1.00308	0.538674	0.0992937	0.900706	0.345021	0.563889	0.821036	0.89999	640;;tr|Q9HTM0|Q9HTM0_PSEAE Guanosine-3,5-bis(diphosphate) 3-diphosphatase OS=Pseudomonas aeruginosa (strain ATCC 15692 / DSM 22644 / CIP 104116 / JCM 14847 / LMG 12228 / 1C / PRS 101 / PAO1) OX=208964 GN=spoT PE=3 SV=1;;Q9HTM0;;126.95;;25
Q9I1R4	PA2203	1.00292	0.538674	0.0993297	-0.90067	0.0749161	-0.809631	-2.26429	-2.59094	2620;;tr|Q9I1R4|Q9I1R4_PSEAE Probable amino acid permease OS=Pseudomonas aeruginosa (strain ATCC 15692 / DSM 22644 / CIP 104116 / JCM 14847 / LMG 12228 / 1C / PRS 101 / PAO1) OX=208964 GN=PA2203 PE=3 SV=1;;Q9I1R4;;2.3556;;1
Q9I077	PA2766	1.00274	0.538674	0.0993707	0.900629	-0.218084	-0.147901	-0.201905	0.157429	2290;;tr|Q9I077|Q9I077_PSEAE Probable transcriptional regulator OS=Pseudomonas aeruginosa (strain ATCC 15692 / DSM 22644 / CIP 104116 / JCM 14847 / LMG 12228 / 1C / PRS 101 / PAO1) OX=208964 GN=PA2766 PE=4 SV=1;;Q9I077;;21.171;;4
Q9I0T0	PA2554	1.002	0.538674	0.0995409	-0.900459	0.0989452	-0.180431	-0.270446	-0.415166	2428;;tr|Q9I0T0|Q9I0T0_PSEAE Probable short-chain dehydrogenase OS=Pseudomonas aeruginosa (strain ATCC 15692 / DSM 22644 / CIP 104116 / JCM 14847 / LMG 12228 / 1C / PRS 101 / PAO1) OX=208964 GN=PA2554 PE=3 SV=1;;Q9I0T0;;224.55;;15
Q9HVM4	ileS	1.00166	0.538674	0.0996187	-0.900381	-0.0357753	-0.0293897	-0.20997	-0.248166	1170;;sp|Q9HVM4|SYI_PSEAE Isoleucine--tRNA ligase OS=Pseudomonas aeruginosa (strain ATCC 15692 / DSM 22644 / CIP 104116 / JCM 14847 / LMG 12228 / 1C / PRS 101 / PAO1) OX=208964 GN=ileS PE=3 SV=1;;Q9HVM4;;323.31;;46
Q9HYT3	PA3311	1.00154	0.538674	0.0996459	-0.900354	0.257884	0.0576078	-0.157064	-0.229573	1935;;sp|Q9HYT3|Y3311_PSEAE Uncharacterized signaling protein PA3311 OS=Pseudomonas aeruginosa (strain ATCC 15692 / DSM 22644 / CIP 104116 / JCM 14847 / LMG 12228 / 1C / PRS 101 / PAO1) OX=208964 GN=PA3311 PE=3 SV=1;;Q9HYT3;;3.2924;;3
Q9I271	PA2044	1.00153	0.538674	0.0996482	-0.900352	-0.0960437	-0.993378	-2.05988	-2.38109	2680;;tr|Q9I271|Q9I271_PSEAE Uncharacterized protein OS=Pseudomonas aeruginosa (strain ATCC 15692 / DSM 22644 / CIP 104116 / JCM 14847 / LMG 12228 / 1C / PRS 101 / PAO1) OX=208964 GN=PA2044 PE=4 SV=1;;Q9I271;;148.39;;25
Q9I6Y0	pcaQ	1.00098	0.538674	0.0997754	-0.900225	0.316833	0.393362	0.309631	0.0637792	3712;;tr|Q9I6Y0|Q9I6Y0_PSEAE Transcriptional regulator PcaQ OS=Pseudomonas aeruginosa (strain ATCC 15692 / DSM 22644 / CIP 104116 / JCM 14847 / LMG 12228 / 1C / PRS 101 / PAO1) OX=208964 GN=pcaQ PE=3 SV=1;;Q9I6Y0;;8.5399;;4
Q9HWC7	rplJ	1.00061	0.538674	0.0998599	0.90014	-0.104021	-0.0934149	-0.106116	0.0991241	1369;;sp|Q9HWC7|RL10_PSEAE 50S ribosomal protein L10 OS=Pseudomonas aeruginosa (strain ATCC 15692 / DSM 22644 / CIP 104116 / JCM 14847 / LMG 12228 / 1C / PRS 101 / PAO1) OX=208964 GN=rplJ PE=3 SV=1;;Q9HWC7;;275.84;;14
Q9HW44	PA4357	1.00014	0.538674	0.0999679	-0.900032	-0.49035	-1.02812	-0.909538	-1.48169	1315;;tr|Q9HW44|Q9HW44_PSEAE FeoC domain-containing protein OS=Pseudomonas aeruginosa (strain ATCC 15692 / DSM 22644 / CIP 104116 / JCM 14847 / LMG 12228 / 1C / PRS 101 / PAO1) OX=208964 GN=PA4357 PE=4 SV=1;;Q9HW44;;6.6011;;3
Q9HX79	tauB	0.999024	0.538674	0.100225	-0.899775	-0.673554	-0.823088	-3.16452	-3.58398	1565;;sp|Q9HX79|TAUB_PSEAE Taurine import ATP-binding protein TauB OS=Pseudomonas aeruginosa (strain ATCC 15692 / DSM 22644 / CIP 104116 / JCM 14847 / LMG 12228 / 1C / PRS 101 / PAO1) OX=208964 GN=tauB PE=3 SV=1;;Q9HX79;;23.969;;4
Q9I168	pvdH	0.998757	0.538674	0.100287	-0.899713	0.24227	-0.49582	-1.79071	-2.06189	2511;;tr|Q9I168|Q9I168_PSEAE L-2,4-diaminobutyrate:2-ketoglutarate 4-aminotransferase, PvdH OS=Pseudomonas aeruginosa (strain ATCC 15692 / DSM 22644 / CIP 104116 / JCM 14847 / LMG 12228 / 1C / PRS 101 / PAO1) OX=208964 GN=pvdH PE=3 SV=1;;Q9I168;;323.31;;28
Q9I2Q7	cysI	0.998185	0.538674	0.100419	-0.899581	0.022777	0.0854822	-0.262976	-0.363127	2775;;tr|Q9I2Q7|Q9I2Q7_PSEAE Sulfite reductase OS=Pseudomonas aeruginosa (strain ATCC 15692 / DSM 22644 / CIP 104116 / JCM 14847 / LMG 12228 / 1C / PRS 101 / PAO1) OX=208964 GN=cysI PE=4 SV=1;;Q9I2Q7;;295.57;;32
Q9I2S7	ldcA	0.997575	0.538674	0.10056	-0.89944	-0.113153	-0.0255275	-0.286767	-0.401806	2790;;sp|Q9I2S7|LDCA_PSEAE Lysine decarboxylase LdcA OS=Pseudomonas aeruginosa (strain ATCC 15692 / DSM 22644 / CIP 104116 / JCM 14847 / LMG 12228 / 1C / PRS 101 / PAO1) OX=208964 GN=ldcA PE=1 SV=1;;Q9I2S7;;262.73;;29
Q9I1K2	PA2271	0.997395	0.538674	0.100602	-0.899398	0.152379	0.252619	0.140968	-0.161741	2583;;sp|Q9I1K2|ATSE1_PSEAE Acetyltransferase PA2271 OS=Pseudomonas aeruginosa (strain ATCC 15692 / DSM 22644 / CIP 104116 / JCM 14847 / LMG 12228 / 1C / PRS 101 / PAO1) OX=208964 GN=PA2271 PE=4 SV=1;;Q9I1K2;;9.2153;;4
Q9I4X8	PA0991	0.997335	0.538674	0.100616	0.899384	0.175067	0.0687624	0.169647	0.639238	3264;;tr|Q9I4X8|Q9I4X8_PSEAE HPt domain-containing protein OS=Pseudomonas aeruginosa (strain ATCC 15692 / DSM 22644 / CIP 104116 / JCM 14847 / LMG 12228 / 1C / PRS 101 / PAO1) OX=208964 GN=PA0991 PE=4 SV=1;;Q9I4X8;;17.044;;6
Q9HY05	surE	0.996987	0.538674	0.100696	-0.899304	-0.192094	-0.158908	-0.188263	-0.364012	1778;;sp|Q9HY05|SURE_PSEAE 5-nucleotidase SurE OS=Pseudomonas aeruginosa (strain ATCC 15692 / DSM 22644 / CIP 104116 / JCM 14847 / LMG 12228 / 1C / PRS 101 / PAO1) OX=208964 GN=surE PE=3 SV=1;;Q9HY05;;39.795;;6
Q9I6D4	PA0360	0.995194	0.540122	0.101113	-0.898887	0.219851	0.100521	0.241852	-1.75367	3589;;tr|Q9I6D4|Q9I6D4_PSEAE Uncharacterized protein OS=Pseudomonas aeruginosa (strain ATCC 15692 / DSM 22644 / CIP 104116 / JCM 14847 / LMG 12228 / 1C / PRS 101 / PAO1) OX=208964 GN=PA0360 PE=4 SV=1;;Q9I6D4;;4.091;;2
P22610	pilD	0.99386	0.540122	0.101424	0.898576	0.109938	-0.0323811	0.154255	0.467728	245;;sp|P22610|LEP4_PSEAE Prepilin leader peptidase/N-methyltransferase OS=Pseudomonas aeruginosa (strain ATCC 15692 / DSM 22644 / CIP 104116 / JCM 14847 / LMG 12228 / 1C / PRS 101 / PAO1) OX=208964 GN=pilD PE=1 SV=3;;P22610;;5.1665;;3
Q9I512	PA0946	0.993401	0.540122	0.101531	0.898469	-0.756752	0.0768326	0.604455	0.942302	3287;;tr|Q9I512|Q9I512_PSEAE Uncharacterized protein OS=Pseudomonas aeruginosa (strain ATCC 15692 / DSM 22644 / CIP 104116 / JCM 14847 / LMG 12228 / 1C / PRS 101 / PAO1) OX=208964 GN=PA0946 PE=4 SV=1;;Q9I512;;313.39;;11
G3XCY5	pvdN	0.992938	0.540122	0.101639	-0.898361	-0.0557642	-0.45118	-2.75193	-3.11536	68;;tr|G3XCY5|G3XCY5_PSEAE PvdN OS=Pseudomonas aeruginosa (strain ATCC 15692 / DSM 22644 / CIP 104116 / JCM 14847 / LMG 12228 / 1C / PRS 101 / PAO1) OX=208964 GN=pvdN PE=1 SV=1;;G3XCY5;;304.45;;18
Q9HWC9	rpoC	0.992735	0.540122	0.101687	0.898313	0.0389035	0.308637	0.299045	0.507383	1371;;sp|Q9HWC9|RPOC_PSEAE DNA-directed RNA polymerase subunit beta OS=Pseudomonas aeruginosa (strain ATCC 15692 / DSM 22644 / CIP 104116 / JCM 14847 / LMG 12228 / 1C / PRS 101 / PAO1) OX=208964 GN=rpoC PE=3 SV=1;;Q9HWC9;;323.31;;108
Q9HVG5	hprA	0.989102	0.542323	0.102541	-0.897459	0.0235931	0.0292388	-0.0175271	-0.0287259	1120;;tr|Q9HVG5|Q9HVG5_PSEAE Glycerate dehydrogenase OS=Pseudomonas aeruginosa (strain ATCC 15692 / DSM 22644 / CIP 104116 / JCM 14847 / LMG 12228 / 1C / PRS 101 / PAO1) OX=208964 GN=hprA PE=3 SV=1;;Q9HVG5;;47.096;;16
Q9HUE6	selO	0.989037	0.542323	0.102557	-0.897443	-0.478624	-0.341045	-0.482923	-0.948101	863;;sp|Q9HUE6|SELO_PSEAE Protein adenylyltransferase SelO OS=Pseudomonas aeruginosa (strain ATCC 15692 / DSM 22644 / CIP 104116 / JCM 14847 / LMG 12228 / 1C / PRS 101 / PAO1) OX=208964 GN=selO PE=3 SV=1;;Q9HUE6;;18.648;;8
Q9I197	lldA	0.989027	0.542323	0.102559	0.897441	-0.00227332	0.489506	0.779084	0.980712	2535;;tr|Q9I197|Q9I197_PSEAE L-lactate dehydrogenase OS=Pseudomonas aeruginosa (strain ATCC 15692 / DSM 22644 / CIP 104116 / JCM 14847 / LMG 12228 / 1C / PRS 101 / PAO1) OX=208964 GN=lldA PE=3 SV=1;;Q9I197;;29.052;;7
Q9HXG8	PA3836	0.988515	0.542323	0.10268	-0.89732	-0.786912	-1.61553	-1.82459	-2.26935	1627;;tr|Q9HXG8|Q9HXG8_PSEAE Uncharacterized protein OS=Pseudomonas aeruginosa (strain ATCC 15692 / DSM 22644 / CIP 104116 / JCM 14847 / LMG 12228 / 1C / PRS 101 / PAO1) OX=208964 GN=PA3836 PE=4 SV=1;;Q9HXG8;;323.31;;18
Q51375	leuB	0.98718	0.54289	0.102996	0.897004	-0.277859	-0.232323	-0.236611	-0.198557	427;;sp|Q51375|LEU3_PSEAE 3-isopropylmalate dehydrogenase OS=Pseudomonas aeruginosa (strain ATCC 15692 / DSM 22644 / CIP 104116 / JCM 14847 / LMG 12228 / 1C / PRS 101 / PAO1) OX=208964 GN=leuB PE=3 SV=2;;Q51375;;190.67;;15
Q9HT97	PA5473	0.986839	0.54289	0.103077	0.896923	0.137617	1.26252	1.59759	2.17244	558;;tr|Q9HT97|Q9HT97_PSEAE PhoU domain-containing protein OS=Pseudomonas aeruginosa (strain ATCC 15692 / DSM 22644 / CIP 104116 / JCM 14847 / LMG 12228 / 1C / PRS 101 / PAO1) OX=208964 GN=PA5473 PE=4 SV=1;;Q9HT97;;18.574;;7
Q9HYI1	PA3424	0.984467	0.544478	0.103641	0.896359	0.0776072	0.194067	0.502267	0.55045	1875;;tr|Q9HYI1|Q9HYI1_PSEAE DAO domain-containing protein OS=Pseudomonas aeruginosa (strain ATCC 15692 / DSM 22644 / CIP 104116 / JCM 14847 / LMG 12228 / 1C / PRS 101 / PAO1) OX=208964 GN=PA3424 PE=4 SV=1;;Q9HYI1;;14.552;;4
Q9HXV0	PA3690	0.984268	0.544478	0.103689	-0.896311	0.148114	0.104426	-0.054288	-0.0777401	1733;;tr|Q9HXV0|Q9HXV0_PSEAE Probable metal-transporting P-type ATPase OS=Pseudomonas aeruginosa (strain ATCC 15692 / DSM 22644 / CIP 104116 / JCM 14847 / LMG 12228 / 1C / PRS 101 / PAO1) OX=208964 GN=PA3690 PE=3 SV=1;;Q9HXV0;;73.294;;11
Q9I090	PA2753	0.983205	0.544478	0.103943	-0.896057	0.0205705	-1.18334	-1.11137	-2.05808	2300;;tr|Q9I090|Q9I090_PSEAE Uncharacterized protein OS=Pseudomonas aeruginosa (strain ATCC 15692 / DSM 22644 / CIP 104116 / JCM 14847 / LMG 12228 / 1C / PRS 101 / PAO1) OX=208964 GN=PA2753 PE=4 SV=1;;Q9I090;;14.87;;6
Q9I395	PA1627	0.983138	0.544478	0.103959	0.896041	-0.768756	-0.439362	-0.15723	-0.0407507	2902;;tr|Q9I395|Q9I395_PSEAE Probable transcriptional regulator OS=Pseudomonas aeruginosa (strain ATCC 15692 / DSM 22644 / CIP 104116 / JCM 14847 / LMG 12228 / 1C / PRS 101 / PAO1) OX=208964 GN=PA1627 PE=4 SV=1;;Q9I395;;5.391;;3
G3XD87	narH	0.980797	0.545643	0.104521	0.895479	-0.321705	0.323324	1.10917	1.31799	137;;tr|G3XD87|G3XD87_PSEAE Respiratory nitrate reductase beta chain OS=Pseudomonas aeruginosa (strain ATCC 15692 / DSM 22644 / CIP 104116 / JCM 14847 / LMG 12228 / 1C / PRS 101 / PAO1) OX=208964 GN=narH PE=4 SV=1;;G3XD87;;77.258;;18
P45684	rpoS	0.980373	0.545643	0.104623	-0.895377	0.150524	0.100883	-0.499917	-0.594378	326;;sp|P45684|RPOS_PSEAE RNA polymerase sigma factor RpoS OS=Pseudomonas aeruginosa (strain ATCC 15692 / DSM 22644 / CIP 104116 / JCM 14847 / LMG 12228 / 1C / PRS 101 / PAO1) OX=208964 GN=rpoS PE=3 SV=1;;P45684;;153.58;;10
Q9HZU8	PA2899	0.980265	0.545643	0.104649	0.895351	-0.176014	-0.00250436	0.0214786	0.125257	2203;;tr|Q9HZU8|Q9HZU8_PSEAE Probable transcriptional regulator OS=Pseudomonas aeruginosa (strain ATCC 15692 / DSM 22644 / CIP 104116 / JCM 14847 / LMG 12228 / 1C / PRS 101 / PAO1) OX=208964 GN=PA2899 PE=4 SV=1;;Q9HZU8;;10.968;;8
P35482	lapA	0.979385	0.545643	0.104861	-0.895139	-1.22568	-0.973817	-0.726179	-14.1836	293;;sp|P35482|PPBL_PSEAE Alkaline phosphatase L OS=Pseudomonas aeruginosa (strain ATCC 15692 / DSM 22644 / CIP 104116 / JCM 14847 / LMG 12228 / 1C / PRS 101 / PAO1) OX=208964 GN=lapA PE=1 SV=2;;P35482;;1.6773;;1
Q9I541	rimO	0.979187	0.545643	0.104909	0.895091	0.0663042	0.217274	0.10651	0.668843	3311;;sp|Q9I541|RIMO_PSEAE Ribosomal protein S12 methylthiotransferase RimO OS=Pseudomonas aeruginosa (strain ATCC 15692 / DSM 22644 / CIP 104116 / JCM 14847 / LMG 12228 / 1C / PRS 101 / PAO1) OX=208964 GN=rimO PE=3 SV=1;;Q9I541;;85.308;;16
Q9HUC5	hslU	0.976931	0.547037	0.105456	0.894544	0.0577476	0.19456	0.160627	0.30702	848;;sp|Q9HUC5|HSLU_PSEAE ATP-dependent protease ATPase subunit HslU OS=Pseudomonas aeruginosa (strain ATCC 15692 / DSM 22644 / CIP 104116 / JCM 14847 / LMG 12228 / 1C / PRS 101 / PAO1) OX=208964 GN=hslU PE=3 SV=1;;Q9HUC5;;278.94;;37
Q9I3M3	PA1489	0.976375	0.547037	0.10559	0.89441	0.0141339	0.509232	1.17194	1.32741	2990;;tr|Q9I3M3|Q9I3M3_PSEAE Uncharacterized protein OS=Pseudomonas aeruginosa (strain ATCC 15692 / DSM 22644 / CIP 104116 / JCM 14847 / LMG 12228 / 1C / PRS 101 / PAO1) OX=208964 GN=PA1489 PE=4 SV=1;;Q9I3M3;;3.0428;;1
Q9HU18;Q9I561	dctP	0.976276	0.547037	0.105615	-0.894385	-0.648606	-1.05948	-1.76144	-1.8929	756;;sp|Q9HU18|DCTP_PSEAE C4-dicarboxylate-binding periplasmic protein DctP OS=Pseudomonas aeruginosa (strain ATCC 15692 / DSM 22644 / CIP 104116 / JCM 14847 / LMG 12228 / 1C / PRS 101 / PAO1) OX=208964 GN=dctP PE=1 SV=1;;Q9HU18;Q9I561;;269.97;;27;1
Q9HU73	fbp	0.975356	0.547441	0.105838	-0.894162	0.0144128	0.0450363	-0.0184488	-0.0593063	804;;sp|Q9HU73|F16PA_PSEAE Fructose-1,6-bisphosphatase class 1 OS=Pseudomonas aeruginosa (strain ATCC 15692 / DSM 22644 / CIP 104116 / JCM 14847 / LMG 12228 / 1C / PRS 101 / PAO1) OX=208964 GN=fbp PE=3 SV=1;;Q9HU73;;323.31;;19
Q9I174	PA2407	0.973167	0.549416	0.106373	-0.893627	-0.404627	-1.01362	-1.78179	-1.97058	2517;;tr|Q9I174|Q9I174_PSEAE Probable adhesion protein OS=Pseudomonas aeruginosa (strain ATCC 15692 / DSM 22644 / CIP 104116 / JCM 14847 / LMG 12228 / 1C / PRS 101 / PAO1) OX=208964 GN=PA2407 PE=1 SV=1;;Q9I174;;182.18;;12
Q9HYW5	PA3276	0.972418	0.549416	0.106557	-0.893443	-0.0124619	0.048021	-0.389169	-0.490754	1954;;tr|Q9HYW5|Q9HYW5_PSEAE Uncharacterized protein OS=Pseudomonas aeruginosa (strain ATCC 15692 / DSM 22644 / CIP 104116 / JCM 14847 / LMG 12228 / 1C / PRS 101 / PAO1) OX=208964 GN=PA3276 PE=4 SV=1;;Q9HYW5;;1.5587;;1
Q9I6J8	aguB	0.971986	0.549416	0.106663	-0.893337	0.0204481	-0.148451	-0.62844	-0.695836	3637;;tr|Q9I6J8|Q9I6J8_PSEAE N-carbamoylputrescine amidohydrolase OS=Pseudomonas aeruginosa (strain ATCC 15692 / DSM 22644 / CIP 104116 / JCM 14847 / LMG 12228 / 1C / PRS 101 / PAO1) OX=208964 GN=aguB PE=4 SV=1;;Q9I6J8;;84.275;;12
Q9I5H3	PA0756	0.971402	0.549416	0.106807	0.893193	-0.677732	-0.0689187	-0.313628	0.572074	3392;;tr|Q9I5H3|Q9I5H3_PSEAE Probable two-component response regulator OS=Pseudomonas aeruginosa (strain ATCC 15692 / DSM 22644 / CIP 104116 / JCM 14847 / LMG 12228 / 1C / PRS 101 / PAO1) OX=208964 GN=PA0756 PE=4 SV=1;;Q9I5H3;;12.541;;6
Q9HVH7	mscL	0.969261	0.550869	0.107334	0.892666	-0.127239	0.150091	0.0135392	0.510881	1130;;sp|Q9HVH7|MSCL_PSEAE Large-conductance mechanosensitive channel OS=Pseudomonas aeruginosa (strain ATCC 15692 / DSM 22644 / CIP 104116 / JCM 14847 / LMG 12228 / 1C / PRS 101 / PAO1) OX=208964 GN=mscL PE=3 SV=1;;Q9HVH7;;95.754;;7
Q9HXN2	purL	0.969065	0.550869	0.107383	-0.892617	0.0583012	-0.00370707	-0.135206	-0.15549	1676;;sp|Q9HXN2|PUR4_PSEAE Phosphoribosylformylglycinamidine synthase OS=Pseudomonas aeruginosa (strain ATCC 15692 / DSM 22644 / CIP 104116 / JCM 14847 / LMG 12228 / 1C / PRS 101 / PAO1) OX=208964 GN=purL PE=3 SV=1;;Q9HXN2;;323.31;;66
Q9HYF4	mqo1	0.968186	0.551232	0.1076	0.8924	-0.018013	-0.0558874	0.216997	0.27927	1855;;sp|Q9HYF4|MQO1_PSEAE Probable malate:quinone oxidoreductase 1 OS=Pseudomonas aeruginosa (strain ATCC 15692 / DSM 22644 / CIP 104116 / JCM 14847 / LMG 12228 / 1C / PRS 101 / PAO1) OX=208964 GN=mqo1 PE=3 SV=1;;Q9HYF4;;290.86;;28
Q9HX24	sltB1	0.966987	0.551981	0.107898	-0.892102	-0.24228	-0.610804	-1.37193	-1.48937	1525;;tr|Q9HX24|Q9HX24_PSEAE Soluble lytic transglycosylase B OS=Pseudomonas aeruginosa (strain ATCC 15692 / DSM 22644 / CIP 104116 / JCM 14847 / LMG 12228 / 1C / PRS 101 / PAO1) OX=208964 GN=sltB1 PE=1 SV=1;;Q9HX24;;42.869;;13
Q06198	algU	0.966411	0.551981	0.108041	0.891959	-0.0822752	0.530766	0.719817	1.0146	413;;sp|Q06198|RPSH_PSEAE RNA polymerase sigma-H factor OS=Pseudomonas aeruginosa (strain ATCC 15692 / DSM 22644 / CIP 104116 / JCM 14847 / LMG 12228 / 1C / PRS 101 / PAO1) OX=208964 GN=algU PE=1 SV=1;;Q06198;;151.93;;8
Q9HZC0	nadK	0.96577	0.552035	0.108201	-0.891799	0.246025	0.235882	-0.0277359	-0.0680079	2060;;sp|Q9HZC0|NADK_PSEAE NAD kinase OS=Pseudomonas aeruginosa (strain ATCC 15692 / DSM 22644 / CIP 104116 / JCM 14847 / LMG 12228 / 1C / PRS 101 / PAO1) OX=208964 GN=nadK PE=1 SV=1;;Q9HZC0;;85.84;;11
Q9I3B2	fabB	0.964807	0.552035	0.108441	-0.891559	0.184888	-0.0156333	-0.346483	-0.405718	2914;;tr|Q9I3B2|Q9I3B2_PSEAE Beta-ketoacyl-ACP synthase I OS=Pseudomonas aeruginosa (strain ATCC 15692 / DSM 22644 / CIP 104116 / JCM 14847 / LMG 12228 / 1C / PRS 101 / PAO1) OX=208964 GN=fabB PE=3 SV=1;;Q9I3B2;;323.31;;17
P27017	amiC	0.963345	0.552035	0.108806	-0.891194	0.363188	-0.661038	-0.500557	-1.40668	267;;sp|P27017|AMIC_PSEAE Aliphatic amidase expression-regulating protein OS=Pseudomonas aeruginosa (strain ATCC 15692 / DSM 22644 / CIP 104116 / JCM 14847 / LMG 12228 / 1C / PRS 101 / PAO1) OX=208964 GN=amiC PE=1 SV=5;;P27017;;6.8453;;4
Q9HT17	atpH	0.962135	0.552035	0.10911	0.89089	-0.206064	0.00615018	0.475401	0.542632	500;;sp|Q9HT17|ATPD_PSEAE ATP synthase subunit delta OS=Pseudomonas aeruginosa (strain ATCC 15692 / DSM 22644 / CIP 104116 / JCM 14847 / LMG 12228 / 1C / PRS 101 / PAO1) OX=208964 GN=atpH PE=3 SV=1;;Q9HT17;;278.3;;17
Q9I690	PA0423	0.962002	0.552035	0.109144	-0.890856	-0.228745	-1.01269	-1.86649	-2.10186	3552;;sp|Q9I690|Y423_PSEAE UPF0312 protein PA0423 OS=Pseudomonas aeruginosa (strain ATCC 15692 / DSM 22644 / CIP 104116 / JCM 14847 / LMG 12228 / 1C / PRS 101 / PAO1) OX=208964 GN=PA0423 PE=1 SV=1;;Q9I690;;323.31;;22
Q9HWQ8	hpcC	0.961456	0.552035	0.109281	-0.890719	-0.0852905	0.693073	-0.162984	-2.14882	1458;;tr|Q9HWQ8|Q9HWQ8_PSEAE 5-carboxy-2-hydroxymuconate semialdehyde dehydrogenase OS=Pseudomonas aeruginosa (strain ATCC 15692 / DSM 22644 / CIP 104116 / JCM 14847 / LMG 12228 / 1C / PRS 101 / PAO1) OX=208964 GN=hpcC PE=3 SV=1;;Q9HWQ8;;11.25;;6
Q9HV20	PA4788	0.960897	0.552035	0.109422	0.890578	0.267343	0.369422	0.306458	0.553075	1008;;tr|Q9HV20|Q9HV20_PSEAE MaoC-like domain-containing protein OS=Pseudomonas aeruginosa (strain ATCC 15692 / DSM 22644 / CIP 104116 / JCM 14847 / LMG 12228 / 1C / PRS 101 / PAO1) OX=208964 GN=PA4788 PE=4 SV=1;;Q9HV20;;44.292;;11
Q03024	aprD	0.959031	0.552035	0.109893	-0.890107	0.153042	-1.06467	-2.69129	-3.03738	401;;sp|Q03024|APRD_PSEAE Alkaline protease secretion ATP-binding protein AprD OS=Pseudomonas aeruginosa (strain ATCC 15692 / DSM 22644 / CIP 104116 / JCM 14847 / LMG 12228 / 1C / PRS 101 / PAO1) OX=208964 GN=aprD PE=3 SV=1;;Q03024;;36.959;;12
Q9HVU6	PA4475	0.958808	0.552035	0.109949	-0.890051	-0.0460275	-0.135674	-0.421094	-0.456418	1225;;tr|Q9HVU6|Q9HVU6_PSEAE CN hydrolase domain-containing protein OS=Pseudomonas aeruginosa (strain ATCC 15692 / DSM 22644 / CIP 104116 / JCM 14847 / LMG 12228 / 1C / PRS 101 / PAO1) OX=208964 GN=PA4475 PE=3 SV=1;;Q9HVU6;;83.43;;17
Q9HV37	lldD	0.958717	0.552035	0.109972	0.890028	0.0962232	0.287002	0.802895	0.869108	1019;;sp|Q9HV37|LLDD_PSEAE L-lactate dehydrogenase OS=Pseudomonas aeruginosa (strain ATCC 15692 / DSM 22644 / CIP 104116 / JCM 14847 / LMG 12228 / 1C / PRS 101 / PAO1) OX=208964 GN=lldD PE=3 SV=1;;Q9HV37;;68.461;;13
Q9HT11	soj	0.958265	0.552035	0.110087	0.889913	0.0789113	0.42768	0.398717	0.669645	495;;tr|Q9HT11|Q9HT11_PSEAE Chromosome partitioning protein Soj OS=Pseudomonas aeruginosa (strain ATCC 15692 / DSM 22644 / CIP 104116 / JCM 14847 / LMG 12228 / 1C / PRS 101 / PAO1) OX=208964 GN=soj PE=4 SV=1;;Q9HT11;;86.328;;8
Q9I695	PA0418	0.955845	0.552035	0.110702	-0.889298	-0.00803652	0.118501	-0.0819841	-0.275735	3557;;tr|Q9I695|Q9I695_PSEAE Uncharacterized protein OS=Pseudomonas aeruginosa (strain ATCC 15692 / DSM 22644 / CIP 104116 / JCM 14847 / LMG 12228 / 1C / PRS 101 / PAO1) OX=208964 GN=PA0418 PE=4 SV=1;;Q9I695;;24.245;;15
Q9I2X1	PA1768	0.955101	0.552035	0.110892	-0.889108	-0.156253	-0.877311	-1.10944	-1.44156	2824;;tr|Q9I2X1|Q9I2X1_PSEAE Zn_protease domain-containing protein OS=Pseudomonas aeruginosa (strain ATCC 15692 / DSM 22644 / CIP 104116 / JCM 14847 / LMG 12228 / 1C / PRS 101 / PAO1) OX=208964 GN=PA1768 PE=4 SV=1;;Q9I2X1;;25.528;;10
Q9I658	PA0460	0.954454	0.552035	0.111057	0.888943	-1.7542	-1.25545	-0.180446	-0.0333909	3528;;tr|Q9I658|Q9I658_PSEAE Uncharacterized protein OS=Pseudomonas aeruginosa (strain ATCC 15692 / DSM 22644 / CIP 104116 / JCM 14847 / LMG 12228 / 1C / PRS 101 / PAO1) OX=208964 GN=PA0460 PE=4 SV=1;;Q9I658;;323.31;;7
Q9HW31	PA4371	0.953655	0.552035	0.111261	-0.888739	-0.0436312	-0.0565587	-0.000828064	-0.927946	1304;;tr|Q9HW31|Q9HW31_PSEAE Cytochrome c domain-containing protein OS=Pseudomonas aeruginosa (strain ATCC 15692 / DSM 22644 / CIP 104116 / JCM 14847 / LMG 12228 / 1C / PRS 101 / PAO1) OX=208964 GN=PA4371 PE=4 SV=1;;Q9HW31;;102.21;;18
Q9I1N8	pslA	0.953045	0.552035	0.111418	0.888582	-0.2088	0.164525	0.623572	0.727271	2611;;tr|Q9I1N8|Q9I1N8_PSEAE PslA OS=Pseudomonas aeruginosa (strain ATCC 15692 / DSM 22644 / CIP 104116 / JCM 14847 / LMG 12228 / 1C / PRS 101 / PAO1) OX=208964 GN=pslA PE=3 SV=1;;Q9I1N8;;43.291;;11
Q9HV58	rpsO	0.952861	0.552035	0.111465	0.888535	-0.297448	0.123974	0.552694	0.675803	1037;;sp|Q9HV58|RS15_PSEAE 30S ribosomal protein S15 OS=Pseudomonas aeruginosa (strain ATCC 15692 / DSM 22644 / CIP 104116 / JCM 14847 / LMG 12228 / 1C / PRS 101 / PAO1) OX=208964 GN=rpsO PE=3 SV=1;;Q9HV58;;257.53;;8
Q9I666	PA0452	0.952787	0.552035	0.111484	-0.888516	0.0177286	-0.192324	-0.912754	-0.996646	3533;;tr|Q9I666|Q9I666_PSEAE Probable stomatin-like protein OS=Pseudomonas aeruginosa (strain ATCC 15692 / DSM 22644 / CIP 104116 / JCM 14847 / LMG 12228 / 1C / PRS 101 / PAO1) OX=208964 GN=PA0452 PE=3 SV=1;;Q9I666;;3.6192;;4
G3XCX6	popN	0.952126	0.552035	0.111654	-0.888346	-0.146048	-0.797877	-0.384378	-1.98157	62;;tr|G3XCX6|G3XCX6_PSEAE Type III secretion outer membrane protein PopN OS=Pseudomonas aeruginosa (strain ATCC 15692 / DSM 22644 / CIP 104116 / JCM 14847 / LMG 12228 / 1C / PRS 101 / PAO1) OX=208964 GN=popN PE=4 SV=1;;G3XCX6;;6.3765;;3
Q9HZK9	nqrD	0.952005	0.552035	0.111685	0.888315	0.629496	0.505428	0.898684	1.03885	2137;;sp|Q9HZK9|NQRD_PSEAE Na(+)-translocating NADH-quinone reductase subunit D OS=Pseudomonas aeruginosa (strain ATCC 15692 / DSM 22644 / CIP 104116 / JCM 14847 / LMG 12228 / 1C / PRS 101 / PAO1) OX=208964 GN=nqrD PE=3 SV=1;;Q9HZK9;;-2;;2
Q9HVM0	PA4564	0.951937	0.552035	0.111703	-0.888297	-0.566203	-0.7116	-1.52504	-1.62035	1166;;tr|Q9HVM0|Q9HVM0_PSEAE Uncharacterized protein OS=Pseudomonas aeruginosa (strain ATCC 15692 / DSM 22644 / CIP 104116 / JCM 14847 / LMG 12228 / 1C / PRS 101 / PAO1) OX=208964 GN=PA4564 PE=4 SV=1;;Q9HVM0;;14.472;;5
Q9HTG6	dgcA	0.951687	0.552035	0.111767	0.888233	0.082049	0.234737	0.539548	0.58233	607;;tr|Q9HTG6|Q9HTG6_PSEAE DgcA, Dimethylglycine catabolism OS=Pseudomonas aeruginosa (strain ATCC 15692 / DSM 22644 / CIP 104116 / JCM 14847 / LMG 12228 / 1C / PRS 101 / PAO1) OX=208964 GN=dgcA PE=3 SV=1;;Q9HTG6;;99.914;;22
O30506	aotP	0.951574	0.552035	0.111796	0.888204	0.160295	0.171241	0.270088	0.282381	156;;sp|O30506|AOTP_PSEAE Arginine/ornithine transport ATP-binding protein AotP OS=Pseudomonas aeruginosa (strain ATCC 15692 / DSM 22644 / CIP 104116 / JCM 14847 / LMG 12228 / 1C / PRS 101 / PAO1) OX=208964 GN=aotP PE=3 SV=2;;O30506;;36.915;;13
Q9HW75	PA4326	0.951048	0.552035	0.111931	-0.888069	-0.211328	-0.172665	-0.199487	-0.407791	1335;;tr|Q9HW75|Q9HW75_PSEAE Uncharacterized protein OS=Pseudomonas aeruginosa (strain ATCC 15692 / DSM 22644 / CIP 104116 / JCM 14847 / LMG 12228 / 1C / PRS 101 / PAO1) OX=208964 GN=PA4326 PE=4 SV=1;;Q9HW75;;66.161;;3
Q9I3P8	flhF	0.950777	0.552035	0.112001	-0.887999	-0.476338	0.036649	-0.891647	-1.58298	3009;;sp|Q9I3P8|FLHF_PSEAE Flagellar biosynthesis protein FlhF OS=Pseudomonas aeruginosa (strain ATCC 15692 / DSM 22644 / CIP 104116 / JCM 14847 / LMG 12228 / 1C / PRS 101 / PAO1) OX=208964 GN=flhF PE=3 SV=1;;Q9I3P8;;11.67;;6
Q9HZP1	PA2957	0.95066	0.552035	0.112031	0.887969	0.056369	0.164398	0.424391	0.456963	2166;;tr|Q9HZP1|Q9HZP1_PSEAE Probable transcriptional regulator OS=Pseudomonas aeruginosa (strain ATCC 15692 / DSM 22644 / CIP 104116 / JCM 14847 / LMG 12228 / 1C / PRS 101 / PAO1) OX=208964 GN=PA2957 PE=4 SV=1;;Q9HZP1;;34.264;;7
P42512	fptA	0.950121	0.552035	0.112171	-0.887829	-0.0373958	-0.433203	-0.894762	-1.00417	308;;sp|P42512|FPTA_PSEAE Fe(3+)-pyochelin receptor OS=Pseudomonas aeruginosa (strain ATCC 15692 / DSM 22644 / CIP 104116 / JCM 14847 / LMG 12228 / 1C / PRS 101 / PAO1) OX=208964 GN=fptA PE=1 SV=1;;P42512;;323.31;;37
Q9I6W2	PA0170	0.949862	0.552035	0.112238	-0.887762	-0.0603056	0.00681424	-0.056835	-0.266366	3697;;tr|Q9I6W2|Q9I6W2_PSEAE SiaC domain-containing protein OS=Pseudomonas aeruginosa (strain ATCC 15692 / DSM 22644 / CIP 104116 / JCM 14847 / LMG 12228 / 1C / PRS 101 / PAO1) OX=208964 GN=PA0170 PE=1 SV=1;;Q9I6W2;;49.786;;5
Q9HWY3	PA4045	0.949288	0.552035	0.112386	-0.887614	0.400769	0.030039	0.307185	-0.910623	1498;;tr|Q9HWY3|Q9HWY3_PSEAE Fe/B12 periplasmic-binding domain-containing protein OS=Pseudomonas aeruginosa (strain ATCC 15692 / DSM 22644 / CIP 104116 / JCM 14847 / LMG 12228 / 1C / PRS 101 / PAO1) OX=208964 GN=PA4045 PE=4 SV=1;;Q9HWY3;;2.4946;;1
Q9I2M6	PA1870	0.948865	0.552035	0.112495	0.887505	-0.316825	0.255619	0.186408	0.650367	2758;;tr|Q9I2M6|Q9I2M6_PSEAE Uncharacterized protein OS=Pseudomonas aeruginosa (strain ATCC 15692 / DSM 22644 / CIP 104116 / JCM 14847 / LMG 12228 / 1C / PRS 101 / PAO1) OX=208964 GN=PA1870 PE=4 SV=1;;Q9I2M6;;7.3628;;4
Q9HYQ6	plpD	0.948403	0.552035	0.112615	0.887385	-0.504344	-0.334381	-0.111256	-0.0659437	1915;;tr|Q9HYQ6|Q9HYQ6_PSEAE Patatin-like protein, PlpD OS=Pseudomonas aeruginosa (strain ATCC 15692 / DSM 22644 / CIP 104116 / JCM 14847 / LMG 12228 / 1C / PRS 101 / PAO1) OX=208964 GN=plpD PE=1 SV=1;;Q9HYQ6;;58.456;;18
Q9I436	PA1308	0.947505	0.552406	0.112848	0.887152	0.322323	0.220001	0.549705	0.663508	3080;;tr|Q9I436|Q9I436_PSEAE Uncharacterized protein OS=Pseudomonas aeruginosa (strain ATCC 15692 / DSM 22644 / CIP 104116 / JCM 14847 / LMG 12228 / 1C / PRS 101 / PAO1) OX=208964 GN=PA1308 PE=4 SV=1;;Q9I436;;37.88;;3
Q9HU78	hutC	0.946978	0.552406	0.112985	-0.887015	-0.121047	-0.311723	-0.467929	-0.526722	809;;sp|Q9HU78|HUTC_PSEAE Histidine utilization repressor OS=Pseudomonas aeruginosa (strain ATCC 15692 / DSM 22644 / CIP 104116 / JCM 14847 / LMG 12228 / 1C / PRS 101 / PAO1) OX=208964 GN=hutC PE=3 SV=1;;Q9HU78;;50.739;;11
Q9HUA0	PA5083	0.946131	0.552458	0.113206	-0.886794	0.04288	0.369025	-0.387861	-0.767243	825;;tr|Q9HUA0|Q9HUA0_PSEAE Uncharacterized protein OS=Pseudomonas aeruginosa (strain ATCC 15692 / DSM 22644 / CIP 104116 / JCM 14847 / LMG 12228 / 1C / PRS 101 / PAO1) OX=208964 GN=PA5083 PE=4 SV=1;;Q9HUA0;;14;;2
Q9HWV0	PA4078	0.944799	0.552458	0.113554	0.886446	0.0674072	0.484003	0.448688	0.764752	1472;;tr|Q9HWV0|Q9HWV0_PSEAE Probable nonribosomal peptide synthetase OS=Pseudomonas aeruginosa (strain ATCC 15692 / DSM 22644 / CIP 104116 / JCM 14847 / LMG 12228 / 1C / PRS 101 / PAO1) OX=208964 GN=PA4078 PE=4 SV=1;;Q9HWV0;;323.31;;39
Q9HZ71	rpsA	0.944768	0.552458	0.113562	0.886438	-0.000461574	0.127662	0.358039	0.391143	2035;;sp|Q9HZ71|RS1_PSEAE 30S ribosomal protein S1 OS=Pseudomonas aeruginosa (strain ATCC 15692 / DSM 22644 / CIP 104116 / JCM 14847 / LMG 12228 / 1C / PRS 101 / PAO1) OX=208964 GN=rpsA PE=3 SV=1;;Q9HZ71;;323.31;;51
Q9HYG5	PA3441	0.94286	0.552458	0.114062	-0.885938	-0.100039	-1.37168	-1.51841	-2.23958	1863;;tr|Q9HYG5|Q9HYG5_PSEAE Probable molybdopterin-binding protein OS=Pseudomonas aeruginosa (strain ATCC 15692 / DSM 22644 / CIP 104116 / JCM 14847 / LMG 12228 / 1C / PRS 101 / PAO1) OX=208964 GN=PA3441 PE=4 SV=1;;Q9HYG5;;46.627;;2
Q9HY79	bfrB	0.942297	0.552458	0.11421	-0.88579	0.495278	0.0618057	0.233357	-0.348359	1817;;tr|Q9HY79|Q9HY79_PSEAE Bacterioferritin OS=Pseudomonas aeruginosa (strain ATCC 15692 / DSM 22644 / CIP 104116 / JCM 14847 / LMG 12228 / 1C / PRS 101 / PAO1) OX=208964 GN=bfrB PE=1 SV=1;;Q9HY79;;80.782;;12
Q9HUK7	fimW	0.941577	0.552458	0.114399	-0.885601	-0.0142833	-0.127336	-0.391518	-0.422464	909;;sp|Q9HUK7|FIMW_PSEAE Cyclic-di-GMP receptor FimW OS=Pseudomonas aeruginosa (strain ATCC 15692 / DSM 22644 / CIP 104116 / JCM 14847 / LMG 12228 / 1C / PRS 101 / PAO1) OX=208964 GN=fimW PE=1 SV=2;;Q9HUK7;;184.95;;27
Q9HVQ7	piuC	0.940924	0.552458	0.114571	-0.885429	0.046556	0.237238	-0.938711	-1.1902	1191;;sp|Q9HVQ7|PIUC_PSEAE PKHD-type hydroxylase PiuC OS=Pseudomonas aeruginosa (strain ATCC 15692 / DSM 22644 / CIP 104116 / JCM 14847 / LMG 12228 / 1C / PRS 101 / PAO1) OX=208964 GN=piuC PE=3 SV=1;;Q9HVQ7;;40.164;;10
Q9I1E8	PA2330	0.940667	0.552458	0.114639	-0.885361	0.0408821	-0.0691346	-1.54892	-1.72669	2558;;tr|Q9I1E8|Q9I1E8_PSEAE Acyl-CoA_dh_N domain-containing protein OS=Pseudomonas aeruginosa (strain ATCC 15692 / DSM 22644 / CIP 104116 / JCM 14847 / LMG 12228 / 1C / PRS 101 / PAO1) OX=208964 GN=PA2330 PE=4 SV=1;;Q9I1E8;;121.18;;18
Q9HU53	gpmI	0.939321	0.552458	0.114995	0.885005	0.0025218	-0.0305473	-0.00594287	0.139671	788;;sp|Q9HU53|GPMI_PSEAE 2,3-bisphosphoglycerate-independent phosphoglycerate mutase OS=Pseudomonas aeruginosa (strain ATCC 15692 / DSM 22644 / CIP 104116 / JCM 14847 / LMG 12228 / 1C / PRS 101 / PAO1) OX=208964 GN=gpmI PE=3 SV=1;;Q9HU53;;315.58;;24
Q9I084	PA2759	0.939113	0.552458	0.11505	0.88495	-0.097842	0.184075	0.701962	0.771689	2295;;tr|Q9I084|Q9I084_PSEAE Uncharacterized protein OS=Pseudomonas aeruginosa (strain ATCC 15692 / DSM 22644 / CIP 104116 / JCM 14847 / LMG 12228 / 1C / PRS 101 / PAO1) OX=208964 GN=PA2759 PE=4 SV=1;;Q9I084;;1.5887;;2
Q9HYB4	nth	0.938839	0.552458	0.115123	-0.884877	0.146773	-0.000469322	-0.00308271	-0.0976683	1828;;tr|Q9HYB4|Q9HYB4_PSEAE Endonuclease III OS=Pseudomonas aeruginosa (strain ATCC 15692 / DSM 22644 / CIP 104116 / JCM 14847 / LMG 12228 / 1C / PRS 101 / PAO1) OX=208964 GN=nth PE=3 SV=1;;Q9HYB4;;47.995;;11
Q9HX84	PA3932	0.938092	0.552458	0.115321	-0.884679	-0.183101	-0.931136	-1.89924	-2.08603	1570;;tr|Q9HX84|Q9HX84_PSEAE Probable transcriptional regulator OS=Pseudomonas aeruginosa (strain ATCC 15692 / DSM 22644 / CIP 104116 / JCM 14847 / LMG 12228 / 1C / PRS 101 / PAO1) OX=208964 GN=PA3932 PE=4 SV=1;;Q9HX84;;34.667;;11
Q9I4L0	cobB1	0.936668	0.552458	0.1157	-0.8843	0.241004	0.0243742	-0.18273	-0.242196	3181;;sp|Q9I4L0|NPD1_PSEAE NAD-dependent protein deacylase 1 OS=Pseudomonas aeruginosa (strain ATCC 15692 / DSM 22644 / CIP 104116 / JCM 14847 / LMG 12228 / 1C / PRS 101 / PAO1) OX=208964 GN=cobB1 PE=3 SV=1;;Q9I4L0;;24.202;;5
Q9I015	PA2828	0.936604	0.552458	0.115717	-0.884283	0.0131054	0.118263	-0.310429	-0.42622	2248;;tr|Q9I015|Q9I015_PSEAE Probable aminotransferase OS=Pseudomonas aeruginosa (strain ATCC 15692 / DSM 22644 / CIP 104116 / JCM 14847 / LMG 12228 / 1C / PRS 101 / PAO1) OX=208964 GN=PA2828 PE=4 SV=1;;Q9I015;;186.63;;18
Q9HZL8	PA2986	0.934361	0.552458	0.116316	0.883684	-0.122839	0.463886	1.06748	1.22173	2144;;tr|Q9HZL8|Q9HZL8_PSEAE Uncharacterized protein OS=Pseudomonas aeruginosa (strain ATCC 15692 / DSM 22644 / CIP 104116 / JCM 14847 / LMG 12228 / 1C / PRS 101 / PAO1) OX=208964 GN=PA2986 PE=3 SV=1;;Q9HZL8;;108.06;;15
Q9HTQ5	PA5299	0.933835	0.552458	0.116457	0.883543	0.0239474	0.68643	1.03179	1.26936	668;;tr|Q9HTQ5|Q9HTQ5_PSEAE AcetylCoA_hyd_C domain-containing protein OS=Pseudomonas aeruginosa (strain ATCC 15692 / DSM 22644 / CIP 104116 / JCM 14847 / LMG 12228 / 1C / PRS 101 / PAO1) OX=208964 GN=PA5299 PE=4 SV=1;;Q9HTQ5;;50.073;;13
Q9I6I3	PA0308	0.931847	0.552458	0.116991	0.883009	-0.337646	-0.2183	0.740898	0.839742	3623;;tr|Q9I6I3|Q9I6I3_PSEAE Hydrolase_4 domain-containing protein OS=Pseudomonas aeruginosa (strain ATCC 15692 / DSM 22644 / CIP 104116 / JCM 14847 / LMG 12228 / 1C / PRS 101 / PAO1) OX=208964 GN=PA0308 PE=4 SV=1;;Q9I6I3;;47.507;;8
Q9I169	PA2412	0.931756	0.552458	0.117016	-0.882984	0.281992	0.0488806	-1.17003	-1.28742	2512;;tr|Q9I169|Q9I169_PSEAE MbtH domain-containing protein OS=Pseudomonas aeruginosa (strain ATCC 15692 / DSM 22644 / CIP 104116 / JCM 14847 / LMG 12228 / 1C / PRS 101 / PAO1) OX=208964 GN=PA2412 PE=1 SV=1;;Q9I169;;16.45;;2
Q9HWX7	thiL	0.931352	0.552458	0.117124	-0.882876	0.718793	0.288217	0.660477	-1.07987	1492;;tr|Q9HWX7|Q9HWX7_PSEAE Thiamine-monophosphate kinase OS=Pseudomonas aeruginosa (strain ATCC 15692 / DSM 22644 / CIP 104116 / JCM 14847 / LMG 12228 / 1C / PRS 101 / PAO1) OX=208964 GN=thiL PE=3 SV=1;;Q9HWX7;;10.38;;5
Q9HW86	mvaT	0.931224	0.552458	0.117159	0.882841	-0.261351	-0.304464	0.0511064	0.115138	1345;;tr|Q9HW86|Q9HW86_PSEAE MvaT OS=Pseudomonas aeruginosa (strain ATCC 15692 / DSM 22644 / CIP 104116 / JCM 14847 / LMG 12228 / 1C / PRS 101 / PAO1) OX=208964 GN=mvaT PE=1 SV=1;;Q9HW86;;292;;20
Q9ZFE4	fabI	0.931127	0.552458	0.117185	-0.882815	-0.0458789	-0.0382612	-0.383301	-0.430535	3838;;sp|Q9ZFE4|FABI_PSEAE Enoyl-[acyl-carrier-protein] reductase [NADH] FabI OS=Pseudomonas aeruginosa (strain ATCC 15692 / DSM 22644 / CIP 104116 / JCM 14847 / LMG 12228 / 1C / PRS 101 / PAO1) OX=208964 GN=fabI PE=1 SV=1;;Q9ZFE4;;69.067;;11
G3XD12	hcnC	0.931015	0.552458	0.117215	0.882785	0.173992	0.305056	0.251261	0.428236	88;;sp|G3XD12|HCNC_PSEAE Hydrogen cyanide synthase subunit HcnC OS=Pseudomonas aeruginosa (strain ATCC 15692 / DSM 22644 / CIP 104116 / JCM 14847 / LMG 12228 / 1C / PRS 101 / PAO1) OX=208964 GN=hcnC PE=1 SV=1;;G3XD12;;28.511;;8
Q9HWY0	PA4048	0.93098	0.552458	0.117225	-0.882775	0.68235	-0.782161	-1.51956	-2.04766	1495;;tr|Q9HWY0|Q9HWY0_PSEAE Uncharacterized protein OS=Pseudomonas aeruginosa (strain ATCC 15692 / DSM 22644 / CIP 104116 / JCM 14847 / LMG 12228 / 1C / PRS 101 / PAO1) OX=208964 GN=PA4048 PE=4 SV=1;;Q9HWY0;;8.2373;;3
Q9HUL7	amiB	0.930652	0.552458	0.117313	-0.882687	0.126064	-0.450876	-1.34343	-1.47554	919;;tr|Q9HUL7|Q9HUL7_PSEAE N-acetylmuramoyl-L-alanine amidase OS=Pseudomonas aeruginosa (strain ATCC 15692 / DSM 22644 / CIP 104116 / JCM 14847 / LMG 12228 / 1C / PRS 101 / PAO1) OX=208964 GN=amiB PE=4 SV=1;;Q9HUL7;;107.91;;17
Q9I0K5	PA2633	0.930452	0.552458	0.117368	-0.882632	-0.0340156	-1.63874	-1.53201	-2.68179	2371;;tr|Q9I0K5|Q9I0K5_PSEAE Secretin_N domain-containing protein OS=Pseudomonas aeruginosa (strain ATCC 15692 / DSM 22644 / CIP 104116 / JCM 14847 / LMG 12228 / 1C / PRS 101 / PAO1) OX=208964 GN=PA2633 PE=3 SV=1;;Q9I0K5;;105.23;;10
Q9HUA6	opgH	0.930338	0.552458	0.117398	0.882602	-0.064391	0.563259	0.941548	1.14929	830;;sp|Q9HUA6|OPGH_PSEAE Glucans biosynthesis glucosyltransferase H OS=Pseudomonas aeruginosa (strain ATCC 15692 / DSM 22644 / CIP 104116 / JCM 14847 / LMG 12228 / 1C / PRS 101 / PAO1) OX=208964 GN=opgH PE=3 SV=1;;Q9HUA6;;203.87;;23
Q9I4G4	napB	0.9295	0.552458	0.117625	-0.882375	-0.657182	-1.65923	-1.7493	-2.31979	3152;;tr|Q9I4G4|Q9I4G4_PSEAE Periplasmic nitrate reductase, electron transfer subunit OS=Pseudomonas aeruginosa (strain ATCC 15692 / DSM 22644 / CIP 104116 / JCM 14847 / LMG 12228 / 1C / PRS 101 / PAO1) OX=208964 GN=napB PE=3 SV=1;;Q9I4G4;;13.193;;5
Q9I073	PA2770	0.929207	0.552458	0.117704	0.882296	-0.15398	-0.186773	0.128663	0.182022	2289;;sp|Q9I073|Y2770_PSEAE Uncharacterized isomerase PA2770 OS=Pseudomonas aeruginosa (strain ATCC 15692 / DSM 22644 / CIP 104116 / JCM 14847 / LMG 12228 / 1C / PRS 101 / PAO1) OX=208964 GN=PA2770 PE=3 SV=1;;Q9I073;;15.566;;5
Q9I6M5	davD	0.928319	0.552458	0.117945	0.882055	0.0118658	0.127582	0.192386	0.23174	3657;;sp|Q9I6M5|DAVD_PSEAE Glutarate-semialdehyde dehydrogenase OS=Pseudomonas aeruginosa (strain ATCC 15692 / DSM 22644 / CIP 104116 / JCM 14847 / LMG 12228 / 1C / PRS 101 / PAO1) OX=208964 GN=davD PE=1 SV=1;;Q9I6M5;;323.31;;34
Q9HX95	moaC	0.926615	0.552458	0.118409	-0.881591	0.0678542	0.0300796	0.0696285	-0.152468	1578;;sp|Q9HX95|MOAC_PSEAE Cyclic pyranopterin monophosphate synthase OS=Pseudomonas aeruginosa (strain ATCC 15692 / DSM 22644 / CIP 104116 / JCM 14847 / LMG 12228 / 1C / PRS 101 / PAO1) OX=208964 GN=moaC PE=3 SV=1;;Q9HX95;;53.302;;11
Q9HZK0	nagZ	0.926596	0.552458	0.118414	0.881586	-0.259276	0.0124446	0.467777	0.52754	2128;;sp|Q9HZK0|NAGZ_PSEAE Beta-hexosaminidase OS=Pseudomonas aeruginosa (strain ATCC 15692 / DSM 22644 / CIP 104116 / JCM 14847 / LMG 12228 / 1C / PRS 101 / PAO1) OX=208964 GN=nagZ PE=1 SV=1;;Q9HZK0;;120.74;;15
Q9HUU8	ureA	0.926402	0.552458	0.118467	0.881533	-0.198541	-0.19634	-0.206877	-0.071605	974;;sp|Q9HUU8|URE3_PSEAE Urease subunit gamma OS=Pseudomonas aeruginosa (strain ATCC 15692 / DSM 22644 / CIP 104116 / JCM 14847 / LMG 12228 / 1C / PRS 101 / PAO1) OX=208964 GN=ureA PE=3 SV=1;;Q9HUU8;;24.009;;4
G3XCU5	vreR	0.926329	0.552458	0.118487	0.881513	-16.3458	-16.3458	-1.84125	-0.0288575	40;;tr|G3XCU5|G3XCU5_PSEAE Sigma factor regulator, VreR OS=Pseudomonas aeruginosa (strain ATCC 15692 / DSM 22644 / CIP 104116 / JCM 14847 / LMG 12228 / 1C / PRS 101 / PAO1) OX=208964 GN=vreR PE=4 SV=1;;G3XCU5;;-2;;1
Q9I325	pcrH	0.925607	0.552458	0.118684	-0.881316	-1.69407	-1.34664	-1.51359	-3.81009	2863;;tr|Q9I325|Q9I325_PSEAE Regulatory protein PcrH OS=Pseudomonas aeruginosa (strain ATCC 15692 / DSM 22644 / CIP 104116 / JCM 14847 / LMG 12228 / 1C / PRS 101 / PAO1) OX=208964 GN=pcrH PE=1 SV=1;;Q9I325;;3.6295;;1
Q9I465	cobT	0.925128	0.552458	0.118815	-0.881185	0.182844	0.179423	-0.200262	-0.246224	3103;;sp|Q9I465|COBT_PSEAE Nicotinate-nucleotide--dimethylbenzimidazole phosphoribosyltransferase OS=Pseudomonas aeruginosa (strain ATCC 15692 / DSM 22644 / CIP 104116 / JCM 14847 / LMG 12228 / 1C / PRS 101 / PAO1) OX=208964 GN=cobT PE=3 SV=1;;Q9I465;;16.654;;5
Q9I650	PA0468	0.924419	0.552458	0.119009	-0.880991	-0.949505	-1.63281	-2.39185	-2.55552	3521;;tr|Q9I650|Q9I650_PSEAE Virginiamycin B lyase OS=Pseudomonas aeruginosa (strain ATCC 15692 / DSM 22644 / CIP 104116 / JCM 14847 / LMG 12228 / 1C / PRS 101 / PAO1) OX=208964 GN=PA0468 PE=3 SV=1;;Q9I650;;47.8;;9
Q9I6V8	cheD	0.923332	0.552458	0.119308	-0.880692	0.0454235	-0.781357	-0.87672	-1.32521	3693;;tr|Q9I6V8|Q9I6V8_PSEAE Probable chemoreceptor glutamine deamidase CheD OS=Pseudomonas aeruginosa (strain ATCC 15692 / DSM 22644 / CIP 104116 / JCM 14847 / LMG 12228 / 1C / PRS 101 / PAO1) OX=208964 GN=cheD PE=3 SV=1;;Q9I6V8;;5.4603;;2
Q9I4L5	tpbB	0.922654	0.552458	0.119494	0.880506	-0.218156	0.458696	0.688384	0.967861	3185;;tr|Q9I4L5|Q9I4L5_PSEAE Diguanylate cyclase TpbB OS=Pseudomonas aeruginosa (strain ATCC 15692 / DSM 22644 / CIP 104116 / JCM 14847 / LMG 12228 / 1C / PRS 101 / PAO1) OX=208964 GN=tpbB PE=1 SV=1;;Q9I4L5;;7.1431;;3
Q9HX37	ybeY	0.922573	0.552458	0.119516	-0.880484	0.360634	0.397719	0.135814	0.0880538	1535;;sp|Q9HX37|YBEY_PSEAE Endoribonuclease YbeY OS=Pseudomonas aeruginosa (strain ATCC 15692 / DSM 22644 / CIP 104116 / JCM 14847 / LMG 12228 / 1C / PRS 101 / PAO1) OX=208964 GN=ybeY PE=3 SV=1;;Q9HX37;;8.3643;;3
Q9HWG7	PA4222	0.921993	0.552458	0.119676	-0.880324	-0.0163651	-0.0331415	0.000109208	-0.305504	1407;;tr|Q9HWG7|Q9HWG7_PSEAE Probable ATP-binding component of ABC transporter OS=Pseudomonas aeruginosa (strain ATCC 15692 / DSM 22644 / CIP 104116 / JCM 14847 / LMG 12228 / 1C / PRS 101 / PAO1) OX=208964 GN=PA4222 PE=4 SV=1;;Q9HWG7;;90.787;;17
Q51425	ruvA	0.921383	0.552458	0.119844	0.880156	-0.203461	-0.0954979	-0.0228987	0.00970945	443;;sp|Q51425|RUVA_PSEAE Holliday junction ATP-dependent DNA helicase RuvA OS=Pseudomonas aeruginosa (strain ATCC 15692 / DSM 22644 / CIP 104116 / JCM 14847 / LMG 12228 / 1C / PRS 101 / PAO1) OX=208964 GN=ruvA PE=3 SV=1;;Q51425;;120.87;;10
Q9I505	PA0953	0.921359	0.552458	0.119851	0.880149	-0.145666	0.0523189	0.356673	0.398549	3282;;tr|Q9I505|Q9I505_PSEAE Probable thioredoxin OS=Pseudomonas aeruginosa (strain ATCC 15692 / DSM 22644 / CIP 104116 / JCM 14847 / LMG 12228 / 1C / PRS 101 / PAO1) OX=208964 GN=PA0953 PE=4 SV=1;;Q9I505;;19.17;;6
Q9I653	creD	0.920019	0.552458	0.120221	0.879779	8.83543	9.23218	9.80819	9.89209	3523;;tr|Q9I653|Q9I653_PSEAE Inner membrane protein CreD OS=Pseudomonas aeruginosa (strain ATCC 15692 / DSM 22644 / CIP 104116 / JCM 14847 / LMG 12228 / 1C / PRS 101 / PAO1) OX=208964 GN=creD PE=4 SV=1;;Q9I653;;219.96;;27
P20580	trpE	0.919832	0.552458	0.120273	-0.879727	0.0449492	0.147229	-0.180462	-0.282905	233;;sp|P20580|TRPE_PSEAE Anthranilate synthase component 1 OS=Pseudomonas aeruginosa (strain ATCC 15692 / DSM 22644 / CIP 104116 / JCM 14847 / LMG 12228 / 1C / PRS 101 / PAO1) OX=208964 GN=trpE PE=1 SV=1;;P20580;;130.03;;20
Q9I4J4	PA1141	0.919528	0.552458	0.120357	0.879643	-0.104969	-0.0191252	0.0658015	0.0868199	3170;;tr|Q9I4J4|Q9I4J4_PSEAE Probable transcriptional regulator OS=Pseudomonas aeruginosa (strain ATCC 15692 / DSM 22644 / CIP 104116 / JCM 14847 / LMG 12228 / 1C / PRS 101 / PAO1) OX=208964 GN=PA1141 PE=3 SV=1;;Q9I4J4;;18.04;;8
Q06579	imm2	0.919051	0.552458	0.12049	-0.87951	-0.1471	-1.00248	-0.967441	-1.54298	415;;sp|Q06579|IMM2_PSEAE Pyocin-S2 immunity protein OS=Pseudomonas aeruginosa (strain ATCC 15692 / DSM 22644 / CIP 104116 / JCM 14847 / LMG 12228 / 1C / PRS 101 / PAO1) OX=208964 GN=imm2 PE=1 SV=1;;Q06579;;113;;9
Q9I686	PA0431	0.918446	0.552458	0.120657	-0.879343	-0.107427	-0.31149	-0.207413	-0.540489	3548;;tr|Q9I686|Q9I686_PSEAE Uncharacterized protein OS=Pseudomonas aeruginosa (strain ATCC 15692 / DSM 22644 / CIP 104116 / JCM 14847 / LMG 12228 / 1C / PRS 101 / PAO1) OX=208964 GN=PA0431 PE=1 SV=1;;Q9I686;;16.872;;5
Q9I402	PA1342	0.918268	0.552458	0.120707	-0.879293	-0.373043	-1.16389	-1.39537	-1.73509	3055;;sp|Q9I402|GASBP_PSEAE L-glutamate/L-aspartate-binding protein OS=Pseudomonas aeruginosa (strain ATCC 15692 / DSM 22644 / CIP 104116 / JCM 14847 / LMG 12228 / 1C / PRS 101 / PAO1) OX=208964 GN=PA1342 PE=1 SV=1;;Q9I402;;245.74;;28
G3XD48	PA5008	0.916622	0.552458	0.121165	0.878835	0.284392	0.117273	0.305224	0.645831	116;;tr|G3XD48|G3XD48_PSEAE Uncharacterized protein OS=Pseudomonas aeruginosa (strain ATCC 15692 / DSM 22644 / CIP 104116 / JCM 14847 / LMG 12228 / 1C / PRS 101 / PAO1) OX=208964 GN=PA5008 PE=4 SV=1;;G3XD48;;10.915;;5
Q9HX64	PA3952	0.915602	0.552458	0.12145	0.87855	-0.262564	0.555016	0.877528	1.18884	1552;;tr|Q9HX64|Q9HX64_PSEAE Uncharacterized protein OS=Pseudomonas aeruginosa (strain ATCC 15692 / DSM 22644 / CIP 104116 / JCM 14847 / LMG 12228 / 1C / PRS 101 / PAO1) OX=208964 GN=PA3952 PE=4 SV=1;;Q9HX64;;204.79;;9
Q9HUT3	PA4880	0.915084	0.552458	0.121595	0.878405	0.0100214	0.598654	1.34485	1.46963	961;;tr|Q9HUT3|Q9HUT3_PSEAE Probable bacterioferritin OS=Pseudomonas aeruginosa (strain ATCC 15692 / DSM 22644 / CIP 104116 / JCM 14847 / LMG 12228 / 1C / PRS 101 / PAO1) OX=208964 GN=PA4880 PE=3 SV=1;;Q9HUT3;;179.24;;12
Q9I1Y1	PA2134	0.914539	0.552458	0.121748	0.878252	1.51624	1.86748	1.89084	2.09056	2648;;tr|Q9I1Y1|Q9I1Y1_PSEAE DUF4142 domain-containing protein OS=Pseudomonas aeruginosa (strain ATCC 15692 / DSM 22644 / CIP 104116 / JCM 14847 / LMG 12228 / 1C / PRS 101 / PAO1) OX=208964 GN=PA2134 PE=4 SV=1;;Q9I1Y1;;6.7227;;3
Q9I3A0	PA1622	0.913873	0.552458	0.121935	0.878065	-0.522102	-0.472031	-0.00818415	0.0325506	2905;;tr|Q9I3A0|Q9I3A0_PSEAE Probable hydrolase OS=Pseudomonas aeruginosa (strain ATCC 15692 / DSM 22644 / CIP 104116 / JCM 14847 / LMG 12228 / 1C / PRS 101 / PAO1) OX=208964 GN=PA1622 PE=1 SV=1;;Q9I3A0;;8.2524;;5
Q9HT30	PA5544	0.913008	0.552458	0.122178	-0.877822	0.478549	0.506699	0.543568	-0.270781	511;;tr|Q9HT30|Q9HT30_PSEAE DctM domain-containing protein OS=Pseudomonas aeruginosa (strain ATCC 15692 / DSM 22644 / CIP 104116 / JCM 14847 / LMG 12228 / 1C / PRS 101 / PAO1) OX=208964 GN=PA5544 PE=4 SV=1;;Q9HT30;;1.7928;;1
Q9HZK2	PA3003	0.912999	0.552458	0.12218	-0.87782	-0.720621	-1.31961	-2.10818	-2.23116	2130;;tr|Q9HZK2|Q9HZK2_PSEAE Uncharacterized protein OS=Pseudomonas aeruginosa (strain ATCC 15692 / DSM 22644 / CIP 104116 / JCM 14847 / LMG 12228 / 1C / PRS 101 / PAO1) OX=208964 GN=PA3003 PE=4 SV=1;;Q9HZK2;;78.566;;9
G3XD28	pilM	0.912762	0.552458	0.122247	-0.877753	0.0423087	-0.29391	-0.338817	-0.512403	102;;sp|G3XD28|PILM_PSEAE Type IV pilus inner membrane component PilM OS=Pseudomonas aeruginosa (strain ATCC 15692 / DSM 22644 / CIP 104116 / JCM 14847 / LMG 12228 / 1C / PRS 101 / PAO1) OX=208964 GN=pilM PE=1 SV=1;;G3XD28;;284.18;;21
Q9HTF3	gbcB	0.912664	0.552458	0.122275	0.877725	0.0544046	0.189432	0.0778748	0.533342	598;;tr|Q9HTF3|Q9HTF3_PSEAE GbcB OS=Pseudomonas aeruginosa (strain ATCC 15692 / DSM 22644 / CIP 104116 / JCM 14847 / LMG 12228 / 1C / PRS 101 / PAO1) OX=208964 GN=gbcB PE=4 SV=1;;Q9HTF3;;34.202;;5
Q9HV71	folK	0.912552	0.552458	0.122306	0.877694	-0.631198	-0.240167	-0.311926	0.0162439	1048;;sp|Q9HV71|HPPK_PSEAE 2-amino-4-hydroxy-6-hydroxymethyldihydropteridine pyrophosphokinase OS=Pseudomonas aeruginosa (strain ATCC 15692 / DSM 22644 / CIP 104116 / JCM 14847 / LMG 12228 / 1C / PRS 101 / PAO1) OX=208964 GN=folK PE=3 SV=1;;Q9HV71;;27.458;;8
Q9HTJ6	PA5364	0.912084	0.552458	0.122438	-0.877562	0.0424106	-0.171498	-0.196966	-0.309405	622;;tr|Q9HTJ6|Q9HTJ6_PSEAE Probable two-component response regulator OS=Pseudomonas aeruginosa (strain ATCC 15692 / DSM 22644 / CIP 104116 / JCM 14847 / LMG 12228 / 1C / PRS 101 / PAO1) OX=208964 GN=PA5364 PE=4 SV=1;;Q9HTJ6;;129.61;;18
Q9HZ04	PA3236	0.911609	0.552458	0.122572	-0.877428	-0.69762	-2.31576	-2.27377	-3.32131	1982;;tr|Q9HZ04|Q9HZ04_PSEAE Probable glycine betaine-binding protein OS=Pseudomonas aeruginosa (strain ATCC 15692 / DSM 22644 / CIP 104116 / JCM 14847 / LMG 12228 / 1C / PRS 101 / PAO1) OX=208964 GN=PA3236 PE=4 SV=1;;Q9HZ04;;41.712;;10
Q9HZK8	nqrC	0.911378	0.552458	0.122637	0.877363	-0.223438	0.0963649	0.169908	0.315197	2136;;sp|Q9HZK8|NQRC_PSEAE Na(+)-translocating NADH-quinone reductase subunit C OS=Pseudomonas aeruginosa (strain ATCC 15692 / DSM 22644 / CIP 104116 / JCM 14847 / LMG 12228 / 1C / PRS 101 / PAO1) OX=208964 GN=nqrC PE=3 SV=1;;Q9HZK8;;155.04;;10
Q9I088	eco	0.911306	0.552458	0.122658	-0.877342	-0.411821	-1.23097	-1.62547	-1.90652	2298;;sp|Q9I088|ECOT_PSEAE Ecotin OS=Pseudomonas aeruginosa (strain ATCC 15692 / DSM 22644 / CIP 104116 / JCM 14847 / LMG 12228 / 1C / PRS 101 / PAO1) OX=208964 GN=eco PE=3 SV=1;;Q9I088;;27.453;;8
Q9I3P9	flhA	0.910365	0.552458	0.122924	-0.877076	0.1666	0.178273	0.230905	-0.595869	3010;;tr|Q9I3P9|Q9I3P9_PSEAE Flagellar biosynthesis protein FlhA OS=Pseudomonas aeruginosa (strain ATCC 15692 / DSM 22644 / CIP 104116 / JCM 14847 / LMG 12228 / 1C / PRS 101 / PAO1) OX=208964 GN=flhA PE=3 SV=1;;Q9I3P9;;44.294;;7
Q9HYQ3	PA3342	0.910155	0.552458	0.122983	0.877017	0.614102	0.549729	0.578589	0.977589	1912;;tr|Q9HYQ3|Q9HYQ3_PSEAE Uncharacterized protein OS=Pseudomonas aeruginosa (strain ATCC 15692 / DSM 22644 / CIP 104116 / JCM 14847 / LMG 12228 / 1C / PRS 101 / PAO1) OX=208964 GN=PA3342 PE=4 SV=1;;Q9HYQ3;;4.3346;;2
Q9I4H5	dapE	0.909606	0.552458	0.123138	-0.876862	0.0208344	-0.0405389	-0.439481	-0.470391	3161;;sp|Q9I4H5|DAPE_PSEAE Succinyl-diaminopimelate desuccinylase OS=Pseudomonas aeruginosa (strain ATCC 15692 / DSM 22644 / CIP 104116 / JCM 14847 / LMG 12228 / 1C / PRS 101 / PAO1) OX=208964 GN=dapE PE=3 SV=1;;Q9I4H5;;156.18;;14
Q9X6V9	lipB	0.909577	0.552458	0.123147	0.876853	-0.610643	0.178823	0.398809	0.735125	3830;;sp|Q9X6V9|LIPB_PSEAE Octanoyltransferase OS=Pseudomonas aeruginosa (strain ATCC 15692 / DSM 22644 / CIP 104116 / JCM 14847 / LMG 12228 / 1C / PRS 101 / PAO1) OX=208964 GN=lipB PE=3 SV=2;;Q9X6V9;;47.231;;8
Q9I426	cyoB	0.909504	0.552458	0.123167	-0.876833	0.168823	-0.933887	-1.7135	-2.02035	3074;;sp|Q9I426|CYOB_PSEAE Cytochrome bo(3) ubiquinol oxidase subunit 1 OS=Pseudomonas aeruginosa (strain ATCC 15692 / DSM 22644 / CIP 104116 / JCM 14847 / LMG 12228 / 1C / PRS 101 / PAO1) OX=208964 GN=cyoB PE=3 SV=1;;Q9I426;;10.002;;4
Q9HYH8	PA3427	0.909099	0.552458	0.123282	0.876718	-0.00137276	-0.245652	0.0214154	0.525034	1872;;tr|Q9HYH8|Q9HYH8_PSEAE Probable short-chain dehydrogenase OS=Pseudomonas aeruginosa (strain ATCC 15692 / DSM 22644 / CIP 104116 / JCM 14847 / LMG 12228 / 1C / PRS 101 / PAO1) OX=208964 GN=PA3427 PE=3 SV=1;;Q9HYH8;;90.104;;11
Q9I291	galU	0.909027	0.552458	0.123303	0.876697	0.10899	0.53705	0.805192	0.932334	2690;;sp|Q9I291|GALU_PSEAE UTP--glucose-1-phosphate uridylyltransferase OS=Pseudomonas aeruginosa (strain ATCC 15692 / DSM 22644 / CIP 104116 / JCM 14847 / LMG 12228 / 1C / PRS 101 / PAO1) OX=208964 GN=galU PE=3 SV=1;;Q9I291;;185.51;;11
Q9HZD3	PA3075	0.909007	0.552458	0.123309	0.876691	-0.0686663	-0.22813	0.475126	0.632839	2073;;tr|Q9HZD3|Q9HZD3_PSEAE Uncharacterized protein OS=Pseudomonas aeruginosa (strain ATCC 15692 / DSM 22644 / CIP 104116 / JCM 14847 / LMG 12228 / 1C / PRS 101 / PAO1) OX=208964 GN=PA3075 PE=4 SV=1;;Q9HZD3;;98.395;;17
Q9HZL1	nqrF	0.908439	0.55252	0.12347	0.87653	-0.0557367	0.104089	0.0200103	0.28372	2138;;sp|Q9HZL1|NQRF_PSEAE Na(+)-translocating NADH-quinone reductase subunit F OS=Pseudomonas aeruginosa (strain ATCC 15692 / DSM 22644 / CIP 104116 / JCM 14847 / LMG 12228 / 1C / PRS 101 / PAO1) OX=208964 GN=nqrF PE=3 SV=1;;Q9HZL1;;102.21;;19
O82853	frr	0.907686	0.55282	0.123684	0.876316	-0.163832	-0.253896	-0.065985	0.031199	189;;sp|O82853|RRF_PSEAE Ribosome-recycling factor OS=Pseudomonas aeruginosa (strain ATCC 15692 / DSM 22644 / CIP 104116 / JCM 14847 / LMG 12228 / 1C / PRS 101 / PAO1) OX=208964 GN=frr PE=3 SV=1;;O82853;;315.23;;19
Q9I5E6	prpD	0.906637	0.553002	0.123983	-0.876017	0.24197	0.0906179	-0.574506	-0.620621	3371;;tr|Q9I5E6|Q9I5E6_PSEAE 2-methylcitrate dehydratase OS=Pseudomonas aeruginosa (strain ATCC 15692 / DSM 22644 / CIP 104116 / JCM 14847 / LMG 12228 / 1C / PRS 101 / PAO1) OX=208964 GN=prpD PE=1 SV=1;;Q9I5E6;;104.94;;22
Q9HV65	PA4734	0.906109	0.553002	0.124134	0.875866	-0.619562	-0.572393	0.127112	0.188454	1042;;tr|Q9HV65|Q9HV65_PSEAE MPAB_Lcp_cat domain-containing protein OS=Pseudomonas aeruginosa (strain ATCC 15692 / DSM 22644 / CIP 104116 / JCM 14847 / LMG 12228 / 1C / PRS 101 / PAO1) OX=208964 GN=PA4734 PE=4 SV=1;;Q9HV65;;19.093;;7
Q9I4V1	PA1023	0.905411	0.553002	0.124334	-0.875666	0.30264	0.40874	0.253683	0.103119	3247;;tr|Q9I4V1|Q9I4V1_PSEAE Probable short-chain dehydrogenase OS=Pseudomonas aeruginosa (strain ATCC 15692 / DSM 22644 / CIP 104116 / JCM 14847 / LMG 12228 / 1C / PRS 101 / PAO1) OX=208964 GN=PA1023 PE=4 SV=1;;Q9I4V1;;6.4542;;4
Q9I2B0	dhcA	0.904612	0.553002	0.124563	0.875437	-0.261671	0.136621	0.137068	0.380838	2706;;tr|Q9I2B0|Q9I2B0_PSEAE 3-oxoadipate CoA-transferase OS=Pseudomonas aeruginosa (strain ATCC 15692 / DSM 22644 / CIP 104116 / JCM 14847 / LMG 12228 / 1C / PRS 101 / PAO1) OX=208964 GN=dhcA PE=3 SV=1;;Q9I2B0;;40.848;;4
Q9I3D9	PA1578	0.904182	0.553002	0.124686	-0.875314	2.80284	0.939434	1.04993	-0.201118	2937;;tr|Q9I3D9|Q9I3D9_PSEAE Uncharacterized protein OS=Pseudomonas aeruginosa (strain ATCC 15692 / DSM 22644 / CIP 104116 / JCM 14847 / LMG 12228 / 1C / PRS 101 / PAO1) OX=208964 GN=PA1578 PE=4 SV=1;;Q9I3D9;;22.339;;1
Q9I6C4	PA0370	0.903658	0.553002	0.124837	0.875163	6.0517e-05	0.180223	0.703588	0.739191	3581;;tr|Q9I6C4|Q9I6C4_PSEAE Ribosomal RNA small subunit methyltransferase D OS=Pseudomonas aeruginosa (strain ATCC 15692 / DSM 22644 / CIP 104116 / JCM 14847 / LMG 12228 / 1C / PRS 101 / PAO1) OX=208964 GN=PA0370 PE=3 SV=1;;Q9I6C4;;44.649;;8
Q51466	fliN	0.903416	0.553002	0.124906	-0.875094	-0.0975093	-0.0339666	-0.44215	-0.511777	450;;sp|Q51466|FLIN_PSEAE Flagellar motor switch protein FliN OS=Pseudomonas aeruginosa (strain ATCC 15692 / DSM 22644 / CIP 104116 / JCM 14847 / LMG 12228 / 1C / PRS 101 / PAO1) OX=208964 GN=fliN PE=3 SV=2;;Q51466;;73.865;;4
Q9I5W5	PA0571	0.903099	0.553002	0.124997	0.875003	0.0149925	-0.0740268	0.322587	0.40826	3463;;tr|Q9I5W5|Q9I5W5_PSEAE DUF4375 domain-containing protein OS=Pseudomonas aeruginosa (strain ATCC 15692 / DSM 22644 / CIP 104116 / JCM 14847 / LMG 12228 / 1C / PRS 101 / PAO1) OX=208964 GN=PA0571 PE=4 SV=1;;Q9I5W5;;10.174;;3
Q9I3R0	PA1437	0.902575	0.553002	0.125148	0.874852	0.116079	0.433753	0.365601	0.641736	3016;;tr|Q9I3R0|Q9I3R0_PSEAE Probable two-component response regulator OS=Pseudomonas aeruginosa (strain ATCC 15692 / DSM 22644 / CIP 104116 / JCM 14847 / LMG 12228 / 1C / PRS 101 / PAO1) OX=208964 GN=PA1437 PE=4 SV=1;;Q9I3R0;;10.223;;2
Q9I3I6	smc	0.902397	0.553002	0.1252	0.8748	-0.176796	-0.112583	0.203477	0.224396	2968;;tr|Q9I3I6|Q9I3I6_PSEAE Chromosome partition protein Smc OS=Pseudomonas aeruginosa (strain ATCC 15692 / DSM 22644 / CIP 104116 / JCM 14847 / LMG 12228 / 1C / PRS 101 / PAO1) OX=208964 GN=smc PE=3 SV=1;;Q9I3I6;;61.651;;28
Q9I3X9	PA1365	0.901486	0.553511	0.125462	-0.874538	0.0106662	-0.471425	-1.10946	-1.19855	3045;;tr|Q9I3X9|Q9I3X9_PSEAE Probable siderophore receptor OS=Pseudomonas aeruginosa (strain ATCC 15692 / DSM 22644 / CIP 104116 / JCM 14847 / LMG 12228 / 1C / PRS 101 / PAO1) OX=208964 GN=PA1365 PE=3 SV=1;;Q9I3X9;;70.374;;20
Q9I401	PA1343	0.900913	0.553591	0.125628	0.874372	-1.10619	0.28122	2.45252	2.69045	3054;;tr|Q9I401|Q9I401_PSEAE Uncharacterized protein OS=Pseudomonas aeruginosa (strain ATCC 15692 / DSM 22644 / CIP 104116 / JCM 14847 / LMG 12228 / 1C / PRS 101 / PAO1) OX=208964 GN=PA1343 PE=4 SV=1;;Q9I401;;3.8976;;3
Q9I020	PA2823	0.899973	0.554094	0.1259	0.8741	-0.0582373	0.0060706	0.162255	0.173146	2253;;tr|Q9I020|Q9I020_PSEAE DUF815 domain-containing protein OS=Pseudomonas aeruginosa (strain ATCC 15692 / DSM 22644 / CIP 104116 / JCM 14847 / LMG 12228 / 1C / PRS 101 / PAO1) OX=208964 GN=PA2823 PE=4 SV=1;;Q9I020;;96.617;;13
Q9RQ16	algH	0.898921	0.554094	0.126206	-0.873794	0.0563965	-0.320896	-0.247354	-0.561804	3819;;sp|Q9RQ16|ALGH_PSEAE UPF0301 protein AlgH OS=Pseudomonas aeruginosa (strain ATCC 15692 / DSM 22644 / CIP 104116 / JCM 14847 / LMG 12228 / 1C / PRS 101 / PAO1) OX=208964 GN=algH PE=1 SV=1;;Q9RQ16;;12.065;;4
Q9HW38	argP	0.898859	0.554094	0.126224	-0.873776	0.152582	-0.145984	-0.299507	-0.394018	1309;;sp|Q9HW38|ARGP_PSEAE HTH-type transcriptional regulator ArgP OS=Pseudomonas aeruginosa (strain ATCC 15692 / DSM 22644 / CIP 104116 / JCM 14847 / LMG 12228 / 1C / PRS 101 / PAO1) OX=208964 GN=argP PE=3 SV=1;;Q9HW38;;14.576;;4
Q9HT43	PA5530	0.897238	0.554094	0.126696	0.873304	0.148225	1.41927	2.38713	2.70467	514;;tr|Q9HT43|Q9HT43_PSEAE Probable MFS dicarboxylate transporter OS=Pseudomonas aeruginosa (strain ATCC 15692 / DSM 22644 / CIP 104116 / JCM 14847 / LMG 12228 / 1C / PRS 101 / PAO1) OX=208964 GN=PA5530 PE=4 SV=1;;Q9HT43;;29.168;;4
Q9HUE9	PA5020	0.896835	0.554094	0.126813	-0.873187	-0.018367	0.0638565	-0.225128	-0.299815	865;;tr|Q9HUE9|Q9HUE9_PSEAE Probable acyl-CoA dehydrogenase OS=Pseudomonas aeruginosa (strain ATCC 15692 / DSM 22644 / CIP 104116 / JCM 14847 / LMG 12228 / 1C / PRS 101 / PAO1) OX=208964 GN=PA5020 PE=3 SV=1;;Q9HUE9;;33.838;;9
Q9I6G2	PA0329	0.89616	0.554094	0.127011	0.872989	0.321913	0.669128	0.693302	0.881712	3609;;sp|Q9I6G2|Y329_PSEAE UPF0339 protein PA0329 OS=Pseudomonas aeruginosa (strain ATCC 15692 / DSM 22644 / CIP 104116 / JCM 14847 / LMG 12228 / 1C / PRS 101 / PAO1) OX=208964 GN=PA0329 PE=3 SV=1;;Q9I6G2;;323.31;;10
Q9I696	chpA	0.8961	0.554094	0.127028	0.872972	-0.138049	-0.218699	0.0578322	0.130862	3558;;tr|Q9I696|Q9I696_PSEAE Histidine kinase OS=Pseudomonas aeruginosa (strain ATCC 15692 / DSM 22644 / CIP 104116 / JCM 14847 / LMG 12228 / 1C / PRS 101 / PAO1) OX=208964 GN=chpA PE=4 SV=1;;Q9I696;;323.31;;86
P34003	aroK	0.895303	0.554094	0.127262	-0.872738	-0.0621167	0.0441426	-0.0717989	-0.280377	291;;sp|P34003|AROK_PSEAE Shikimate kinase OS=Pseudomonas aeruginosa (strain ATCC 15692 / DSM 22644 / CIP 104116 / JCM 14847 / LMG 12228 / 1C / PRS 101 / PAO1) OX=208964 GN=aroK PE=3 SV=2;;P34003;;43.954;;9
Q9I190	macB	0.895261	0.554094	0.127274	-0.872726	0.04151	-0.0512521	-0.910328	-0.969998	2529;;sp|Q9I190|MACB_PSEAE Macrolide export ATP-binding/permease protein MacB OS=Pseudomonas aeruginosa (strain ATCC 15692 / DSM 22644 / CIP 104116 / JCM 14847 / LMG 12228 / 1C / PRS 101 / PAO1) OX=208964 GN=macB PE=3 SV=1;;Q9I190;;42.942;;10
Q9HUG6	PA4999	0.895066	0.554094	0.127331	0.872669	-0.256469	-0.619172	0.189452	0.55227	881;;sp|Q9HUG6|PA99_PSEAE Putative lipopolysaccharide biosynthesis protein PA4999 OS=Pseudomonas aeruginosa (strain ATCC 15692 / DSM 22644 / CIP 104116 / JCM 14847 / LMG 12228 / 1C / PRS 101 / PAO1) OX=208964 GN=PA4999 PE=3 SV=1;;Q9HUG6;;2.0788;;2
Q04633	apt	0.894941	0.554094	0.127368	-0.872632	-0.0397603	-0.188593	-0.14204	-0.294961	408;;sp|Q04633|APT_PSEAE Adenine phosphoribosyltransferase OS=Pseudomonas aeruginosa (strain ATCC 15692 / DSM 22644 / CIP 104116 / JCM 14847 / LMG 12228 / 1C / PRS 101 / PAO1) OX=208964 GN=apt PE=3 SV=1;;Q04633;;28.866;;7
Q9I5M8	PA0698	0.894286	0.554287	0.12756	-0.87244	-0.111337	0.0972972	-0.0617072	-0.736823	3412;;tr|Q9I5M8|Q9I5M8_PSEAE Uncharacterized protein OS=Pseudomonas aeruginosa (strain ATCC 15692 / DSM 22644 / CIP 104116 / JCM 14847 / LMG 12228 / 1C / PRS 101 / PAO1) OX=208964 GN=PA0698 PE=4 SV=1;;Q9I5M8;;12.099;;2
Q9HXE4	dauB	0.893281	0.554928	0.127855	-0.872145	-0.649025	-0.452828	-0.90805	-1.09956	1610;;sp|Q9HXE4|DAUB_PSEAE NAD(P)H-dependent anabolic L-arginine dehydrogenase DauB OS=Pseudomonas aeruginosa (strain ATCC 15692 / DSM 22644 / CIP 104116 / JCM 14847 / LMG 12228 / 1C / PRS 101 / PAO1) OX=208964 GN=dauB PE=1 SV=1;;Q9HXE4;;280.17;;11
Q9HX78	PA3938	0.89095	0.55597	0.128544	-0.871456	-0.857427	-2.32413	-4.22124	-4.46858	1564;;tr|Q9HX78|Q9HX78_PSEAE Probable periplasmic taurine-binding protein OS=Pseudomonas aeruginosa (strain ATCC 15692 / DSM 22644 / CIP 104116 / JCM 14847 / LMG 12228 / 1C / PRS 101 / PAO1) OX=208964 GN=PA3938 PE=4 SV=1;;Q9HX78;;85.7;;13
Q9I5G8	lepA	0.890651	0.55597	0.128632	0.871368	0.0974484	0.288871	0.241285	0.414143	3388;;sp|Q9I5G8|LEPA_PSEAE Elongation factor 4 OS=Pseudomonas aeruginosa (strain ATCC 15692 / DSM 22644 / CIP 104116 / JCM 14847 / LMG 12228 / 1C / PRS 101 / PAO1) OX=208964 GN=lepA PE=3 SV=1;;Q9I5G8;;323.31;;30
Q9HUW5	dsbD1	0.890293	0.55597	0.128738	0.871262	0.0830484	0.494742	0.970085	1.04432	983;;sp|Q9HUW5|DSBD1_PSEAE Thiol:disulfide interchange protein DsbD 1 OS=Pseudomonas aeruginosa (strain ATCC 15692 / DSM 22644 / CIP 104116 / JCM 14847 / LMG 12228 / 1C / PRS 101 / PAO1) OX=208964 GN=dsbD1 PE=3 SV=1;;Q9HUW5;;60.997;;11
P43903	qor	0.890187	0.55597	0.128769	-0.871231	0.0928548	-0.0885617	-0.252204	-0.290982	322;;sp|P43903|QOR_PSEAE Quinone oxidoreductase OS=Pseudomonas aeruginosa (strain ATCC 15692 / DSM 22644 / CIP 104116 / JCM 14847 / LMG 12228 / 1C / PRS 101 / PAO1) OX=208964 GN=qor PE=3 SV=2;;P43903;;164.37;;22
Q9I4R7	PA1057	0.889438	0.55597	0.128992	0.871008	0.133647	-0.267193	1.39531	1.75042	3221;;tr|Q9I4R7|Q9I4R7_PSEAE Uncharacterized protein OS=Pseudomonas aeruginosa (strain ATCC 15692 / DSM 22644 / CIP 104116 / JCM 14847 / LMG 12228 / 1C / PRS 101 / PAO1) OX=208964 GN=PA1057 PE=3 SV=1;;Q9I4R7;;3.952;;2
Q9HYH9	PA3426	0.889327	0.55597	0.129025	-0.870975	0.0422886	-0.417169	-0.272522	-0.741125	1873;;tr|Q9HYH9|Q9HYH9_PSEAE Probable enoyl CoA-hydratase/isomerase OS=Pseudomonas aeruginosa (strain ATCC 15692 / DSM 22644 / CIP 104116 / JCM 14847 / LMG 12228 / 1C / PRS 101 / PAO1) OX=208964 GN=PA3426 PE=3 SV=1;;Q9HYH9;;35.043;;8
Q9HZI6	PA3020	0.888962	0.55597	0.129133	-0.870867	0.0210492	0.118724	-0.463435	-0.558142	2116;;tr|Q9HZI6|Q9HZI6_PSEAE Probable soluble lytic transglycosylase OS=Pseudomonas aeruginosa (strain ATCC 15692 / DSM 22644 / CIP 104116 / JCM 14847 / LMG 12228 / 1C / PRS 101 / PAO1) OX=208964 GN=PA3020 PE=1 SV=1;;Q9HZI6;;136.72;;26
Q9HZJ5	topA	0.887263	0.556651	0.12964	0.87036	0.0892312	0.233432	0.304743	0.349215	2124;;sp|Q9HZJ5|TOP1_PSEAE DNA topoisomerase 1 OS=Pseudomonas aeruginosa (strain ATCC 15692 / DSM 22644 / CIP 104116 / JCM 14847 / LMG 12228 / 1C / PRS 101 / PAO1) OX=208964 GN=topA PE=3 SV=1;;Q9HZJ5;;323.31;;59
P00099	nirM	0.886794	0.556651	0.129779	0.870221	-1.16088	-1.07375	-1.2709	0.228937	197;;sp|P00099|CY551_PSEAE Cytochrome c-551 OS=Pseudomonas aeruginosa (strain ATCC 15692 / DSM 22644 / CIP 104116 / JCM 14847 / LMG 12228 / 1C / PRS 101 / PAO1) OX=208964 GN=nirM PE=1 SV=2;;P00099;;15.186;;1
Q9I5J4	PA0735	0.886171	0.556651	0.129966	0.870034	0.237051	0.333761	0.628084	0.642416	3403;;tr|Q9I5J4|Q9I5J4_PSEAE Uncharacterized protein OS=Pseudomonas aeruginosa (strain ATCC 15692 / DSM 22644 / CIP 104116 / JCM 14847 / LMG 12228 / 1C / PRS 101 / PAO1) OX=208964 GN=PA0735 PE=4 SV=1;;Q9I5J4;;4.2791;;2
Q9HY51	PA3566	0.886093	0.556651	0.129989	-0.870011	-0.0866674	-0.21691	-0.156157	-0.335248	1805;;tr|Q9HY51|Q9HY51_PSEAE ABM domain-containing protein OS=Pseudomonas aeruginosa (strain ATCC 15692 / DSM 22644 / CIP 104116 / JCM 14847 / LMG 12228 / 1C / PRS 101 / PAO1) OX=208964 GN=PA3566 PE=1 SV=1;;Q9HY51;;46.007;;4
Q9I1L3	PA2260	0.885646	0.556651	0.130123	-0.869877	0.218711	-0.0548899	-0.361845	-0.410094	2591;;tr|Q9I1L3|Q9I1L3_PSEAE Uncharacterized protein OS=Pseudomonas aeruginosa (strain ATCC 15692 / DSM 22644 / CIP 104116 / JCM 14847 / LMG 12228 / 1C / PRS 101 / PAO1) OX=208964 GN=PA2260 PE=1 SV=1;;Q9I1L3;;12.235;;9
Q9I115	foxR	0.885448	0.556651	0.130182	-0.869818	-0.0650108	0.297959	-0.938183	-1.25139	2481;;tr|Q9I115|Q9I115_PSEAE Anti-sigma factor FoxR OS=Pseudomonas aeruginosa (strain ATCC 15692 / DSM 22644 / CIP 104116 / JCM 14847 / LMG 12228 / 1C / PRS 101 / PAO1) OX=208964 GN=foxR PE=4 SV=1;;Q9I115;;26.16;;9
Q9X4G0	hmgA	0.884851	0.556782	0.130361	-0.869639	0.0666754	-0.223286	-0.473563	-0.535234	3824;;sp|Q9X4G0|HGD_PSEAE Homogentisate 1,2-dioxygenase OS=Pseudomonas aeruginosa (strain ATCC 15692 / DSM 22644 / CIP 104116 / JCM 14847 / LMG 12228 / 1C / PRS 101 / PAO1) OX=208964 GN=hmgA PE=3 SV=2;;Q9X4G0;;323.31;;21
Q00513	xcpS	0.883153	0.557915	0.130872	0.869128	0.060971	-0.126166	0.0935939	0.412885	393;;sp|Q00513|GSPF_PSEAE Type II secretion system protein F OS=Pseudomonas aeruginosa (strain ATCC 15692 / DSM 22644 / CIP 104116 / JCM 14847 / LMG 12228 / 1C / PRS 101 / PAO1) OX=208964 GN=xcpS PE=1 SV=1;;Q00513;;27.677;;10
Q9I511	PA0947	0.882541	0.557915	0.131057	0.868943	-0.0572249	0.0772524	0.0505578	0.15973	3286;;tr|Q9I511|Q9I511_PSEAE Bac_DnaA domain-containing protein OS=Pseudomonas aeruginosa (strain ATCC 15692 / DSM 22644 / CIP 104116 / JCM 14847 / LMG 12228 / 1C / PRS 101 / PAO1) OX=208964 GN=PA0947 PE=4 SV=1;;Q9I511;;27.577;;8
Q9I571	PA0874	0.882487	0.557915	0.131073	-0.868927	-0.0445575	-0.152912	0.0702755	-1.51231	3322;;tr|Q9I571|Q9I571_PSEAE Uncharacterized protein OS=Pseudomonas aeruginosa (strain ATCC 15692 / DSM 22644 / CIP 104116 / JCM 14847 / LMG 12228 / 1C / PRS 101 / PAO1) OX=208964 GN=PA0874 PE=4 SV=1;;Q9I571;;5.9842;;2
Q9I2J9;Q9HWH1	phzA2	0.881725	0.558212	0.131303	0.868697	0.457465	0.295219	0.256077	2.1492	1410;;sp|Q9I2J9|PHZA2_PSEAE Phenazine biosynthesis protein PhzA2 OS=Pseudomonas aeruginosa (strain ATCC 15692 / DSM 22644 / CIP 104116 / JCM 14847 / LMG 12228 / 1C / PRS 101 / PAO1) OX=208964 GN=phzA2 PE=2 SV=1;sp|Q9HWH1|PHZA1_PSEAE Phenazine biosynthesis protei;;Q9I2J9;Q9HWH1;;2.3917;;1;1
Q9I5T4	PA0604	0.881172	0.558212	0.13147	-0.86853	-1.10312	-2.33725	-2.51247	-3.0942	3434;;tr|Q9I5T4|Q9I5T4_PSEAE Probable binding protein component of ABC transporter OS=Pseudomonas aeruginosa (strain ATCC 15692 / DSM 22644 / CIP 104116 / JCM 14847 / LMG 12228 / 1C / PRS 101 / PAO1) OX=208964 GN=PA0604 PE=4 SV=1;;Q9I5T4;;115.14;;8
Q9HXI3	PA3819	0.879029	0.558212	0.132121	0.867879	-0.176831	0.656349	1.76194	1.88278	1638;;tr|Q9HXI3|Q9HXI3_PSEAE Rick_17kDa_Anti domain-containing protein OS=Pseudomonas aeruginosa (strain ATCC 15692 / DSM 22644 / CIP 104116 / JCM 14847 / LMG 12228 / 1C / PRS 101 / PAO1) OX=208964 GN=PA3819 PE=4 SV=1;;Q9HXI3;;323.31;;20
Q04804	pfeS	0.878761	0.558212	0.132202	-0.867798	-0.101059	-1.14097	-1.52125	-1.88255	410;;sp|Q04804|PFES_PSEAE Sensor protein PfeS OS=Pseudomonas aeruginosa (strain ATCC 15692 / DSM 22644 / CIP 104116 / JCM 14847 / LMG 12228 / 1C / PRS 101 / PAO1) OX=208964 GN=pfeS PE=1 SV=2;;Q04804;;6.1485;;4
Q9HZI3	PA3023	0.878658	0.558212	0.132234	0.867766	-0.0565929	0.382235	0.947905	1.01271	2113;;sp|Q9HZI3|YEGS_PSEAE Probable lipid kinase YegS-like OS=Pseudomonas aeruginosa (strain ATCC 15692 / DSM 22644 / CIP 104116 / JCM 14847 / LMG 12228 / 1C / PRS 101 / PAO1) OX=208964 GN=PA3023 PE=3 SV=1;;Q9HZI3;;52.72;;16
Q9HWH3	opmD	0.878252	0.558212	0.132357	-0.867643	0.458135	0.345534	-1.87468	-2.01676	1412;;tr|Q9HWH3|Q9HWH3_PSEAE Probable outer membrane protein OS=Pseudomonas aeruginosa (strain ATCC 15692 / DSM 22644 / CIP 104116 / JCM 14847 / LMG 12228 / 1C / PRS 101 / PAO1) OX=208964 GN=opmD PE=3 SV=1;;Q9HWH3;;14.846;;4
Q9I2E0	PA1964	0.877171	0.558212	0.132687	0.867313	-0.0518317	0.429909	0.505093	0.725318	2719;;tr|Q9I2E0|Q9I2E0_PSEAE Probable ATP-binding component of ABC transporter OS=Pseudomonas aeruginosa (strain ATCC 15692 / DSM 22644 / CIP 104116 / JCM 14847 / LMG 12228 / 1C / PRS 101 / PAO1) OX=208964 GN=PA1964 PE=4 SV=1;;Q9I2E0;;50.067;;15
Q9HZN7	mltG	0.876743	0.558212	0.132818	0.867182	0.253699	0.525594	0.56538	0.691269	2162;;tr|Q9HZN7|Q9HZN7_PSEAE Endolytic murein transglycosylase OS=Pseudomonas aeruginosa (strain ATCC 15692 / DSM 22644 / CIP 104116 / JCM 14847 / LMG 12228 / 1C / PRS 101 / PAO1) OX=208964 GN=mltG PE=3 SV=1;;Q9HZN7;;39.133;;11
Q9HZL7	lolD	0.876713	0.558212	0.132827	0.867173	0.683336	0.742487	1.0272	1.03858	2143;;sp|Q9HZL7|LOLD_PSEAE Lipoprotein-releasing system ATP-binding protein LolD OS=Pseudomonas aeruginosa (strain ATCC 15692 / DSM 22644 / CIP 104116 / JCM 14847 / LMG 12228 / 1C / PRS 101 / PAO1) OX=208964 GN=lolD PE=3 SV=1;;Q9HZL7;;24.721;;6
P11436	amiE	0.876395	0.558212	0.132924	-0.867076	-0.12022	-0.598049	-0.815935	-0.963286	214;;sp|P11436|AMIE_PSEAE Aliphatic amidase OS=Pseudomonas aeruginosa (strain ATCC 15692 / DSM 22644 / CIP 104116 / JCM 14847 / LMG 12228 / 1C / PRS 101 / PAO1) OX=208964 GN=amiE PE=1 SV=2;;P11436;;47.448;;14
Q9HX40	thiE	0.876314	0.558212	0.132949	-0.867051	-0.174161	-0.245411	-0.186392	-0.395554	1538;;sp|Q9HX40|THIE_PSEAE Thiamine-phosphate synthase OS=Pseudomonas aeruginosa (strain ATCC 15692 / DSM 22644 / CIP 104116 / JCM 14847 / LMG 12228 / 1C / PRS 101 / PAO1) OX=208964 GN=thiE PE=3 SV=1;;Q9HX40;;129.14;;9
O68283	eda	0.876187	0.558212	0.132988	0.867012	0.280853	0.193326	0.325145	0.435198	174;;sp|O68283|ALKD_PSEAE 2-dehydro-3-deoxy-phosphogluconate aldolase OS=Pseudomonas aeruginosa (strain ATCC 15692 / DSM 22644 / CIP 104116 / JCM 14847 / LMG 12228 / 1C / PRS 101 / PAO1) OX=208964 GN=eda PE=3 SV=2;;O68283;;77.555;;13
Q9HW16	PA4388	0.87523	0.558212	0.133282	-0.866718	0.0445195	-0.148164	-0.462776	-0.485513	1293;;tr|Q9HW16|Q9HW16_PSEAE DUF2470 domain-containing protein OS=Pseudomonas aeruginosa (strain ATCC 15692 / DSM 22644 / CIP 104116 / JCM 14847 / LMG 12228 / 1C / PRS 101 / PAO1) OX=208964 GN=PA4388 PE=1 SV=1;;Q9HW16;;34.082;;10
Q9HU77	PA5106	0.874036	0.558212	0.133648	-0.866352	-0.123333	-0.236149	-0.751945	-0.770817	808;;tr|Q9HU77|Q9HU77_PSEAE Amidohydro-rel domain-containing protein OS=Pseudomonas aeruginosa (strain ATCC 15692 / DSM 22644 / CIP 104116 / JCM 14847 / LMG 12228 / 1C / PRS 101 / PAO1) OX=208964 GN=PA5106 PE=1 SV=1;;Q9HU77;;151.78;;21
Q9HZH0	PA3038	0.873902	0.558212	0.13369	0.86631	-0.0441537	-0.225029	0.282772	0.436001	2104;;tr|Q9HZH0|Q9HZH0_PSEAE Probable porin OS=Pseudomonas aeruginosa (strain ATCC 15692 / DSM 22644 / CIP 104116 / JCM 14847 / LMG 12228 / 1C / PRS 101 / PAO1) OX=208964 GN=PA3038 PE=1 SV=1;;Q9HZH0;;132.54;;16
Q9HXB3	PA3900	0.873254	0.558212	0.133889	-0.866111	-1.75194	-0.296548	-3.01518	-4.52231	1590;;tr|Q9HXB3|Q9HXB3_PSEAE Probable transmembrane sensor OS=Pseudomonas aeruginosa (strain ATCC 15692 / DSM 22644 / CIP 104116 / JCM 14847 / LMG 12228 / 1C / PRS 101 / PAO1) OX=208964 GN=PA3900 PE=4 SV=1;;Q9HXB3;;8.2324;;3
Q9HUB8	ubiB	0.87307	0.558212	0.133946	0.866054	0.233829	0.556314	0.670284	0.781804	842;;sp|Q9HUB8|UBIB_PSEAE Probable protein kinase UbiB OS=Pseudomonas aeruginosa (strain ATCC 15692 / DSM 22644 / CIP 104116 / JCM 14847 / LMG 12228 / 1C / PRS 101 / PAO1) OX=208964 GN=ubiB PE=3 SV=1;;Q9HUB8;;104.44;;27
Q9HTJ2	betA	0.872737	0.558212	0.134049	0.865951	-0.0783991	0.0268477	0.433069	0.446806	619;;sp|Q9HTJ2|BETA_PSEAE Oxygen-dependent choline dehydrogenase OS=Pseudomonas aeruginosa (strain ATCC 15692 / DSM 22644 / CIP 104116 / JCM 14847 / LMG 12228 / 1C / PRS 101 / PAO1) OX=208964 GN=betA PE=3 SV=1;;Q9HTJ2;;103.31;;20
Q9I2F7	rbsA	0.872736	0.558212	0.134049	-0.865951	0.0836234	0.263299	0.0973035	-0.309275	2727;;tr|Q9I2F7|Q9I2F7_PSEAE Ribose transport protein RbsA OS=Pseudomonas aeruginosa (strain ATCC 15692 / DSM 22644 / CIP 104116 / JCM 14847 / LMG 12228 / 1C / PRS 101 / PAO1) OX=208964 GN=rbsA PE=4 SV=1;;Q9I2F7;;9.6706;;11
Q9I0J5	nuoH	0.871833	0.558212	0.134328	0.865672	-0.0696363	0.362078	0.154255	0.747536	2363;;sp|Q9I0J5|NUOH_PSEAE NADH-quinone oxidoreductase subunit H OS=Pseudomonas aeruginosa (strain ATCC 15692 / DSM 22644 / CIP 104116 / JCM 14847 / LMG 12228 / 1C / PRS 101 / PAO1) OX=208964 GN=nuoH PE=3 SV=1;;Q9I0J5;;8.0015;;4
Q9I463	cobS	0.871634	0.558212	0.13439	-0.86561	0.113648	-0.123758	-0.342304	-0.385803	3101;;sp|Q9I463|COBS_PSEAE Adenosylcobinamide-GDP ribazoletransferase OS=Pseudomonas aeruginosa (strain ATCC 15692 / DSM 22644 / CIP 104116 / JCM 14847 / LMG 12228 / 1C / PRS 101 / PAO1) OX=208964 GN=cobS PE=3 SV=1;;Q9I463;;4.6095;;2
Q9HV16	PA4792	0.870671	0.558212	0.134688	-0.865312	0.0970722	-0.359441	-0.112681	-0.821462	1005;;tr|Q9HV16|Q9HV16_PSEAE GP-PDE domain-containing protein OS=Pseudomonas aeruginosa (strain ATCC 15692 / DSM 22644 / CIP 104116 / JCM 14847 / LMG 12228 / 1C / PRS 101 / PAO1) OX=208964 GN=PA4792 PE=4 SV=1;;Q9HV16;;15.48;;8
Q9I5F6	putA	0.869562	0.558212	0.135032	-0.864968	0.156071	0.0931576	-0.261649	-0.274094	3378;;tr|Q9I5F6|Q9I5F6_PSEAE Bifunctional protein PutA OS=Pseudomonas aeruginosa (strain ATCC 15692 / DSM 22644 / CIP 104116 / JCM 14847 / LMG 12228 / 1C / PRS 101 / PAO1) OX=208964 GN=putA PE=3 SV=1;;Q9I5F6;;323.31;;77
Q9HV67	pgi	0.868241	0.558212	0.135444	-0.864556	0.010164	0.139146	-0.0839085	-0.223472	1044;;sp|Q9HV67|G6PI_PSEAE Glucose-6-phosphate isomerase OS=Pseudomonas aeruginosa (strain ATCC 15692 / DSM 22644 / CIP 104116 / JCM 14847 / LMG 12228 / 1C / PRS 101 / PAO1) OX=208964 GN=pgi PE=3 SV=1;;Q9HV67;;138.96;;23
Q06553	prtR	0.867867	0.558212	0.13556	-0.86444	-0.0846688	0.200334	-0.497477	-0.744995	414;;sp|Q06553|PRTR_PSEAE HTH-type transcriptional regulator PrtR OS=Pseudomonas aeruginosa (strain ATCC 15692 / DSM 22644 / CIP 104116 / JCM 14847 / LMG 12228 / 1C / PRS 101 / PAO1) OX=208964 GN=prtR PE=2 SV=1;;Q06553;;31.404;;2
Q9I4E2	PA1196	0.867105	0.558212	0.135799	0.864201	-1.11504	-0.266204	-0.0747506	0.267103	3139;;tr|Q9I4E2|Q9I4E2_PSEAE Probable transcriptional regulator OS=Pseudomonas aeruginosa (strain ATCC 15692 / DSM 22644 / CIP 104116 / JCM 14847 / LMG 12228 / 1C / PRS 101 / PAO1) OX=208964 GN=PA1196 PE=4 SV=1;;Q9I4E2;;14.022;;3
Q9I3S6	PA1418	0.866825	0.558212	0.135886	-0.864114	0.284038	0.331646	-1.04376	-1.15052	3025;;tr|Q9I3S6|Q9I3S6_PSEAE Probable sodium:solute symport protein OS=Pseudomonas aeruginosa (strain ATCC 15692 / DSM 22644 / CIP 104116 / JCM 14847 / LMG 12228 / 1C / PRS 101 / PAO1) OX=208964 GN=PA1418 PE=3 SV=1;;Q9I3S6;;7.9551;;1
Q9I4C9	PA1209	0.865864	0.558212	0.136187	0.863813	-0.042143	0.333413	0.106364	0.767179	3128;;tr|Q9I4C9|Q9I4C9_PSEAE Rhodanese domain-containing protein OS=Pseudomonas aeruginosa (strain ATCC 15692 / DSM 22644 / CIP 104116 / JCM 14847 / LMG 12228 / 1C / PRS 101 / PAO1) OX=208964 GN=PA1209 PE=4 SV=1;;Q9I4C9;;3.259;;1
Q9I611	PA0507	0.865639	0.558212	0.136258	-0.863742	0.241222	0.126922	-0.168071	-0.176911	3496;;tr|Q9I611|Q9I611_PSEAE Probable acyl-CoA dehydrogenase OS=Pseudomonas aeruginosa (strain ATCC 15692 / DSM 22644 / CIP 104116 / JCM 14847 / LMG 12228 / 1C / PRS 101 / PAO1) OX=208964 GN=PA0507 PE=3 SV=1;;Q9I611;;69.467;;16
Q9HVV4	ptsN	0.86529	0.558212	0.136367	0.863633	-0.35463	-0.0947806	0.310131	0.336774	1233;;sp|Q9HVV4|PTSN_PSEAE Nitrogen regulatory protein OS=Pseudomonas aeruginosa (strain ATCC 15692 / DSM 22644 / CIP 104116 / JCM 14847 / LMG 12228 / 1C / PRS 101 / PAO1) OX=208964 GN=ptsN PE=3 SV=1;;Q9HVV4;;45.414;;7
Q9HT32	PA5542	0.864295	0.558212	0.13668	-0.86332	-0.0365868	-1.35219	-2.27266	-2.56041	512;;tr|Q9HT32|Q9HT32_PSEAE Beta-lactamase domain-containing protein OS=Pseudomonas aeruginosa (strain ATCC 15692 / DSM 22644 / CIP 104116 / JCM 14847 / LMG 12228 / 1C / PRS 101 / PAO1) OX=208964 GN=PA5542 PE=4 SV=1;;Q9HT32;;31.479;;6
Q9I198	PA2381	0.863923	0.558212	0.136797	-0.863203	-0.293471	-0.140785	-0.408134	-0.56943	2536;;tr|Q9I198|Q9I198_PSEAE Uncharacterized protein OS=Pseudomonas aeruginosa (strain ATCC 15692 / DSM 22644 / CIP 104116 / JCM 14847 / LMG 12228 / 1C / PRS 101 / PAO1) OX=208964 GN=PA2381 PE=4 SV=1;;Q9I198;;19.059;;4
Q9I5A5	pta	0.863915	0.558212	0.1368	0.8632	0.392244	0.428653	0.44128	0.45357	3350;;sp|Q9I5A5|PTA_PSEAE Phosphate acetyltransferase OS=Pseudomonas aeruginosa (strain ATCC 15692 / DSM 22644 / CIP 104116 / JCM 14847 / LMG 12228 / 1C / PRS 101 / PAO1) OX=208964 GN=pta PE=1 SV=1;;Q9I5A5;;323.31;;28
Q9HTW9	PA5221	0.863777	0.558212	0.136843	-0.863157	-0.00848526	-0.0534515	-0.00572389	-0.201633	716;;tr|Q9HTW9|Q9HTW9_PSEAE Probable FAD-dependent monooxygenase OS=Pseudomonas aeruginosa (strain ATCC 15692 / DSM 22644 / CIP 104116 / JCM 14847 / LMG 12228 / 1C / PRS 101 / PAO1) OX=208964 GN=PA5221 PE=3 SV=1;;Q9HTW9;;85.151;;17
Q9I527	pirA	0.86355	0.558212	0.136915	-0.863085	-0.120086	-0.953543	-1.43799	-1.64653	3300;;tr|Q9I527|Q9I527_PSEAE Ferric enterobactin receptor PirA OS=Pseudomonas aeruginosa (strain ATCC 15692 / DSM 22644 / CIP 104116 / JCM 14847 / LMG 12228 / 1C / PRS 101 / PAO1) OX=208964 GN=pirA PE=1 SV=1;;Q9I527;;182.7;;19
Q9HZJ1	PA3015	0.86327	0.558212	0.137003	-0.862997	-0.313847	-1.06916	-2.64767	-2.70503	2120;;tr|Q9HZJ1|Q9HZJ1_PSEAE Uncharacterized protein OS=Pseudomonas aeruginosa (strain ATCC 15692 / DSM 22644 / CIP 104116 / JCM 14847 / LMG 12228 / 1C / PRS 101 / PAO1) OX=208964 GN=PA3015 PE=4 SV=1;;Q9HZJ1;;11.171;;5
Q9I2B2	PA1997	0.862971	0.558212	0.137097	-0.862903	0.0905244	-0.0697894	-0.676334	-0.690645	2708;;tr|Q9I2B2|Q9I2B2_PSEAE Probable AMP-binding enzyme OS=Pseudomonas aeruginosa (strain ATCC 15692 / DSM 22644 / CIP 104116 / JCM 14847 / LMG 12228 / 1C / PRS 101 / PAO1) OX=208964 GN=PA1997 PE=4 SV=1;;Q9I2B2;;29.2;;12
Q9I4I0	PA1157	0.862384	0.558212	0.137283	-0.862717	0.217778	0.11946	0.207341	-0.106057	3166;;tr|Q9I4I0|Q9I4I0_PSEAE Probable two-component response regulator OS=Pseudomonas aeruginosa (strain ATCC 15692 / DSM 22644 / CIP 104116 / JCM 14847 / LMG 12228 / 1C / PRS 101 / PAO1) OX=208964 GN=PA1157 PE=4 SV=1;;Q9I4I0;;27.595;;10
G3XD66	narX	0.862279	0.558212	0.137316	0.862684	0.200687	0.329909	0.812208	0.823211	126;;tr|G3XD66|G3XD66_PSEAE Sensor protein OS=Pseudomonas aeruginosa (strain ATCC 15692 / DSM 22644 / CIP 104116 / JCM 14847 / LMG 12228 / 1C / PRS 101 / PAO1) OX=208964 GN=narX PE=4 SV=1;;G3XD66;;78.042;;18
Q9HU74;Q9HZW9	PA5109	0.862018	0.558212	0.137398	-0.862602	0.0411066	0.0311282	0.0609205	-0.155367	805;;tr|Q9HU74|Q9HU74_PSEAE Uncharacterized protein OS=Pseudomonas aeruginosa (strain ATCC 15692 / DSM 22644 / CIP 104116 / JCM 14847 / LMG 12228 / 1C / PRS 101 / PAO1) OX=208964 GN=PA5109 PE=4 SV=1;;Q9HU74;Q9HZW9;;9.2019;;8;1
Q9HYQ0	PA3345	0.861623	0.558212	0.137523	-0.862477	-0.223647	-0.528295	-0.490903	-0.698615	1910;;tr|Q9HYQ0|Q9HYQ0_PSEAE HPt domain-containing protein OS=Pseudomonas aeruginosa (strain ATCC 15692 / DSM 22644 / CIP 104116 / JCM 14847 / LMG 12228 / 1C / PRS 101 / PAO1) OX=208964 GN=PA3345 PE=1 SV=1;;Q9HYQ0;;10.178;;3
Q9HZK4	PA3001	0.860466	0.558212	0.13789	0.86211	0.12344	0.133727	0.148297	0.149367	2132;;tr|Q9HZK4|Q9HZK4_PSEAE Glyceraldehyde-3-phosphate dehydrogenase OS=Pseudomonas aeruginosa (strain ATCC 15692 / DSM 22644 / CIP 104116 / JCM 14847 / LMG 12228 / 1C / PRS 101 / PAO1) OX=208964 GN=PA3001 PE=3 SV=1;;Q9HZK4;;323.31;;29
Q9HVH0	PA4621	0.859835	0.558212	0.138091	-0.861909	0.181417	-0.540481	-1.13207	-1.26576	1124;;tr|Q9HVH0|Q9HVH0_PSEAE Probable oxidoreductase OS=Pseudomonas aeruginosa (strain ATCC 15692 / DSM 22644 / CIP 104116 / JCM 14847 / LMG 12228 / 1C / PRS 101 / PAO1) OX=208964 GN=PA4621 PE=4 SV=1;;Q9HVH0;;40.93;;8
Q9HUD0	rpmE	0.85976	0.558212	0.138115	-0.861885	0.350245	-0.0911834	0.318928	-1.17242	853;;sp|Q9HUD0|RL31_PSEAE 50S ribosomal protein L31 OS=Pseudomonas aeruginosa (strain ATCC 15692 / DSM 22644 / CIP 104116 / JCM 14847 / LMG 12228 / 1C / PRS 101 / PAO1) OX=208964 GN=rpmE PE=1 SV=1;;Q9HUD0;;144.49;;9
Q9HWM5	PA4156	0.85926	0.558212	0.138274	-0.861726	0.215623	0.14838	0.335113	-0.969462	1439;;tr|Q9HWM5|Q9HWM5_PSEAE Probable TonB-dependent receptor OS=Pseudomonas aeruginosa (strain ATCC 15692 / DSM 22644 / CIP 104116 / JCM 14847 / LMG 12228 / 1C / PRS 101 / PAO1) OX=208964 GN=PA4156 PE=3 SV=1;;Q9HWM5;;6.3893;;7
Q9HZE4	pelA	0.858926	0.558212	0.13838	-0.86162	-0.0596386	-0.280028	-1.35616	-1.37989	2083;;tr|Q9HZE4|Q9HZE4_PSEAE PelA OS=Pseudomonas aeruginosa (strain ATCC 15692 / DSM 22644 / CIP 104116 / JCM 14847 / LMG 12228 / 1C / PRS 101 / PAO1) OX=208964 GN=pelA PE=1 SV=1;;Q9HZE4;;11.271;;7
Q9HUK4	PA4961	0.85795	0.558212	0.138692	0.861308	0.0517332	0.151469	0.5956	0.604405	906;;tr|Q9HUK4|Q9HUK4_PSEAE Uncharacterized protein OS=Pseudomonas aeruginosa (strain ATCC 15692 / DSM 22644 / CIP 104116 / JCM 14847 / LMG 12228 / 1C / PRS 101 / PAO1) OX=208964 GN=PA4961 PE=3 SV=1;;Q9HUK4;;98.74;;13
Q9HUW1	dusB	0.857644	0.558212	0.138789	0.861211	0.922234	0.840365	1.593	1.66745	980;;sp|Q9HUW1|DUSB_PSEAE tRNA-dihydrouridine synthase B OS=Pseudomonas aeruginosa (strain ATCC 15692 / DSM 22644 / CIP 104116 / JCM 14847 / LMG 12228 / 1C / PRS 101 / PAO1) OX=208964 GN=dusB PE=3 SV=1;;Q9HUW1;;10.577;;4
Q9HX81	tauD	0.857276	0.558212	0.138907	-0.861093	-0.146404	-0.56686	-2.17092	-2.19934	1567;;tr|Q9HX81|Q9HX81_PSEAE Taurine dioxygenase OS=Pseudomonas aeruginosa (strain ATCC 15692 / DSM 22644 / CIP 104116 / JCM 14847 / LMG 12228 / 1C / PRS 101 / PAO1) OX=208964 GN=tauD PE=4 SV=1;;Q9HX81;;89.44;;14
Q9I5Y4	pgk	0.857202	0.558212	0.138931	0.861069	-0.246545	0.0179852	-0.00118837	0.16292	3475;;sp|Q9I5Y4|PGK_PSEAE Phosphoglycerate kinase OS=Pseudomonas aeruginosa (strain ATCC 15692 / DSM 22644 / CIP 104116 / JCM 14847 / LMG 12228 / 1C / PRS 101 / PAO1) OX=208964 GN=pgk PE=3 SV=1;;Q9I5Y4;;323.31;;29
Q51371	algG	0.85664	0.558212	0.13911	0.86089	-12.2988	-12.2988	-0.643289	0.0119649	425;;sp|Q51371|ALGG_PSEAE Mannuronan C5-epimerase OS=Pseudomonas aeruginosa (strain ATCC 15692 / DSM 22644 / CIP 104116 / JCM 14847 / LMG 12228 / 1C / PRS 101 / PAO1) OX=208964 GN=algG PE=1 SV=1;;Q51371;;-2;;2
G3XD31	mrcB	0.855922	0.558212	0.139341	0.860659	0.077926	0.605738	0.91788	1.04307	105;;tr|G3XD31|G3XD31_PSEAE Penicillin-binding protein 1B OS=Pseudomonas aeruginosa (strain ATCC 15692 / DSM 22644 / CIP 104116 / JCM 14847 / LMG 12228 / 1C / PRS 101 / PAO1) OX=208964 GN=mrcB PE=3 SV=1;;G3XD31;;194.49;;30
Q9I2R5	PA1830	0.855422	0.558212	0.139501	0.860499	0.227559	0.820065	0.737899	1.14773	2782;;tr|Q9I2R5|Q9I2R5_PSEAE SCP2 domain-containing protein OS=Pseudomonas aeruginosa (strain ATCC 15692 / DSM 22644 / CIP 104116 / JCM 14847 / LMG 12228 / 1C / PRS 101 / PAO1) OX=208964 GN=PA1830 PE=4 SV=1;;Q9I2R5;;121.73;;4
G3XD91	phaD	0.8553	0.558212	0.13954	-0.86046	1.33331	0.564947	0.269816	0.0311705	141;;tr|G3XD91|G3XD91_PSEAE Poly(3-hydroxyalkanoic acid) depolymerase OS=Pseudomonas aeruginosa (strain ATCC 15692 / DSM 22644 / CIP 104116 / JCM 14847 / LMG 12228 / 1C / PRS 101 / PAO1) OX=208964 GN=phaD PE=4 SV=1;;G3XD91;;8.6143;;2
Q9HVH5	PA4616	0.852587	0.558212	0.140415	-0.859585	-1.04268	-1.2744	-3.34937	-3.40434	1128;;tr|Q9HVH5|Q9HVH5_PSEAE Probable c4-dicarboxylate-binding protein OS=Pseudomonas aeruginosa (strain ATCC 15692 / DSM 22644 / CIP 104116 / JCM 14847 / LMG 12228 / 1C / PRS 101 / PAO1) OX=208964 GN=PA4616 PE=1 SV=1;;Q9HVH5;;19.463;;5
Q9HV70	panB2	0.852574	0.558212	0.140419	0.859581	-0.159129	-0.0465039	0.232046	0.236729	1047;;sp|Q9HV70|PANB2_PSEAE 3-methyl-2-oxobutanoate hydroxymethyltransferase 2 OS=Pseudomonas aeruginosa (strain ATCC 15692 / DSM 22644 / CIP 104116 / JCM 14847 / LMG 12228 / 1C / PRS 101 / PAO1) OX=208964 GN=panB2 PE=3 SV=1;;Q9HV70;;213.18;;8
Q9I0K8	PA2630	0.852466	0.558212	0.140454	0.859546	0.0356072	-0.110938	0.00431136	0.380285	2374;;tr|Q9I0K8|Q9I0K8_PSEAE JmjC domain-containing protein OS=Pseudomonas aeruginosa (strain ATCC 15692 / DSM 22644 / CIP 104116 / JCM 14847 / LMG 12228 / 1C / PRS 101 / PAO1) OX=208964 GN=PA2630 PE=4 SV=1;;Q9I0K8;;110.21;;9
Q9HUG8	msbA	0.852233	0.558212	0.140529	0.859471	0.37774	0.537097	0.500289	0.629325	883;;sp|Q9HUG8|MSBA_PSEAE ATP-dependent lipid A-core flippase OS=Pseudomonas aeruginosa (strain ATCC 15692 / DSM 22644 / CIP 104116 / JCM 14847 / LMG 12228 / 1C / PRS 101 / PAO1) OX=208964 GN=msbA PE=3 SV=1;;Q9HUG8;;192.01;;19
Q9I7C5	dnaA	0.852152	0.558212	0.140555	0.859445	0.140562	0.344458	0.312036	0.457166	3811;;sp|Q9I7C5|DNAA_PSEAE Chromosomal replication initiator protein DnaA OS=Pseudomonas aeruginosa (strain ATCC 15692 / DSM 22644 / CIP 104116 / JCM 14847 / LMG 12228 / 1C / PRS 101 / PAO1) OX=208964 GN=dnaA PE=3 SV=1;;Q9I7C5;;158.71;;28
Q9HVN5	clpB	0.852139	0.558212	0.14056	0.85944	-0.191702	0.0139572	0.095322	0.157395	1175;;sp|Q9HVN5|CLPB_PSEAE Chaperone protein ClpB OS=Pseudomonas aeruginosa (strain ATCC 15692 / DSM 22644 / CIP 104116 / JCM 14847 / LMG 12228 / 1C / PRS 101 / PAO1) OX=208964 GN=clpB PE=3 SV=1;;Q9HVN5;;323.31;;72
Q9I0M8	PA2610	0.85193	0.558212	0.140627	0.859373	0.047885	0.105822	0.974454	1.00432	2392;;tr|Q9I0M8|Q9I0M8_PSEAE GST C-terminal domain-containing protein OS=Pseudomonas aeruginosa (strain ATCC 15692 / DSM 22644 / CIP 104116 / JCM 14847 / LMG 12228 / 1C / PRS 101 / PAO1) OX=208964 GN=PA2610 PE=4 SV=1;;Q9I0M8;;7.0616;;4
Q9HUI9	aruH	0.850566	0.558212	0.14107	-0.85893	-0.0876153	-0.425304	-0.115306	-1.19603	893;;sp|Q9HUI9|ARUH_PSEAE Arginine--pyruvate transaminase AruH OS=Pseudomonas aeruginosa (strain ATCC 15692 / DSM 22644 / CIP 104116 / JCM 14847 / LMG 12228 / 1C / PRS 101 / PAO1) OX=208964 GN=aruH PE=1 SV=1;;Q9HUI9;;15.05;;4
Q9HZA7	accD	0.850186	0.558212	0.141193	-0.858807	-0.138407	-0.0402268	-0.174578	-0.300437	2052;;sp|Q9HZA7|ACCD_PSEAE Acetyl-coenzyme A carboxylase carboxyl transferase subunit beta OS=Pseudomonas aeruginosa (strain ATCC 15692 / DSM 22644 / CIP 104116 / JCM 14847 / LMG 12228 / 1C / PRS 101 / PAO1) OX=208964 GN=accD PE=1 SV=1;;Q9HZA7;;188.52;;16
Q9HYN5	lecB	0.849203	0.558212	0.141513	0.858487	-0.315435	-0.526907	1.39581	1.57066	1899;;tr|Q9HYN5|Q9HYN5_PSEAE Fucose-binding lectin PA-IIL OS=Pseudomonas aeruginosa (strain ATCC 15692 / DSM 22644 / CIP 104116 / JCM 14847 / LMG 12228 / 1C / PRS 101 / PAO1) OX=208964 GN=lecB PE=1 SV=1;;Q9HYN5;;4.2216;;1
Q9I2T8	ppiD	0.848821	0.558212	0.141638	0.858362	-0.165533	0.0531197	0.510159	0.519162	2801;;tr|Q9I2T8|Q9I2T8_PSEAE Peptidyl-prolyl cis-trans isomerase D OS=Pseudomonas aeruginosa (strain ATCC 15692 / DSM 22644 / CIP 104116 / JCM 14847 / LMG 12228 / 1C / PRS 101 / PAO1) OX=208964 GN=ppiD PE=4 SV=1;;Q9I2T8;;323.31;;49
Q9I1H5	chiC	0.848776	0.558212	0.141652	0.858348	-0.0518332	-0.10394	0.16666	0.203378	2575;;tr|Q9I1H5|Q9I1H5_PSEAE Chitinase OS=Pseudomonas aeruginosa (strain ATCC 15692 / DSM 22644 / CIP 104116 / JCM 14847 / LMG 12228 / 1C / PRS 101 / PAO1) OX=208964 GN=chiC PE=3 SV=1;;Q9I1H5;;75.979;;17
P43904	aroE	0.84849	0.558212	0.141746	0.858254	-0.176944	-0.0699343	0.137578	0.142555	323;;sp|P43904|AROE_PSEAE Shikimate dehydrogenase (NADP(+)) OS=Pseudomonas aeruginosa (strain ATCC 15692 / DSM 22644 / CIP 104116 / JCM 14847 / LMG 12228 / 1C / PRS 101 / PAO1) OX=208964 GN=aroE PE=3 SV=3;;P43904;;7.2826;;8
Q9HY55	fruI	0.848374	0.558212	0.141783	0.858217	0.119489	0.0729863	0.511439	0.550141	1808;;tr|Q9HY55|Q9HY55_PSEAE Phosphoenolpyruvate--protein phosphotransferase OS=Pseudomonas aeruginosa (strain ATCC 15692 / DSM 22644 / CIP 104116 / JCM 14847 / LMG 12228 / 1C / PRS 101 / PAO1) OX=208964 GN=fruI PE=3 SV=1;;Q9HY55;;106.66;;17
Q9HV91	PA4707	0.848325	0.558212	0.141799	-0.858201	0.152979	0.124161	-1.80096	-1.88496	1064;;tr|Q9HV91|Q9HV91_PSEAE Probable permease of ABC transporter OS=Pseudomonas aeruginosa (strain ATCC 15692 / DSM 22644 / CIP 104116 / JCM 14847 / LMG 12228 / 1C / PRS 101 / PAO1) OX=208964 GN=PA4707 PE=3 SV=1;;Q9HV91;;11.417;;3
Q9HZ64	PA3170	0.848072	0.558212	0.141882	-0.858118	0.055862	0.143318	-0.143996	-0.207017	2029;;tr|Q9HZ64|Q9HZ64_PSEAE Amidohydro-rel domain-containing protein OS=Pseudomonas aeruginosa (strain ATCC 15692 / DSM 22644 / CIP 104116 / JCM 14847 / LMG 12228 / 1C / PRS 101 / PAO1) OX=208964 GN=PA3170 PE=1 SV=1;;Q9HZ64;;111.88;;18
Q9HW78	PA4323	0.847959	0.558212	0.141919	0.858081	-0.626842	-0.248475	0.637089	0.649065	1337;;tr|Q9HW78|Q9HW78_PSEAE DUF58 domain-containing protein OS=Pseudomonas aeruginosa (strain ATCC 15692 / DSM 22644 / CIP 104116 / JCM 14847 / LMG 12228 / 1C / PRS 101 / PAO1) OX=208964 GN=PA4323 PE=4 SV=1;;Q9HW78;;14.867;;5
Q9HZY7	PA2857	0.84728	0.558212	0.142141	0.857859	-0.0062015	0.244695	0.454981	0.495933	2231;;tr|Q9HZY7|Q9HZY7_PSEAE Probable ATP-binding component of ABC transporter OS=Pseudomonas aeruginosa (strain ATCC 15692 / DSM 22644 / CIP 104116 / JCM 14847 / LMG 12228 / 1C / PRS 101 / PAO1) OX=208964 GN=PA2857 PE=4 SV=1;;Q9HZY7;;45.07;;8
Q9HVQ4	PA4518	0.847115	0.558212	0.142195	-0.857805	-0.296202	0.0827746	-0.593077	-0.966478	1189;;tr|Q9HVQ4|Q9HVQ4_PSEAE VOC domain-containing protein OS=Pseudomonas aeruginosa (strain ATCC 15692 / DSM 22644 / CIP 104116 / JCM 14847 / LMG 12228 / 1C / PRS 101 / PAO1) OX=208964 GN=PA4518 PE=4 SV=1;;Q9HVQ4;;21.989;;3
Q9I130	PA2452	0.847029	0.558212	0.142223	-0.857777	-0.290566	-0.804593	-2.48218	-2.49331	2491;;tr|Q9I130|Q9I130_PSEAE DUF3327 domain-containing protein OS=Pseudomonas aeruginosa (strain ATCC 15692 / DSM 22644 / CIP 104116 / JCM 14847 / LMG 12228 / 1C / PRS 101 / PAO1) OX=208964 GN=PA2452 PE=4 SV=1;;Q9I130;;25.765;;13
Q9HZ29	PA3211	0.846774	0.558212	0.142307	-0.857693	-0.0480187	0.0279726	-0.0455381	-0.192384	1999;;tr|Q9HZ29|Q9HZ29_PSEAE Intermembrane phospholipid transport system permease protein MlaE OS=Pseudomonas aeruginosa (strain ATCC 15692 / DSM 22644 / CIP 104116 / JCM 14847 / LMG 12228 / 1C / PRS 101 / PAO1) OX=208964 GN=PA3211 PE=3 SV=1;;Q9HZ29;;15.165;;4
Q9I682	PA0435	0.846007	0.558614	0.142558	-0.857442	0.109844	0.132072	-0.448584	-0.482397	3545;;tr|Q9I682|Q9I682_PSEAE Uncharacterized protein OS=Pseudomonas aeruginosa (strain ATCC 15692 / DSM 22644 / CIP 104116 / JCM 14847 / LMG 12228 / 1C / PRS 101 / PAO1) OX=208964 GN=PA0435 PE=4 SV=1;;Q9I682;;33.219;;10
Q9I1N4	pslE	0.844613	0.559558	0.143017	0.856983	0.276717	0.639067	0.948126	1.00475	2607;;tr|Q9I1N4|Q9I1N4_PSEAE PslE OS=Pseudomonas aeruginosa (strain ATCC 15692 / DSM 22644 / CIP 104116 / JCM 14847 / LMG 12228 / 1C / PRS 101 / PAO1) OX=208964 GN=pslE PE=4 SV=1;;Q9I1N4;;251.66;;46
Q9I2Q5	PA1840	0.843533	0.559558	0.143373	-0.856627	0.55248	0.329819	-0.369015	-0.371143	2774;;tr|Q9I2Q5|Q9I2Q5_PSEAE DUF1883 domain-containing protein OS=Pseudomonas aeruginosa (strain ATCC 15692 / DSM 22644 / CIP 104116 / JCM 14847 / LMG 12228 / 1C / PRS 101 / PAO1) OX=208964 GN=PA1840 PE=4 SV=1;;Q9I2Q5;;21.649;;6
Q9I2K8	PA1889	0.84343	0.559558	0.143407	0.856593	-0.117005	1.38381	2.33222	2.64552	2749;;tr|Q9I2K8|Q9I2K8_PSEAE Uncharacterized protein OS=Pseudomonas aeruginosa (strain ATCC 15692 / DSM 22644 / CIP 104116 / JCM 14847 / LMG 12228 / 1C / PRS 101 / PAO1) OX=208964 GN=PA1889 PE=4 SV=1;;Q9I2K8;;48.413;;5
Q9HYT4	PA3310	0.843233	0.559558	0.143472	0.856528	0.260153	0.347466	0.278535	0.490975	1936;;tr|Q9HYT4|Q9HYT4_PSEAE Uncharacterized protein OS=Pseudomonas aeruginosa (strain ATCC 15692 / DSM 22644 / CIP 104116 / JCM 14847 / LMG 12228 / 1C / PRS 101 / PAO1) OX=208964 GN=PA3310 PE=4 SV=1;;Q9HYT4;;29.349;;10
Q9I6U5	PA0189	0.842347	0.559558	0.143765	-0.856235	0.171556	-0.821695	-0.332277	-1.64177	3685;;tr|Q9I6U5|Q9I6U5_PSEAE Probable porin OS=Pseudomonas aeruginosa (strain ATCC 15692 / DSM 22644 / CIP 104116 / JCM 14847 / LMG 12228 / 1C / PRS 101 / PAO1) OX=208964 GN=PA0189 PE=3 SV=1;;Q9I6U5;;5.3368;;3
Q9HZB9	PA3089	0.842121	0.559558	0.14384	-0.85616	-0.199595	-0.956887	-0.69232	-1.44284	2059;;tr|Q9HZB9|Q9HZB9_PSEAE Uncharacterized protein OS=Pseudomonas aeruginosa (strain ATCC 15692 / DSM 22644 / CIP 104116 / JCM 14847 / LMG 12228 / 1C / PRS 101 / PAO1) OX=208964 GN=PA3089 PE=4 SV=1;;Q9HZB9;;3.1981;;3
Q9I6T9	pntB	0.842109	0.559558	0.143844	0.856156	-0.0440219	0.0862331	0.494563	0.495187	3682;;tr|Q9I6T9|Q9I6T9_PSEAE NAD(P) transhydrogenase subunit beta OS=Pseudomonas aeruginosa (strain ATCC 15692 / DSM 22644 / CIP 104116 / JCM 14847 / LMG 12228 / 1C / PRS 101 / PAO1) OX=208964 GN=pntB PE=3 SV=1;;Q9I6T9;;16.243;;6
Q9HYF3	PA3453	0.841175	0.560182	0.144153	-0.855847	-0.159015	-0.162953	-0.498951	-0.511539	1854;;sp|Q9HYF3|Y3453_PSEAE UPF0502 protein PA3453 OS=Pseudomonas aeruginosa (strain ATCC 15692 / DSM 22644 / CIP 104116 / JCM 14847 / LMG 12228 / 1C / PRS 101 / PAO1) OX=208964 GN=PA3453 PE=3 SV=1;;Q9HYF3;;41.059;;9
Q9I0T9	xthA	0.8406	0.560343	0.144344	-0.855656	-0.0913285	-0.0466298	-0.122036	-0.167242	2436;;tr|Q9I0T9|Q9I0T9_PSEAE Exodeoxyribonuclease III OS=Pseudomonas aeruginosa (strain ATCC 15692 / DSM 22644 / CIP 104116 / JCM 14847 / LMG 12228 / 1C / PRS 101 / PAO1) OX=208964 GN=xthA PE=3 SV=1;;Q9I0T9;;141.89;;18
Q9I4C2	PA1216	0.839164	0.561617	0.144822	0.855178	-1.06479	-0.060033	0.035663	0.489795	3126;;tr|Q9I4C2|Q9I4C2_PSEAE Methyltransf_25 domain-containing protein OS=Pseudomonas aeruginosa (strain ATCC 15692 / DSM 22644 / CIP 104116 / JCM 14847 / LMG 12228 / 1C / PRS 101 / PAO1) OX=208964 GN=PA1216 PE=4 SV=1;;Q9I4C2;;12.87;;6
Q9HUQ3	PA4910	0.838082	0.561692	0.145184	-0.854816	0.644738	0.380419	-0.0873163	-0.0960299	947;;tr|Q9HUQ3|Q9HUQ3_PSEAE Branched chain amino acid ABC transporter ATP binding protein OS=Pseudomonas aeruginosa (strain ATCC 15692 / DSM 22644 / CIP 104116 / JCM 14847 / LMG 12228 / 1C / PRS 101 / PAO1) OX=208964 GN=PA4910 PE=4 SV=1;;Q9HUQ3;;16.27;;5
Q9I2X2	PA1767	0.838058	0.561692	0.145192	0.854808	0.109242	0.391935	0.50822	0.586759	2825;;tr|Q9I2X2|Q9I2X2_PSEAE Uncharacterized protein OS=Pseudomonas aeruginosa (strain ATCC 15692 / DSM 22644 / CIP 104116 / JCM 14847 / LMG 12228 / 1C / PRS 101 / PAO1) OX=208964 GN=PA1767 PE=4 SV=1;;Q9I2X2;;222.59;;18
Q9HVB8	PA4677	0.837761	0.561692	0.145291	-0.854709	0.122715	0.556251	0.128671	-0.663318	1085;;tr|Q9HVB8|Q9HVB8_PSEAE Dipeptidase OS=Pseudomonas aeruginosa (strain ATCC 15692 / DSM 22644 / CIP 104116 / JCM 14847 / LMG 12228 / 1C / PRS 101 / PAO1) OX=208964 GN=PA4677 PE=3 SV=1;;Q9HVB8;;8.2646;;4
Q9HTI8	PA5376	0.836245	0.562601	0.145799	0.854201	0.191653	0.504996	0.766675	0.813014	616;;tr|Q9HTI8|Q9HTI8_PSEAE Probable ATP-binding component of ABC transporter OS=Pseudomonas aeruginosa (strain ATCC 15692 / DSM 22644 / CIP 104116 / JCM 14847 / LMG 12228 / 1C / PRS 101 / PAO1) OX=208964 GN=PA5376 PE=4 SV=1;;Q9HTI8;;67.289;;13
Q9I0X9	PA2503	0.835823	0.562601	0.145941	0.854059	-0.0668175	0.338211	0.621434	0.694304	2458;;tr|Q9I0X9|Q9I0X9_PSEAE Uncharacterized protein OS=Pseudomonas aeruginosa (strain ATCC 15692 / DSM 22644 / CIP 104116 / JCM 14847 / LMG 12228 / 1C / PRS 101 / PAO1) OX=208964 GN=PA2503 PE=4 SV=1;;Q9I0X9;;14.688;;6
Q9HXR8	PA3723	0.835157	0.562601	0.146165	-0.853835	0.0599529	-0.492076	-0.672198	-0.844278	1706;;tr|Q9HXR8|Q9HXR8_PSEAE Probable FMN oxidoreductase OS=Pseudomonas aeruginosa (strain ATCC 15692 / DSM 22644 / CIP 104116 / JCM 14847 / LMG 12228 / 1C / PRS 101 / PAO1) OX=208964 GN=PA3723 PE=4 SV=1;;Q9HXR8;;323.31;;20
Q9I4W8	PA1005	0.834834	0.562601	0.146274	-0.853726	-0.443387	-1.4067	-1.92277	-2.1419	3257;;tr|Q9I4W8|Q9I4W8_PSEAE Putative beta-barrel assembly-enhancing protease OS=Pseudomonas aeruginosa (strain ATCC 15692 / DSM 22644 / CIP 104116 / JCM 14847 / LMG 12228 / 1C / PRS 101 / PAO1) OX=208964 GN=PA1005 PE=3 SV=1;;Q9I4W8;;66.605;;16
Q9I700	bauA	0.833712	0.562601	0.146652	0.853348	0.295341	0.315689	0.688875	0.695972	3724;;sp|Q9I700|BAUA_PSEAE Beta-alanine--pyruvate aminotransferase OS=Pseudomonas aeruginosa (strain ATCC 15692 / DSM 22644 / CIP 104116 / JCM 14847 / LMG 12228 / 1C / PRS 101 / PAO1) OX=208964 GN=bauA PE=1 SV=1;;Q9I700;;75.17;;13
Q9I5F9	lon	0.832752	0.562601	0.146976	0.853024	-0.00739021	0.358974	0.547866	0.632752	3380;;tr|Q9I5F9|Q9I5F9_PSEAE Lon protease OS=Pseudomonas aeruginosa (strain ATCC 15692 / DSM 22644 / CIP 104116 / JCM 14847 / LMG 12228 / 1C / PRS 101 / PAO1) OX=208964 GN=lon PE=2 SV=1;;Q9I5F9;;323.31;;46
Q9I525	rlmD	0.830934	0.562601	0.147593	-0.852407	0.167745	-0.0100342	0.108375	-0.21726	3298;;sp|Q9I525|RLMD_PSEAE 23S rRNA (uracil(1939)-C(5))-methyltransferase RlmD OS=Pseudomonas aeruginosa (strain ATCC 15692 / DSM 22644 / CIP 104116 / JCM 14847 / LMG 12228 / 1C / PRS 101 / PAO1) OX=208964 GN=rlmD PE=3 SV=1;;Q9I525;;50.764;;9
Q9I2I3	PA1921	0.830553	0.562601	0.147723	0.852277	-0.0593807	0.189334	0.559108	0.569326	2738;;tr|Q9I2I3|Q9I2I3_PSEAE Methyltransf_25 domain-containing protein OS=Pseudomonas aeruginosa (strain ATCC 15692 / DSM 22644 / CIP 104116 / JCM 14847 / LMG 12228 / 1C / PRS 101 / PAO1) OX=208964 GN=PA1921 PE=4 SV=1;;Q9I2I3;;4.7408;;4
Q9I0Q3	PA2583	0.830263	0.562601	0.147821	0.852179	0.0773542	0.104468	0.288744	0.288527	2408;;tr|Q9I0Q3|Q9I0Q3_PSEAE Histidine kinase OS=Pseudomonas aeruginosa (strain ATCC 15692 / DSM 22644 / CIP 104116 / JCM 14847 / LMG 12228 / 1C / PRS 101 / PAO1) OX=208964 GN=PA2583 PE=4 SV=1;;Q9I0Q3;;82.725;;19
Q9HYX0	PA3271	0.830232	0.562601	0.147832	0.852168	0.093313	0.13764	0.227939	0.227896	1956;;tr|Q9HYX0|Q9HYX0_PSEAE Histidine kinase OS=Pseudomonas aeruginosa (strain ATCC 15692 / DSM 22644 / CIP 104116 / JCM 14847 / LMG 12228 / 1C / PRS 101 / PAO1) OX=208964 GN=PA3271 PE=3 SV=1;;Q9HYX0;;34.682;;14
Q9I5E7	PA0791	0.830162	0.562601	0.147856	0.852144	0.387525	0.138331	0.412158	0.799981	3372;;tr|Q9I5E7|Q9I5E7_PSEAE Probable transcriptional regulator OS=Pseudomonas aeruginosa (strain ATCC 15692 / DSM 22644 / CIP 104116 / JCM 14847 / LMG 12228 / 1C / PRS 101 / PAO1) OX=208964 GN=PA0791 PE=4 SV=1;;Q9I5E7;;2.7046;;2
Q9HTX2	PA5218	0.829124	0.562601	0.148209	-0.851791	0.706208	0.437254	0.416862	0.294809	718;;tr|Q9HTX2|Q9HTX2_PSEAE Probable transcriptional regulator OS=Pseudomonas aeruginosa (strain ATCC 15692 / DSM 22644 / CIP 104116 / JCM 14847 / LMG 12228 / 1C / PRS 101 / PAO1) OX=208964 GN=PA5218 PE=3 SV=1;;Q9HTX2;;6.1459;;4
Q9I5Y1	fba	0.828928	0.562601	0.148277	0.851723	-0.0236393	0.1247	0.234215	0.25799	3473;;sp|Q9I5Y1|ALF_PSEAE Fructose-bisphosphate aldolase OS=Pseudomonas aeruginosa (strain ATCC 15692 / DSM 22644 / CIP 104116 / JCM 14847 / LMG 12228 / 1C / PRS 101 / PAO1) OX=208964 GN=fba PE=3 SV=1;;Q9I5Y1;;323.31;;23
Q9HVV8	lptC	0.828475	0.562601	0.148431	0.851569	0.0814279	0.256853	0.654603	0.651678	1237;;tr|Q9HVV8|Q9HVV8_PSEAE Lipopolysaccharide export system protein LptC OS=Pseudomonas aeruginosa (strain ATCC 15692 / DSM 22644 / CIP 104116 / JCM 14847 / LMG 12228 / 1C / PRS 101 / PAO1) OX=208964 GN=lptC PE=3 SV=1;;Q9HVV8;;42.223;;8
G3XD02	pstC	0.828363	0.562601	0.148469	0.851531	-0.262447	0.382676	0.878094	0.97622	82;;tr|G3XD02|G3XD02_PSEAE Membrane protein component of ABC phosphate transporter OS=Pseudomonas aeruginosa (strain ATCC 15692 / DSM 22644 / CIP 104116 / JCM 14847 / LMG 12228 / 1C / PRS 101 / PAO1) OX=208964 GN=pstC PE=3 SV=1;;G3XD02;;55.595;;15
Q9HXH1	PA3833	0.827954	0.562601	0.148609	-0.851391	0.460672	-0.00182015	0.437306	-1.01375	1629;;tr|Q9HXH1|Q9HXH1_PSEAE Uncharacterized protein OS=Pseudomonas aeruginosa (strain ATCC 15692 / DSM 22644 / CIP 104116 / JCM 14847 / LMG 12228 / 1C / PRS 101 / PAO1) OX=208964 GN=PA3833 PE=4 SV=1;;Q9HXH1;;1.9077;;2
Q9I6B3	trmB	0.827512	0.562601	0.148761	0.851239	-0.4367	-0.0412726	-0.176779	0.198842	3571;;sp|Q9I6B3|TRMB_PSEAE tRNA (guanine-N(7)-)-methyltransferase OS=Pseudomonas aeruginosa (strain ATCC 15692 / DSM 22644 / CIP 104116 / JCM 14847 / LMG 12228 / 1C / PRS 101 / PAO1) OX=208964 GN=trmB PE=3 SV=2;;Q9I6B3;;30.7;;12
Q9I6H5	serA	0.826882	0.562601	0.148977	-0.851023	0.00147309	0.0604187	-0.304189	-0.338681	3616;;tr|Q9I6H5|Q9I6H5_PSEAE 2-oxoglutarate reductase OS=Pseudomonas aeruginosa (strain ATCC 15692 / DSM 22644 / CIP 104116 / JCM 14847 / LMG 12228 / 1C / PRS 101 / PAO1) OX=208964 GN=serA PE=3 SV=1;;Q9I6H5;;323.31;;24
P37452	lexA	0.826457	0.562601	0.149122	-0.850878	-0.00678095	-0.0268471	-0.129964	-0.128899	295;;sp|P37452|LEXA_PSEAE LexA repressor OS=Pseudomonas aeruginosa (strain ATCC 15692 / DSM 22644 / CIP 104116 / JCM 14847 / LMG 12228 / 1C / PRS 101 / PAO1) OX=208964 GN=lexA PE=3 SV=1;;P37452;;53.862;;10
Q9I725	PA0107	0.825365	0.562601	0.149498	-0.850502	0.572418	-0.800807	-13.5978	-13.5978	3741;;tr|Q9I725|Q9I725_PSEAE Cytochrome c oxidase assembly protein CtaG OS=Pseudomonas aeruginosa (strain ATCC 15692 / DSM 22644 / CIP 104116 / JCM 14847 / LMG 12228 / 1C / PRS 101 / PAO1) OX=208964 GN=PA0107 PE=3 SV=1;;Q9I725;;12.602;;2
Q9HVQ8	PA4513	0.825189	0.562601	0.149559	-0.850441	0.0936913	0.140021	-0.573853	-0.607696	1192;;tr|Q9HVQ8|Q9HVQ8_PSEAE Probable oxidoreductase OS=Pseudomonas aeruginosa (strain ATCC 15692 / DSM 22644 / CIP 104116 / JCM 14847 / LMG 12228 / 1C / PRS 101 / PAO1) OX=208964 GN=PA4513 PE=4 SV=1;;Q9HVQ8;;98.382;;24
Q9HYF9	ssuB2	0.825181	0.562601	0.149561	-0.850439	-0.0289964	-1.34605	-13.7416	-13.7416	1857;;sp|Q9HYF9|SSUB2_PSEAE Aliphatic sulfonates import ATP-binding protein SsuB 2 OS=Pseudomonas aeruginosa (strain ATCC 15692 / DSM 22644 / CIP 104116 / JCM 14847 / LMG 12228 / 1C / PRS 101 / PAO1) OX=208964 GN=ssuB2 PE=3 SV=1;;Q9HYF9;;1.7156;;1
Q9HVL4	PA4570	0.824562	0.562601	0.149775	-0.850225	0.521802	-0.931003	-15.0702	-15.0702	1160;;tr|Q9HVL4|Q9HVL4_PSEAE Uncharacterized protein OS=Pseudomonas aeruginosa (strain ATCC 15692 / DSM 22644 / CIP 104116 / JCM 14847 / LMG 12228 / 1C / PRS 101 / PAO1) OX=208964 GN=PA4570 PE=4 SV=1;;Q9HVL4;;6.8509;;2
Q9I0H6	PA2662	0.823917	0.562601	0.149997	0.850003	-0.186928	0.562382	1.10477	1.22242	2349;;tr|Q9I0H6|Q9I0H6_PSEAE Uncharacterized protein OS=Pseudomonas aeruginosa (strain ATCC 15692 / DSM 22644 / CIP 104116 / JCM 14847 / LMG 12228 / 1C / PRS 101 / PAO1) OX=208964 GN=PA2662 PE=4 SV=1;;Q9I0H6;;1.96;;1
Q9HUW0	PA4853	0.822709	0.562601	0.150415	0.849585	-0.172175	-0.0796775	0.711455	0.708054	979;;sp|Q9HUW0|FISL_PSEAE Putative Fis-like DNA-binding protein OS=Pseudomonas aeruginosa (strain ATCC 15692 / DSM 22644 / CIP 104116 / JCM 14847 / LMG 12228 / 1C / PRS 101 / PAO1) OX=208964 GN=PA4853 PE=1 SV=2;;Q9HUW0;;16.484;;3
Q9I6J9	aguA	0.822583	0.562601	0.150459	-0.849541	-0.103656	-0.276947	-0.361937	-0.40139	3638;;sp|Q9I6J9|AGUA_PSEAE Agmatine deiminase OS=Pseudomonas aeruginosa (strain ATCC 15692 / DSM 22644 / CIP 104116 / JCM 14847 / LMG 12228 / 1C / PRS 101 / PAO1) OX=208964 GN=aguA PE=1 SV=1;;Q9I6J9;;97.495;;14
Q9HU90	PA5093	0.822519	0.562601	0.150481	-0.849519	-0.10804	0.131626	-0.38313	-0.570916	819;;tr|Q9HU90|Q9HU90_PSEAE Probable histidine/phenylalanine ammonia-lyase OS=Pseudomonas aeruginosa (strain ATCC 15692 / DSM 22644 / CIP 104116 / JCM 14847 / LMG 12228 / 1C / PRS 101 / PAO1) OX=208964 GN=PA5093 PE=4 SV=1;;Q9HU90;;60.376;;11
Q9I1G7	PA2308	0.822463	0.562601	0.1505	-0.8495	-0.227512	-1.55015	-16.0196	-16.0196	2568;;tr|Q9I1G7|Q9I1G7_PSEAE Probable ATP-binding component of ABC transporter OS=Pseudomonas aeruginosa (strain ATCC 15692 / DSM 22644 / CIP 104116 / JCM 14847 / LMG 12228 / 1C / PRS 101 / PAO1) OX=208964 GN=PA2308 PE=4 SV=1;;Q9I1G7;;2.8398;;1
Q9HU62	PA5122	0.822378	0.562601	0.15053	-0.84947	-0.802694	-1.62956	-2.0686	-2.24471	795;;tr|Q9HU62|Q9HU62_PSEAE DUF4124 domain-containing protein OS=Pseudomonas aeruginosa (strain ATCC 15692 / DSM 22644 / CIP 104116 / JCM 14847 / LMG 12228 / 1C / PRS 101 / PAO1) OX=208964 GN=PA5122 PE=4 SV=1;;Q9HU62;;2.4904;;1
Q9HX15	PA4012	0.821653	0.562601	0.150781	-0.849219	-0.164096	-0.0986419	-0.168509	-0.271209	1518;;tr|Q9HX15|Q9HX15_PSEAE Lon N-terminal domain-containing protein OS=Pseudomonas aeruginosa (strain ATCC 15692 / DSM 22644 / CIP 104116 / JCM 14847 / LMG 12228 / 1C / PRS 101 / PAO1) OX=208964 GN=PA4012 PE=4 SV=1;;Q9HX15;;20.252;;7
Q9HTN2	argB	0.820942	0.562601	0.151028	0.848972	-0.0555057	0.155641	0.112847	0.265091	649;;sp|Q9HTN2|ARGB_PSEAE Acetylglutamate kinase OS=Pseudomonas aeruginosa (strain ATCC 15692 / DSM 22644 / CIP 104116 / JCM 14847 / LMG 12228 / 1C / PRS 101 / PAO1) OX=208964 GN=argB PE=1 SV=3;;Q9HTN2;;323.31;;18
Q9HWF8	rpsK	0.820836	0.562601	0.151065	0.848935	0.0651402	0.28605	0.195301	0.431632	1398;;sp|Q9HWF8|RS11_PSEAE 30S ribosomal protein S11 OS=Pseudomonas aeruginosa (strain ATCC 15692 / DSM 22644 / CIP 104116 / JCM 14847 / LMG 12228 / 1C / PRS 101 / PAO1) OX=208964 GN=rpsK PE=3 SV=1;;Q9HWF8;;323.31;;10
Q9I028	PA2815	0.820606	0.562601	0.151145	0.848855	0.150068	0.622025	1.17506	1.2045	2259;;tr|Q9I028|Q9I028_PSEAE Acyl-coenzyme A dehydrogenase OS=Pseudomonas aeruginosa (strain ATCC 15692 / DSM 22644 / CIP 104116 / JCM 14847 / LMG 12228 / 1C / PRS 101 / PAO1) OX=208964 GN=PA2815 PE=3 SV=1;;Q9I028;;323.31;;37
Q9I189	opmQ	0.820599	0.562601	0.151147	-0.848853	-0.0839124	-0.515608	-0.979677	-1.01332	2528;;tr|Q9I189|Q9I189_PSEAE Probable outer membrane protein OS=Pseudomonas aeruginosa (strain ATCC 15692 / DSM 22644 / CIP 104116 / JCM 14847 / LMG 12228 / 1C / PRS 101 / PAO1) OX=208964 GN=opmQ PE=3 SV=1;;Q9I189;;244.39;;16
G3XD27	PA5055	0.819564	0.562601	0.151508	0.848492	-0.0665391	-0.17824	0.0302772	0.126712	101;;tr|G3XD27|G3XD27_PSEAE GBBH-like_N domain-containing protein OS=Pseudomonas aeruginosa (strain ATCC 15692 / DSM 22644 / CIP 104116 / JCM 14847 / LMG 12228 / 1C / PRS 101 / PAO1) OX=208964 GN=PA5055 PE=4 SV=1;;G3XD27;;43.557;;6
Q9I531	PA0926	0.819411	0.562601	0.151562	-0.848438	0.119443	0.0160983	-0.320118	-0.312436	3304;;tr|Q9I531|Q9I531_PSEAE Uncharacterized protein OS=Pseudomonas aeruginosa (strain ATCC 15692 / DSM 22644 / CIP 104116 / JCM 14847 / LMG 12228 / 1C / PRS 101 / PAO1) OX=208964 GN=PA0926 PE=4 SV=1;;Q9I531;;14.974;;6
Q9HTB0	PA5460	0.819209	0.562601	0.151632	-0.848368	0.106143	-0.835998	-13.3641	-13.3641	563;;tr|Q9HTB0|Q9HTB0_PSEAE Uncharacterized protein OS=Pseudomonas aeruginosa (strain ATCC 15692 / DSM 22644 / CIP 104116 / JCM 14847 / LMG 12228 / 1C / PRS 101 / PAO1) OX=208964 GN=PA5460 PE=4 SV=1;;Q9HTB0;;8.1093;;1
Q9HV88	phuR	0.818733	0.562601	0.151798	-0.848202	0.0725574	-0.775546	-1.40993	-1.53165	1061;;tr|Q9HV88|Q9HV88_PSEAE Heme/hemoglobin uptake outer membrane receptor PhuR OS=Pseudomonas aeruginosa (strain ATCC 15692 / DSM 22644 / CIP 104116 / JCM 14847 / LMG 12228 / 1C / PRS 101 / PAO1) OX=208964 GN=phuR PE=3 SV=1;;Q9HV88;;323.31;;46
Q9HVE1	PA4651	0.816641	0.562601	0.152531	-0.847469	1.9892	1.20087	-11.2409	-11.2409	1103;;tr|Q9HVE1|Q9HVE1_PSEAE Probable pili assembly chaperone OS=Pseudomonas aeruginosa (strain ATCC 15692 / DSM 22644 / CIP 104116 / JCM 14847 / LMG 12228 / 1C / PRS 101 / PAO1) OX=208964 GN=PA4651 PE=4 SV=1;;Q9HVE1;;11.131;;4
Q9HUM3	hflC	0.816454	0.562601	0.152597	0.847403	0.00777219	0.406379	0.738547	0.786184	925;;tr|Q9HUM3|Q9HUM3_PSEAE Protein HflC OS=Pseudomonas aeruginosa (strain ATCC 15692 / DSM 22644 / CIP 104116 / JCM 14847 / LMG 12228 / 1C / PRS 101 / PAO1) OX=208964 GN=hflC PE=3 SV=1;;Q9HUM3;;108.92;;20
Q9HYE3	PA3463	0.816055	0.562601	0.152737	-0.847263	0.43968	-0.391879	-14.0771	-14.0771	1845;;sp|Q9HYE3|Y3463_PSEAE UPF0270 protein PA3463 OS=Pseudomonas aeruginosa (strain ATCC 15692 / DSM 22644 / CIP 104116 / JCM 14847 / LMG 12228 / 1C / PRS 101 / PAO1) OX=208964 GN=PA3463 PE=1 SV=1;;Q9HYE3;;7.4856;;1
Q9I6I7	spuH	0.815729	0.562601	0.152852	0.847148	-0.0996304	0.326589	0.43479	0.573142	3626;;tr|Q9I6I7|Q9I6I7_PSEAE Polyamine transport protein PotI OS=Pseudomonas aeruginosa (strain ATCC 15692 / DSM 22644 / CIP 104116 / JCM 14847 / LMG 12228 / 1C / PRS 101 / PAO1) OX=208964 GN=spuH PE=3 SV=1;;Q9I6I7;;16.407;;2
Q9HZW2	atuR	0.815388	0.562601	0.152972	-0.847028	-0.0111902	-0.0108508	-0.41679	-0.423097	2214;;tr|Q9HZW2|Q9HZW2_PSEAE Putative repressor of atu genes OS=Pseudomonas aeruginosa (strain ATCC 15692 / DSM 22644 / CIP 104116 / JCM 14847 / LMG 12228 / 1C / PRS 101 / PAO1) OX=208964 GN=atuR PE=4 SV=1;;Q9HZW2;;26.526;;5
Q9I4R8	PA1056	0.815259	0.562601	0.153018	-0.846982	0.434175	-0.473079	-0.0668664	-1.09887	3222;;tr|Q9I4R8|Q9I4R8_PSEAE Probable NADH dehydrogenase OS=Pseudomonas aeruginosa (strain ATCC 15692 / DSM 22644 / CIP 104116 / JCM 14847 / LMG 12228 / 1C / PRS 101 / PAO1) OX=208964 GN=PA1056 PE=4 SV=1;;Q9I4R8;;2.4396;;1
Q9I2F4	rbsK	0.815124	0.562601	0.153065	0.846935	-0.251554	-0.36935	-0.145021	-0.0465918	2724;;tr|Q9I2F4|Q9I2F4_PSEAE Ribokinase OS=Pseudomonas aeruginosa (strain ATCC 15692 / DSM 22644 / CIP 104116 / JCM 14847 / LMG 12228 / 1C / PRS 101 / PAO1) OX=208964 GN=rbsK PE=3 SV=1;;Q9I2F4;;61.114;;12
Q9HYU4	fadD1	0.814672	0.562601	0.153225	-0.846775	0.104745	0.0985192	0.115981	0.0177914	1944;;tr|Q9HYU4|Q9HYU4_PSEAE Long-chain-fatty-acid--CoA ligase OS=Pseudomonas aeruginosa (strain ATCC 15692 / DSM 22644 / CIP 104116 / JCM 14847 / LMG 12228 / 1C / PRS 101 / PAO1) OX=208964 GN=fadD1 PE=4 SV=1;;Q9HYU4;;303.55;;30
Q9I2A7	PA2002	0.813449	0.562601	0.153657	0.846343	-0.183012	0.106075	0.780517	0.763379	2703;;tr|Q9I2A7|Q9I2A7_PSEAE Uncharacterized protein OS=Pseudomonas aeruginosa (strain ATCC 15692 / DSM 22644 / CIP 104116 / JCM 14847 / LMG 12228 / 1C / PRS 101 / PAO1) OX=208964 GN=PA2002 PE=4 SV=1;;Q9I2A7;;3.8417;;2
P43501	pilH	0.812848	0.562601	0.153869	0.846131	-0.389765	-0.366625	0.177098	0.177706	319;;sp|P43501|PILH_PSEAE Protein PilH OS=Pseudomonas aeruginosa (strain ATCC 15692 / DSM 22644 / CIP 104116 / JCM 14847 / LMG 12228 / 1C / PRS 101 / PAO1) OX=208964 GN=pilH PE=3 SV=1;;P43501;;108.38;;11
Q9HZM4	PA2980	0.812665	0.562601	0.153934	0.846066	-0.23665	-0.00936529	-0.00593916	0.103408	2149;;sp|Q9HZM4|Y2980_PSEAE UPF0434 protein PA2980 OS=Pseudomonas aeruginosa (strain ATCC 15692 / DSM 22644 / CIP 104116 / JCM 14847 / LMG 12228 / 1C / PRS 101 / PAO1) OX=208964 GN=PA2980 PE=3 SV=1;;Q9HZM4;;36.044;;6
Q9I057	PA2786	0.812582	0.562601	0.153964	-0.846036	0.17625	-0.598503	-0.0387511	-1.55543	2280;;tr|Q9I057|Q9I057_PSEAE GAF domain-containing protein OS=Pseudomonas aeruginosa (strain ATCC 15692 / DSM 22644 / CIP 104116 / JCM 14847 / LMG 12228 / 1C / PRS 101 / PAO1) OX=208964 GN=PA2786 PE=4 SV=1;;Q9I057;;1.7404;;2
Q9HTD0	PA5436	0.812333	0.562601	0.154052	0.845948	-0.155887	0.114187	0.0725586	0.247596	579;;tr|Q9HTD0|Q9HTD0_PSEAE Biotin carboxylase OS=Pseudomonas aeruginosa (strain ATCC 15692 / DSM 22644 / CIP 104116 / JCM 14847 / LMG 12228 / 1C / PRS 101 / PAO1) OX=208964 GN=PA5436 PE=4 SV=1;;Q9HTD0;;124.62;;20
Q9I1E0	PA2338	0.812043	0.562601	0.154155	-0.845845	-0.71208	-1.27037	-14.0064	-14.0064	2555;;sp|Q9I1E0|MANBP_PSEAE Mannitol-binding protein OS=Pseudomonas aeruginosa (strain ATCC 15692 / DSM 22644 / CIP 104116 / JCM 14847 / LMG 12228 / 1C / PRS 101 / PAO1) OX=208964 GN=PA2338 PE=1 SV=1;;Q9I1E0;;2.6077;;1
Q9I0X5	catA	0.812011	0.562601	0.154166	0.845834	-13.5956	-13.5956	1.27983	1.45723	2456;;tr|Q9I0X5|Q9I0X5_PSEAE Catechol 1,2-dioxygenase OS=Pseudomonas aeruginosa (strain ATCC 15692 / DSM 22644 / CIP 104116 / JCM 14847 / LMG 12228 / 1C / PRS 101 / PAO1) OX=208964 GN=catA PE=3 SV=1;;Q9I0X5;;3.4704;;1
Q9HXW2	PA3678	0.811706	0.562601	0.154275	-0.845725	0.294569	0.0120629	0.0364249	-0.125472	1742;;tr|Q9HXW2|Q9HXW2_PSEAE Probable transcriptional regulator OS=Pseudomonas aeruginosa (strain ATCC 15692 / DSM 22644 / CIP 104116 / JCM 14847 / LMG 12228 / 1C / PRS 101 / PAO1) OX=208964 GN=PA3678 PE=4 SV=1;;Q9HXW2;;33.257;;10
Q9HZM2	PA2982	0.809779	0.562601	0.15496	0.84504	0.392961	0.374149	0.371156	0.508043	2147;;tr|Q9HZM2|Q9HZM2_PSEAE Uncharacterized protein OS=Pseudomonas aeruginosa (strain ATCC 15692 / DSM 22644 / CIP 104116 / JCM 14847 / LMG 12228 / 1C / PRS 101 / PAO1) OX=208964 GN=PA2982 PE=3 SV=1;;Q9HZM2;;33.276;;5
Q9HWE2	rplP	0.809506	0.562601	0.155058	0.844942	0.128383	0.393798	0.159066	0.859016	1383;;sp|Q9HWE2|RL16_PSEAE 50S ribosomal protein L16 OS=Pseudomonas aeruginosa (strain ATCC 15692 / DSM 22644 / CIP 104116 / JCM 14847 / LMG 12228 / 1C / PRS 101 / PAO1) OX=208964 GN=rplP PE=3 SV=1;;Q9HWE2;;23.804;;8
Q9I515	PA0943	0.80943	0.562601	0.155085	-0.844915	-0.122815	-0.813695	-1.51929	-1.56741	3290;;tr|Q9I515|Q9I515_PSEAE Uncharacterized protein OS=Pseudomonas aeruginosa (strain ATCC 15692 / DSM 22644 / CIP 104116 / JCM 14847 / LMG 12228 / 1C / PRS 101 / PAO1) OX=208964 GN=PA0943 PE=4 SV=1;;Q9I515;;53.017;;14
Q9HTY1	PA5209	0.809006	0.562601	0.155237	0.844763	0.0890887	0.301942	0.303766	0.406344	726;;tr|Q9HTY1|Q9HTY1_PSEAE CYTH domain-containing protein OS=Pseudomonas aeruginosa (strain ATCC 15692 / DSM 22644 / CIP 104116 / JCM 14847 / LMG 12228 / 1C / PRS 101 / PAO1) OX=208964 GN=PA5209 PE=4 SV=1;;Q9HTY1;;104.21;;17
Q9I4P8	flgF	0.808935	0.562601	0.155262	0.844738	-13.821	-13.821	-0.157622	-0.0365276	3204;;tr|Q9I4P8|Q9I4P8_PSEAE Flagellar basal-body rod protein FlgF OS=Pseudomonas aeruginosa (strain ATCC 15692 / DSM 22644 / CIP 104116 / JCM 14847 / LMG 12228 / 1C / PRS 101 / PAO1) OX=208964 GN=flgF PE=3 SV=1;;Q9I4P8;;-2;;1
Q9I0H3	PA2665	0.808492	0.562601	0.155421	0.844579	0.0761819	0.126358	0.208493	0.207587	2347;;tr|Q9I0H3|Q9I0H3_PSEAE Probable transcriptional regulator OS=Pseudomonas aeruginosa (strain ATCC 15692 / DSM 22644 / CIP 104116 / JCM 14847 / LMG 12228 / 1C / PRS 101 / PAO1) OX=208964 GN=PA2665 PE=4 SV=1;;Q9I0H3;;35.253;;13
Q9I1J7	arsR	0.808312	0.562601	0.155485	-0.844515	0.538784	0.0877163	-15.3316	-15.3316	2582;;tr|Q9I1J7|Q9I1J7_PSEAE ArsR protein OS=Pseudomonas aeruginosa (strain ATCC 15692 / DSM 22644 / CIP 104116 / JCM 14847 / LMG 12228 / 1C / PRS 101 / PAO1) OX=208964 GN=arsR PE=4 SV=1;;Q9I1J7;;2.577;;1
Q9HZ86	wbpM	0.808307	0.562601	0.155487	0.844513	0.00271253	0.281149	0.382399	0.455184	2036;;tr|Q9HZ86|Q9HZ86_PSEAE Nucleotide sugar epimerase/dehydratase WbpM OS=Pseudomonas aeruginosa (strain ATCC 15692 / DSM 22644 / CIP 104116 / JCM 14847 / LMG 12228 / 1C / PRS 101 / PAO1) OX=208964 GN=wbpM PE=3 SV=1;;Q9HZ86;;117.94;;20
Q9HXE7	PA3859	0.807116	0.562601	0.155914	0.844086	-0.80902	-0.478749	-0.267471	-0.215383	1613;;tr|Q9HXE7|Q9HXE7_PSEAE Carboxylesterase OS=Pseudomonas aeruginosa (strain ATCC 15692 / DSM 22644 / CIP 104116 / JCM 14847 / LMG 12228 / 1C / PRS 101 / PAO1) OX=208964 GN=PA3859 PE=1 SV=1;;Q9HXE7;;109.75;;6
Q9HUF2	PA5017	0.805311	0.562601	0.156563	-0.843437	0.421986	0.492904	0.277968	0.236638	868;;tr|Q9HUF2|Q9HUF2_PSEAE Uncharacterized protein OS=Pseudomonas aeruginosa (strain ATCC 15692 / DSM 22644 / CIP 104116 / JCM 14847 / LMG 12228 / 1C / PRS 101 / PAO1) OX=208964 GN=PA5017 PE=4 SV=1;;Q9HUF2;;57.186;;19
Q9I3D7	sdhC	0.805074	0.562601	0.156649	0.843351	0.0292882	-0.159236	0.0320545	0.330348	2935;;tr|Q9I3D7|Q9I3D7_PSEAE Succinate dehydrogenase cytochrome b556 subunit OS=Pseudomonas aeruginosa (strain ATCC 15692 / DSM 22644 / CIP 104116 / JCM 14847 / LMG 12228 / 1C / PRS 101 / PAO1) OX=208964 GN=sdhC PE=3 SV=1;;Q9I3D7;;59.209;;7
Q9I563	PA0882	0.804572	0.562601	0.15683	-0.84317	0.64413	0.446144	-12.279	-12.279	3318;;tr|Q9I563|Q9I563_PSEAE Uncharacterized protein OS=Pseudomonas aeruginosa (strain ATCC 15692 / DSM 22644 / CIP 104116 / JCM 14847 / LMG 12228 / 1C / PRS 101 / PAO1) OX=208964 GN=PA0882 PE=4 SV=1;;Q9I563;;4.6853;;1
Q03456	fur	0.804412	0.562601	0.156887	-0.843113	-0.131433	-0.0668591	-0.147886	-0.22704	406;;sp|Q03456|FUR_PSEAE Ferric uptake regulation protein OS=Pseudomonas aeruginosa (strain ATCC 15692 / DSM 22644 / CIP 104116 / JCM 14847 / LMG 12228 / 1C / PRS 101 / PAO1) OX=208964 GN=fur PE=1 SV=1;;Q03456;;140.68;;11
Q9HU31	P;;Q9HU31;;44.24;;10	0.804191	0.562601	0.156967	-0.843033	-0.679652	-1.41145	-1.78997	-1.93216	767;;tr|Q9HU31|Q9HU31_PSEAE Amino acid (Lysine/arginine/ornithine/histidine/octopine) ABC transporter periplasmic binding protein OS=Pseudomonas aeruginosa (strain ATCC 15692 / DSM 22644 / CIP 104116 / JCM 14847 / LMG 12228 / 1C / PRS 101 / PAO1) OX=208964 GN=P;;Q9HU31;;44.24;;10
Q9HWX4	ribB	0.803612	0.562601	0.157177	-0.842823	-0.0459558	-0.136982	-0.50643	-0.492464	1489;;sp|Q9HWX4|RIBB_PSEAE 3,4-dihydroxy-2-butanone 4-phosphate synthase OS=Pseudomonas aeruginosa (strain ATCC 15692 / DSM 22644 / CIP 104116 / JCM 14847 / LMG 12228 / 1C / PRS 101 / PAO1) OX=208964 GN=ribB PE=3 SV=1;;Q9HWX4;;323.31;;19
Q9HU80	PA5103	0.803281	0.562601	0.157297	-0.842703	-0.628692	-2.08527	-4.87087	-4.79038	811;;tr|Q9HU80|Q9HU80_PSEAE OpuAC domain-containing protein OS=Pseudomonas aeruginosa (strain ATCC 15692 / DSM 22644 / CIP 104116 / JCM 14847 / LMG 12228 / 1C / PRS 101 / PAO1) OX=208964 GN=PA5103 PE=4 SV=1;;Q9HU80;;29.848;;10
Q9I2Y0	PA1759	0.803145	0.562601	0.157346	0.842654	0.503971	1.00448	1.18428	1.31292	2828;;tr|Q9I2Y0|Q9I2Y0_PSEAE Probable transcriptional regulator OS=Pseudomonas aeruginosa (strain ATCC 15692 / DSM 22644 / CIP 104116 / JCM 14847 / LMG 12228 / 1C / PRS 101 / PAO1) OX=208964 GN=PA1759 PE=4 SV=1;;Q9I2Y0;;16.092;;10
Q9HX32	lptE	0.802385	0.562601	0.157621	0.842379	-0.329131	-0.000880592	0.0346384	0.165153	1531;;tr|Q9HX32|Q9HX32_PSEAE LPS-assembly lipoprotein LptE OS=Pseudomonas aeruginosa (strain ATCC 15692 / DSM 22644 / CIP 104116 / JCM 14847 / LMG 12228 / 1C / PRS 101 / PAO1) OX=208964 GN=lptE PE=1 SV=1;;Q9HX32;;210.77;;14
Q9I588	PA0853	0.802149	0.562601	0.157707	0.842293	0.208546	1.1844	1.75406	1.91872	3337;;tr|Q9I588|Q9I588_PSEAE Probable oxidoreductase OS=Pseudomonas aeruginosa (strain ATCC 15692 / DSM 22644 / CIP 104116 / JCM 14847 / LMG 12228 / 1C / PRS 101 / PAO1) OX=208964 GN=PA0853 PE=4 SV=1;;Q9I588;;26.19;;9
Q9HTR2	pchP	0.801955	0.562601	0.157777	-0.842223	-0.591015	-2.29186	-3.01909	-3.40341	674;;sp|Q9HTR2|PCHP_PSEAE Phosphorylcholine phosphatase OS=Pseudomonas aeruginosa (strain ATCC 15692 / DSM 22644 / CIP 104116 / JCM 14847 / LMG 12228 / 1C / PRS 101 / PAO1) OX=208964 GN=pchP PE=1 SV=1;;Q9HTR2;;6.9687;;3
Q9HTC9	PA5437	0.801889	0.562601	0.157801	-0.842199	-0.204547	-0.183735	-0.696451	-0.704185	578;;tr|Q9HTC9|Q9HTC9_PSEAE Probable transcriptional regulator OS=Pseudomonas aeruginosa (strain ATCC 15692 / DSM 22644 / CIP 104116 / JCM 14847 / LMG 12228 / 1C / PRS 101 / PAO1) OX=208964 GN=PA5437 PE=3 SV=1;;Q9HTC9;;5.6123;;3
Q9HXC5	PA3888	0.80165	0.562601	0.157888	0.842112	0.00348315	2.92352	3.49067	4.48733	1597;;tr|Q9HXC5|Q9HXC5_PSEAE Probable permease of ABC transporter OS=Pseudomonas aeruginosa (strain ATCC 15692 / DSM 22644 / CIP 104116 / JCM 14847 / LMG 12228 / 1C / PRS 101 / PAO1) OX=208964 GN=PA3888 PE=3 SV=1;;Q9HXC5;;7.9322;;3
Q9HXP1	PA3754	0.8015	0.562601	0.157943	-0.842057	-0.0244557	-0.217129	-0.257832	-0.32163	1685;;tr|Q9HXP1|Q9HXP1_PSEAE Nudix hydrolase domain-containing protein OS=Pseudomonas aeruginosa (strain ATCC 15692 / DSM 22644 / CIP 104116 / JCM 14847 / LMG 12228 / 1C / PRS 101 / PAO1) OX=208964 GN=PA3754 PE=4 SV=1;;Q9HXP1;;49.135;;8
Q9I0L7	clpS	0.80129	0.562601	0.158019	-0.841981	0.0193103	-0.0891483	-0.293456	-0.287242	2382;;sp|Q9I0L7|CLPS_PSEAE ATP-dependent Clp protease adapter protein ClpS OS=Pseudomonas aeruginosa (strain ATCC 15692 / DSM 22644 / CIP 104116 / JCM 14847 / LMG 12228 / 1C / PRS 101 / PAO1) OX=208964 GN=clpS PE=3 SV=1;;Q9I0L7;;17.466;;4
Q9HXD4	narK2	0.801023	0.562601	0.158116	0.841884	0.576932	0.461024	1.31031	1.35686	1604;;tr|Q9HXD4|Q9HXD4_PSEAE Nitrate/nitrite transporter OS=Pseudomonas aeruginosa (strain ATCC 15692 / DSM 22644 / CIP 104116 / JCM 14847 / LMG 12228 / 1C / PRS 101 / PAO1) OX=208964 GN=narK2 PE=3 SV=1;;Q9HXD4;;15.823;;4
Q9HT20	atpD	0.800977	0.562601	0.158133	0.841867	-0.0714795	0.103516	0.601401	0.580179	503;;sp|Q9HT20|ATPB_PSEAE ATP synthase subunit beta OS=Pseudomonas aeruginosa (strain ATCC 15692 / DSM 22644 / CIP 104116 / JCM 14847 / LMG 12228 / 1C / PRS 101 / PAO1) OX=208964 GN=atpD PE=3 SV=1;;Q9HT20;;323.31;;40
P72170	pyrC	0.800801	0.562601	0.158197	-0.841803	-0.0755946	-0.097245	-0.303749	-0.298737	373;;sp|P72170|PYRC_PSEAE Dihydroorotase OS=Pseudomonas aeruginosa (strain ATCC 15692 / DSM 22644 / CIP 104116 / JCM 14847 / LMG 12228 / 1C / PRS 101 / PAO1) OX=208964 GN=pyrC PE=3 SV=2;;P72170;;99.073;;20
Q9I3S7	PA1417	0.800501	0.562601	0.158307	-0.841693	-0.0192875	-0.227747	-0.939572	-0.909009	3026;;tr|Q9I3S7|Q9I3S7_PSEAE Probable decarboxylase OS=Pseudomonas aeruginosa (strain ATCC 15692 / DSM 22644 / CIP 104116 / JCM 14847 / LMG 12228 / 1C / PRS 101 / PAO1) OX=208964 GN=PA1417 PE=3 SV=1;;Q9I3S7;;40.147;;13
Q9HTD4	PA5432	0.800413	0.562601	0.158339	-0.841661	0.187094	-0.463296	-0.438772	-0.771455	583;;tr|Q9HTD4|Q9HTD4_PSEAE Probable acetyltransferase OS=Pseudomonas aeruginosa (strain ATCC 15692 / DSM 22644 / CIP 104116 / JCM 14847 / LMG 12228 / 1C / PRS 101 / PAO1) OX=208964 GN=PA5432 PE=4 SV=1;;Q9HTD4;;3.4042;;2
P50987	argH	0.799735	0.562601	0.158586	-0.841414	-0.0821483	0.0585396	-0.20865	-0.319928	342;;sp|P50987|ARLY_PSEAE Argininosuccinate lyase OS=Pseudomonas aeruginosa (strain ATCC 15692 / DSM 22644 / CIP 104116 / JCM 14847 / LMG 12228 / 1C / PRS 101 / PAO1) OX=208964 GN=argH PE=3 SV=2;;P50987;;260.33;;21
Q9I013	htpX	0.799614	0.562601	0.15863	0.84137	-0.195732	0.0793938	0.825541	0.792877	2246;;sp|Q9I013|HTPX_PSEAE Protease HtpX OS=Pseudomonas aeruginosa (strain ATCC 15692 / DSM 22644 / CIP 104116 / JCM 14847 / LMG 12228 / 1C / PRS 101 / PAO1) OX=208964 GN=htpX PE=3 SV=1;;Q9I013;;148.73;;9
P0C2B2	dsbA	0.799614	0.562601	0.15863	0.84137	-0.859335	-0.712213	-0.841488	-0.468258	210;;sp|P0C2B2|DSBA_PSEAE Thiol:disulfide interchange protein DsbA OS=Pseudomonas aeruginosa (strain ATCC 15692 / DSM 22644 / CIP 104116 / JCM 14847 / LMG 12228 / 1C / PRS 101 / PAO1) OX=208964 GN=dsbA PE=1 SV=1;;P0C2B2;;60.275;;10
Q9I3X7	PA1367	0.799481	0.562601	0.158679	-0.841321	-0.221946	-0.0696657	0.00148107	-1.36099	3044;;tr|Q9I3X7|Q9I3X7_PSEAE Uncharacterized protein OS=Pseudomonas aeruginosa (strain ATCC 15692 / DSM 22644 / CIP 104116 / JCM 14847 / LMG 12228 / 1C / PRS 101 / PAO1) OX=208964 GN=PA1367 PE=3 SV=1;;Q9I3X7;;11.029;;4
Q9I1H9	PA2296	0.799304	0.562601	0.158744	-0.841256	-1.74561	-1.7125	-15.2769	-15.2769	2577;;tr|Q9I1H9|Q9I1H9_PSEAE Uncharacterized protein OS=Pseudomonas aeruginosa (strain ATCC 15692 / DSM 22644 / CIP 104116 / JCM 14847 / LMG 12228 / 1C / PRS 101 / PAO1) OX=208964 GN=PA2296 PE=4 SV=1;;Q9I1H9;;2.8612;;1
Q9I5N6	PA0690	0.79842	0.562601	0.159067	-0.840933	0.190033	-0.228765	0.38551	-2.04436	3414;;tr|Q9I5N6|Q9I5N6_PSEAE Haemagg_act domain-containing protein OS=Pseudomonas aeruginosa (strain ATCC 15692 / DSM 22644 / CIP 104116 / JCM 14847 / LMG 12228 / 1C / PRS 101 / PAO1) OX=208964 GN=PA0690 PE=4 SV=1;;Q9I5N6;;2.5194;;7
Q9I6K4	desA	0.797871	0.562601	0.159268	0.840732	-0.180481	0.528096	0.409861	0.865151	3641;;tr|Q9I6K4|Q9I6K4_PSEAE Delta-9 fatty acid desaturase, DesA OS=Pseudomonas aeruginosa (strain ATCC 15692 / DSM 22644 / CIP 104116 / JCM 14847 / LMG 12228 / 1C / PRS 101 / PAO1) OX=208964 GN=desA PE=4 SV=1;;Q9I6K4;;2.5096;;2
Q9X6V8	PA3998	0.797699	0.562601	0.159331	-0.840669	0.0681679	0.000236168	0.0592518	-0.109128	3829;;sp|Q9X6V8|Y3998_PSEAE UPF0250 protein PA3998 OS=Pseudomonas aeruginosa (strain ATCC 15692 / DSM 22644 / CIP 104116 / JCM 14847 / LMG 12228 / 1C / PRS 101 / PAO1) OX=208964 GN=PA3998 PE=3 SV=1;;Q9X6V8;;27.762;;6
Q9I319	pscC	0.797301	0.562601	0.159477	-0.840523	-0.568666	-1.85872	-2.87771	-3.0097	2857;;tr|Q9I319|Q9I319_PSEAE Type 3 secretion system secretin OS=Pseudomonas aeruginosa (strain ATCC 15692 / DSM 22644 / CIP 104116 / JCM 14847 / LMG 12228 / 1C / PRS 101 / PAO1) OX=208964 GN=pscC PE=3 SV=1;;Q9I319;;5.522;;4
P46384	pilG	0.796731	0.562601	0.159687	-0.840313	-0.170919	-0.340015	-0.362437	-0.425704	327;;sp|P46384|PILG_PSEAE Protein PilG OS=Pseudomonas aeruginosa (strain ATCC 15692 / DSM 22644 / CIP 104116 / JCM 14847 / LMG 12228 / 1C / PRS 101 / PAO1) OX=208964 GN=pilG PE=1 SV=1;;P46384;;73.78;;16
Q9I4L8	PA1117	0.796594	0.562601	0.159737	0.840263	-0.228072	0.123596	0.20483	0.31522	3188;;tr|Q9I4L8|Q9I4L8_PSEAE Uncharacterized protein OS=Pseudomonas aeruginosa (strain ATCC 15692 / DSM 22644 / CIP 104116 / JCM 14847 / LMG 12228 / 1C / PRS 101 / PAO1) OX=208964 GN=PA1117 PE=4 SV=1;;Q9I4L8;;91.827;;7
Q9HY82	rnt	0.796481	0.562601	0.159779	0.840221	-0.227325	-0.00605944	-0.0642585	0.10531	1819;;sp|Q9HY82|RNT_PSEAE Ribonuclease T OS=Pseudomonas aeruginosa (strain ATCC 15692 / DSM 22644 / CIP 104116 / JCM 14847 / LMG 12228 / 1C / PRS 101 / PAO1) OX=208964 GN=rnt PE=1 SV=1;;Q9HY82;;102.22;;9
Q9HWK6	prpL	0.795799	0.562957	0.16003	-0.83997	-0.785638	-0.634182	-11.6767	-11.6767	1432;;sp|Q9HWK6|LYSC_PSEAE Lysyl endopeptidase OS=Pseudomonas aeruginosa (strain ATCC 15692 / DSM 22644 / CIP 104116 / JCM 14847 / LMG 12228 / 1C / PRS 101 / PAO1) OX=208964 GN=prpL PE=1 SV=1;;Q9HWK6;;14.948;;6
Q9HV23	PA4785	0.79471	0.563198	0.160432	0.839568	0.0980961	0.790367	1.31679	1.39037	1011;;tr|Q9HV23|Q9HV23_PSEAE Probable acyl-CoA thiolase OS=Pseudomonas aeruginosa (strain ATCC 15692 / DSM 22644 / CIP 104116 / JCM 14847 / LMG 12228 / 1C / PRS 101 / PAO1) OX=208964 GN=PA4785 PE=3 SV=1;;Q9HV23;;107.89;;21
Q9I2Y2	thrH	0.794085	0.563198	0.160662	0.839338	-0.267861	0.0559678	0.0232858	0.206103	2830;;sp|Q9I2Y2|THRH_PSEAE Phosphoserine phosphatase ThrH OS=Pseudomonas aeruginosa (strain ATCC 15692 / DSM 22644 / CIP 104116 / JCM 14847 / LMG 12228 / 1C / PRS 101 / PAO1) OX=208964 GN=thrH PE=1 SV=1;;Q9I2Y2;;47.043;;11
Q9I191	pvdR	0.793404	0.563198	0.160915	-0.839085	0.0242722	-0.204962	-1.78387	-1.72333	2530;;tr|Q9I191|Q9I191_PSEAE PvdR OS=Pseudomonas aeruginosa (strain ATCC 15692 / DSM 22644 / CIP 104116 / JCM 14847 / LMG 12228 / 1C / PRS 101 / PAO1) OX=208964 GN=pvdR PE=3 SV=1;;Q9I191;;271.57;;14
Q9HVV6	PA4461	0.793375	0.563198	0.160925	0.839075	0.124331	0.226883	0.585126	0.56707	1235;;tr|Q9HVV6|Q9HVV6_PSEAE Lipopolysaccharide export system ATP-binding protein LptB OS=Pseudomonas aeruginosa (strain ATCC 15692 / DSM 22644 / CIP 104116 / JCM 14847 / LMG 12228 / 1C / PRS 101 / PAO1) OX=208964 GN=PA4461 PE=1 SV=1;;Q9HVV6;;265.04;;16
Q9I6V6	mcpB	0.793144	0.563198	0.161011	-0.838989	-0.11527	-0.973923	-1.29813	-1.50107	3691;;sp|Q9I6V6|MCPB_PSEAE Methyl-accepting chemotaxis protein McpB OS=Pseudomonas aeruginosa (strain ATCC 15692 / DSM 22644 / CIP 104116 / JCM 14847 / LMG 12228 / 1C / PRS 101 / PAO1) OX=208964 GN=mcpB PE=1 SV=1;;Q9I6V6;;314.49;;31
Q9HZC5	pepN	0.792966	0.563198	0.161077	-0.838923	0.0609545	-0.0616759	-0.321269	-0.309358	2065;;tr|Q9HZC5|Q9HZC5_PSEAE Aminopeptidase N OS=Pseudomonas aeruginosa (strain ATCC 15692 / DSM 22644 / CIP 104116 / JCM 14847 / LMG 12228 / 1C / PRS 101 / PAO1) OX=208964 GN=pepN PE=3 SV=1;;Q9HZC5;;323.31;;50
Q9HZA2	PA3122	0.792367	0.563198	0.1613	-0.8387	0.150472	0.0559413	-0.105039	-0.0994724	2048;;tr|Q9HZA2|Q9HZA2_PSEAE Probable transcriptional regulator OS=Pseudomonas aeruginosa (strain ATCC 15692 / DSM 22644 / CIP 104116 / JCM 14847 / LMG 12228 / 1C / PRS 101 / PAO1) OX=208964 GN=PA3122 PE=3 SV=1;;Q9HZA2;;18.363;;9
Q9I5Z9	PA0537	0.792366	0.563198	0.1613	0.8387	-0.386464	-0.0882531	1.38246	1.3144	3488;;tr|Q9I5Z9|Q9I5Z9_PSEAE Uncharacterized protein OS=Pseudomonas aeruginosa (strain ATCC 15692 / DSM 22644 / CIP 104116 / JCM 14847 / LMG 12228 / 1C / PRS 101 / PAO1) OX=208964 GN=PA0537 PE=3 SV=1;;Q9I5Z9;;215.75;;12
Q9HU20	dctB	0.791321	0.563454	0.161688	0.838312	0.25564	0.340352	0.635047	0.619534	758;;sp|Q9HU20|DCTB_PSEAE C4-dicarboxylate transport sensor protein DctB OS=Pseudomonas aeruginosa (strain ATCC 15692 / DSM 22644 / CIP 104116 / JCM 14847 / LMG 12228 / 1C / PRS 101 / PAO1) OX=208964 GN=dctB PE=3 SV=1;;Q9HU20;;43.721;;15
Q9I0Q2	pgsA	0.791081	0.563454	0.161778	-0.838222	2.09214	1.13299	0.362069	0.27596	2407;;tr|Q9I0Q2|Q9I0Q2_PSEAE CDP-diacylglycerol--glycerol-3-phosphate 3-phosphatidyltransferase OS=Pseudomonas aeruginosa (strain ATCC 15692 / DSM 22644 / CIP 104116 / JCM 14847 / LMG 12228 / 1C / PRS 101 / PAO1) OX=208964 GN=pgsA PE=3 SV=1;;Q9I0Q2;;2.4456;;1
P95414	nirG	0.789877	0.563454	0.162227	0.837773	-0.0926148	0.79261	1.26958	1.41828	382;;sp|P95414|NIRG_PSEAE Siroheme decarboxylase NirG subunit OS=Pseudomonas aeruginosa (strain ATCC 15692 / DSM 22644 / CIP 104116 / JCM 14847 / LMG 12228 / 1C / PRS 101 / PAO1) OX=208964 GN=nirG PE=3 SV=1;;P95414;;17.009;;3
Q9I708	PA0124	0.788051	0.563454	0.162911	0.837089	-0.410116	-0.0292089	-0.0496817	0.144729	3730;;tr|Q9I708|Q9I708_PSEAE Uncharacterized protein OS=Pseudomonas aeruginosa (strain ATCC 15692 / DSM 22644 / CIP 104116 / JCM 14847 / LMG 12228 / 1C / PRS 101 / PAO1) OX=208964 GN=PA0124 PE=4 SV=1;;Q9I708;;60.474;;4
Q9I0E1	PA2701	0.787965	0.563454	0.162943	0.837057	-0.677633	-0.115942	-0.474419	0.404173	2333;;tr|Q9I0E1|Q9I0E1_PSEAE Probable major facilitator superfamily (MFS) transporter OS=Pseudomonas aeruginosa (strain ATCC 15692 / DSM 22644 / CIP 104116 / JCM 14847 / LMG 12228 / 1C / PRS 101 / PAO1) OX=208964 GN=PA2701 PE=4 SV=1;;Q9I0E1;;2.3392;;1
Q9HUK9	rhdA	0.787817	0.563454	0.162998	-0.837002	-0.271707	-0.252763	-0.265052	-0.311515	911;;sp|Q9HUK9|THTR_PSEAE Thiosulfate sulfurtransferase OS=Pseudomonas aeruginosa (strain ATCC 15692 / DSM 22644 / CIP 104116 / JCM 14847 / LMG 12228 / 1C / PRS 101 / PAO1) OX=208964 GN=rhdA PE=1 SV=1;;Q9HUK9;;59.447;;11
Q9HX66	PA3950	0.787631	0.563454	0.163068	0.836932	0.109953	0.238918	0.518631	0.503814	1554;;tr|Q9HX66|Q9HX66_PSEAE Probable ATP-dependent RNA helicase OS=Pseudomonas aeruginosa (strain ATCC 15692 / DSM 22644 / CIP 104116 / JCM 14847 / LMG 12228 / 1C / PRS 101 / PAO1) OX=208964 GN=PA3950 PE=3 SV=1;;Q9HX66;;102.85;;22
Q9I5U0	murU	0.786709	0.563454	0.163415	0.836585	-0.965101	-0.570841	-0.134239	-0.127703	3440;;sp|Q9I5U0|MURU_PSEAE N-acetylmuramate alpha-1-phosphate uridylyltransferase OS=Pseudomonas aeruginosa (strain ATCC 15692 / DSM 22644 / CIP 104116 / JCM 14847 / LMG 12228 / 1C / PRS 101 / PAO1) OX=208964 GN=murU PE=3 SV=1;;Q9I5U0;;24.089;;5
Q9I0L8	clpA	0.78629	0.563454	0.163572	-0.836428	0.14771	0.145353	0.0452528	0.0473012	2383;;tr|Q9I0L8|Q9I0L8_PSEAE ATP-binding protease component ClpA OS=Pseudomonas aeruginosa (strain ATCC 15692 / DSM 22644 / CIP 104116 / JCM 14847 / LMG 12228 / 1C / PRS 101 / PAO1) OX=208964 GN=clpA PE=3 SV=1;;Q9I0L8;;323.31;;43
Q9I3N2	ccmF	0.785397	0.563454	0.163909	0.836091	-0.339854	0.0349096	0.458672	0.462432	2997;;sp|Q9I3N2|CCMF_PSEAE Cytochrome c-type biogenesis protein CcmF OS=Pseudomonas aeruginosa (strain ATCC 15692 / DSM 22644 / CIP 104116 / JCM 14847 / LMG 12228 / 1C / PRS 101 / PAO1) OX=208964 GN=ccmF PE=3 SV=1;;Q9I3N2;;39.455;;8
P53652	sodA	0.78523	0.563454	0.163972	-0.836028	-0.183977	-0.613361	-1.36978	-1.33508	351;;sp|P53652|SODM_PSEAE Superoxide dismutase [Mn] OS=Pseudomonas aeruginosa (strain ATCC 15692 / DSM 22644 / CIP 104116 / JCM 14847 / LMG 12228 / 1C / PRS 101 / PAO1) OX=208964 GN=sodA PE=1 SV=2;;P53652;;187.01;;7
Q9I6F6	PA0335	0.784825	0.563454	0.164125	-0.835875	-0.0138051	-0.0219446	-0.205497	-0.200478	3604;;sp|Q9I6F6|HIS9_PSEAE Histidinol-phosphatase OS=Pseudomonas aeruginosa (strain ATCC 15692 / DSM 22644 / CIP 104116 / JCM 14847 / LMG 12228 / 1C / PRS 101 / PAO1) OX=208964 GN=PA0335 PE=1 SV=1;;Q9I6F6;;65.483;;12
Q9HT92	PA5478	0.784577	0.563454	0.164219	0.835781	-0.0063899	-0.269846	-0.0338721	0.418875	553;;tr|Q9HT92|Q9HT92_PSEAE Gate domain-containing protein OS=Pseudomonas aeruginosa (strain ATCC 15692 / DSM 22644 / CIP 104116 / JCM 14847 / LMG 12228 / 1C / PRS 101 / PAO1) OX=208964 GN=PA5478 PE=4 SV=1;;Q9HT92;;6.3052;;2
Q9HUL8	mutL	0.784394	0.563454	0.164288	0.835712	0.268424	0.394626	0.313413	0.511265	920;;sp|Q9HUL8|MUTL_PSEAE DNA mismatch repair protein MutL OS=Pseudomonas aeruginosa (strain ATCC 15692 / DSM 22644 / CIP 104116 / JCM 14847 / LMG 12228 / 1C / PRS 101 / PAO1) OX=208964 GN=mutL PE=3 SV=1;;Q9HUL8;;142.95;;28
Q9I1R8	PA2199	0.784112	0.563454	0.164395	-0.835605	0.0439634	-0.0915202	-0.344308	-0.331488	2622;;tr|Q9I1R8|Q9I1R8_PSEAE Probable dehydrogenase OS=Pseudomonas aeruginosa (strain ATCC 15692 / DSM 22644 / CIP 104116 / JCM 14847 / LMG 12228 / 1C / PRS 101 / PAO1) OX=208964 GN=PA2199 PE=4 SV=1;;Q9I1R8;;72.671;;10
Q9I5R1	PA0660	0.784073	0.563454	0.16441	-0.83559	-0.155899	-0.394278	-0.460223	-0.525525	3423;;tr|Q9I5R1|Q9I5R1_PSEAE NMO domain-containing protein OS=Pseudomonas aeruginosa (strain ATCC 15692 / DSM 22644 / CIP 104116 / JCM 14847 / LMG 12228 / 1C / PRS 101 / PAO1) OX=208964 GN=PA0660 PE=4 SV=1;;Q9I5R1;;225.08;;18
Q9HU72	gloA	0.784007	0.563454	0.164434	0.835566	0.0620334	0.057812	0.294683	0.292204	803;;sp|Q9HU72|LGUL_PSEAE Lactoylglutathione lyase OS=Pseudomonas aeruginosa (strain ATCC 15692 / DSM 22644 / CIP 104116 / JCM 14847 / LMG 12228 / 1C / PRS 101 / PAO1) OX=208964 GN=gloA PE=3 SV=1;;Q9HU72;;8.1315;;3
Q9HW45	xenB	0.784004	0.563454	0.164436	-0.835564	-0.135086	-0.0912676	-0.260884	-0.279634	1316;;tr|Q9HW45|Q9HW45_PSEAE Xenobiotic reductase OS=Pseudomonas aeruginosa (strain ATCC 15692 / DSM 22644 / CIP 104116 / JCM 14847 / LMG 12228 / 1C / PRS 101 / PAO1) OX=208964 GN=xenB PE=4 SV=1;;Q9HW45;;323.31;;24
Q9HU00	PA5189	0.783573	0.563454	0.164599	0.835401	-0.255006	0.0544893	-0.139249	0.32878	741;;tr|Q9HU00|Q9HU00_PSEAE Probable transcriptional regulator OS=Pseudomonas aeruginosa (strain ATCC 15692 / DSM 22644 / CIP 104116 / JCM 14847 / LMG 12228 / 1C / PRS 101 / PAO1) OX=208964 GN=PA5189 PE=3 SV=1;;Q9HU00;;12.284;;2
Q9HXY0	PA3659	0.783553	0.563454	0.164607	-0.835393	-0.0763586	0.12879	-0.175092	-0.370837	1756;;tr|Q9HXY0|Q9HXY0_PSEAE Probable aminotransferase OS=Pseudomonas aeruginosa (strain ATCC 15692 / DSM 22644 / CIP 104116 / JCM 14847 / LMG 12228 / 1C / PRS 101 / PAO1) OX=208964 GN=PA3659 PE=4 SV=1;;Q9HXY0;;154.05;;15
P95459	cspA	0.78327	0.563454	0.164714	0.835286	-0.148777	0.260731	0.260345	0.447706	389;;sp|P95459|CSPA_PSEAE Major cold shock protein CspA OS=Pseudomonas aeruginosa (strain ATCC 15692 / DSM 22644 / CIP 104116 / JCM 14847 / LMG 12228 / 1C / PRS 101 / PAO1) OX=208964 GN=cspA PE=2 SV=1;;P95459;;100.95;;4
Q9HUU1	PA4872	0.782937	0.563454	0.16484	-0.83516	-0.0154341	0.0346561	-0.408294	-0.419496	969;;sp|Q9HUU1|OADC_PSEAE Oxaloacetate decarboxylase OS=Pseudomonas aeruginosa (strain ATCC 15692 / DSM 22644 / CIP 104116 / JCM 14847 / LMG 12228 / 1C / PRS 101 / PAO1) OX=208964 GN=PA4872 PE=1 SV=1;;Q9HUU1;;122.25;;10
Q9HZI0	PA3026	0.782785	0.563454	0.164898	0.835102	-0.117558	0.314017	0.582471	0.638741	2110;;tr|Q9HZI0|Q9HZI0_PSEAE FAD-binding PCMH-type domain-containing protein OS=Pseudomonas aeruginosa (strain ATCC 15692 / DSM 22644 / CIP 104116 / JCM 14847 / LMG 12228 / 1C / PRS 101 / PAO1) OX=208964 GN=PA3026 PE=4 SV=1;;Q9HZI0;;57.309;;14
Q9HT67	PA5506	0.782569	0.563454	0.16498	-0.83502	0.163472	-0.0280328	-0.22153	-0.227106	534;;tr|Q9HT67|Q9HT67_PSEAE HTH rpiR-type domain-containing protein OS=Pseudomonas aeruginosa (strain ATCC 15692 / DSM 22644 / CIP 104116 / JCM 14847 / LMG 12228 / 1C / PRS 101 / PAO1) OX=208964 GN=PA5506 PE=4 SV=1;;Q9HT67;;45.776;;8
Q9HTN7	PA5317	0.782019	0.563454	0.165189	-0.834811	-0.225382	-1.28216	-3.89173	-3.72881	652;;tr|Q9HTN7|Q9HTN7_PSEAE Probable binding protein component of ABC dipeptide transporter OS=Pseudomonas aeruginosa (strain ATCC 15692 / DSM 22644 / CIP 104116 / JCM 14847 / LMG 12228 / 1C / PRS 101 / PAO1) OX=208964 GN=PA5317 PE=4 SV=1;;Q9HTN7;;107.06;;17
Q9HVR5	PA4506	0.781648	0.563454	0.16533	0.83467	-0.5569	0.217463	0.994902	1.01736	1197;;tr|Q9HVR5|Q9HVR5_PSEAE Probable ATP-binding component of ABC dipeptide transporter OS=Pseudomonas aeruginosa (strain ATCC 15692 / DSM 22644 / CIP 104116 / JCM 14847 / LMG 12228 / 1C / PRS 101 / PAO1) OX=208964 GN=PA4506 PE=4 SV=1;;Q9HVR5;;28.891;;12
Q9HX58	PA3958	0.781386	0.563454	0.16543	0.83457	-0.0686784	0.0626859	0.325226	0.310174	1549;;tr|Q9HX58|Q9HX58_PSEAE Endo/exonuclease/phosphatase domain-containing protein OS=Pseudomonas aeruginosa (strain ATCC 15692 / DSM 22644 / CIP 104116 / JCM 14847 / LMG 12228 / 1C / PRS 101 / PAO1) OX=208964 GN=PA3958 PE=4 SV=1;;Q9HX58;;48.692;;13
G3XD97	ptxS	0.780127	0.56436	0.16591	-0.83409	-0.0637937	-0.169805	-0.386753	-0.373782	144;;tr|G3XD97|G3XD97_PSEAE Transcriptional regulator PtxS OS=Pseudomonas aeruginosa (strain ATCC 15692 / DSM 22644 / CIP 104116 / JCM 14847 / LMG 12228 / 1C / PRS 101 / PAO1) OX=208964 GN=ptxS PE=4 SV=1;;G3XD97;;46.389;;9
Q9HXW3	PA3677	0.7799	0.56436	0.165997	0.834003	-0.00863233	-0.320374	0.514523	0.683849	1743;;tr|Q9HXW3|Q9HXW3_PSEAE Probable Resistance-Nodulation-Cell Division (RND) efflux membrane fusion protein OS=Pseudomonas aeruginosa (strain ATCC 15692 / DSM 22644 / CIP 104116 / JCM 14847 / LMG 12228 / 1C / PRS 101 / PAO1) OX=208964 GN=PA3677 PE=3 SV=1;;Q9HXW3;;32.02;;12
Q9HV66	acsA2	0.778543	0.564858	0.166516	-0.833484	0.147557	-0.0873298	-0.422915	-0.410821	1043;;sp|Q9HV66|ACSA2_PSEAE Acetyl-coenzyme A synthetase 2 OS=Pseudomonas aeruginosa (strain ATCC 15692 / DSM 22644 / CIP 104116 / JCM 14847 / LMG 12228 / 1C / PRS 101 / PAO1) OX=208964 GN=acsA2 PE=3 SV=1;;Q9HV66;;73.24;;22
Q9I1L6	ansA	0.778239	0.564858	0.166633	-0.833367	0.144346	0.0346351	-0.0284258	-0.0437915	2593;;tr|Q9I1L6|Q9I1L6_PSEAE L-asparaginase I OS=Pseudomonas aeruginosa (strain ATCC 15692 / DSM 22644 / CIP 104116 / JCM 14847 / LMG 12228 / 1C / PRS 101 / PAO1) OX=208964 GN=ansA PE=3 SV=1;;Q9I1L6;;21.416;;9
Q9HVP7	yacG	0.777965	0.564858	0.166738	-0.833262	-0.525292	-0.622802	-0.0937243	-3.03596	1184;;sp|Q9HVP7|YACG_PSEAE DNA gyrase inhibitor YacG OS=Pseudomonas aeruginosa (strain ATCC 15692 / DSM 22644 / CIP 104116 / JCM 14847 / LMG 12228 / 1C / PRS 101 / PAO1) OX=208964 GN=yacG PE=3 SV=1;;Q9HVP7;;6.2686;;1
Q9HTZ1	PA5198	0.777359	0.564858	0.166971	-0.833029	-0.124713	-0.0243951	-0.256823	-0.317473	733;;sp|Q9HTZ1|LDC_PSEAE Murein tetrapeptide carboxypeptidase OS=Pseudomonas aeruginosa (strain ATCC 15692 / DSM 22644 / CIP 104116 / JCM 14847 / LMG 12228 / 1C / PRS 101 / PAO1) OX=208964 GN=PA5198 PE=1 SV=1;;Q9HTZ1;;65.069;;16
Q9I5V9	PA0578	0.776954	0.564858	0.167127	0.832873	0.182448	0.379363	0.403507	0.473759	3459;;tr|Q9I5V9|Q9I5V9_PSEAE Uncharacterized protein OS=Pseudomonas aeruginosa (strain ATCC 15692 / DSM 22644 / CIP 104116 / JCM 14847 / LMG 12228 / 1C / PRS 101 / PAO1) OX=208964 GN=PA0578 PE=4 SV=1;;Q9I5V9;;11.805;;4
Q9HZQ8	lap	0.776655	0.564858	0.167242	0.832758	-1.46878	-3.64063	-0.110042	1.72461	2181;;sp|Q9HZQ8|LAP_PSEAE Aminopeptidase OS=Pseudomonas aeruginosa (strain ATCC 15692 / DSM 22644 / CIP 104116 / JCM 14847 / LMG 12228 / 1C / PRS 101 / PAO1) OX=208964 GN=lap PE=1 SV=1;;Q9HZQ8;;71.211;;15
Q9HZL4	PA2990	0.776651	0.564858	0.167243	-0.832757	0.103326	-0.163228	-0.234146	-0.306239	2140;;tr|Q9HZL4|Q9HZL4_PSEAE Probable phosphodiesterase OS=Pseudomonas aeruginosa (strain ATCC 15692 / DSM 22644 / CIP 104116 / JCM 14847 / LMG 12228 / 1C / PRS 101 / PAO1) OX=208964 GN=PA2990 PE=4 SV=1;;Q9HZL4;;56.076;;13
Q9HZA0	PA3124	0.776138	0.564858	0.167441	-0.832559	0.503781	0.0680622	0.137754	-0.125427	2046;;tr|Q9HZA0|Q9HZA0_PSEAE Probable transcriptional regulator OS=Pseudomonas aeruginosa (strain ATCC 15692 / DSM 22644 / CIP 104116 / JCM 14847 / LMG 12228 / 1C / PRS 101 / PAO1) OX=208964 GN=PA3124 PE=3 SV=1;;Q9HZA0;;6.2114;;5
Q9I4G6	PA1171	0.775659	0.564858	0.167626	-0.832374	-0.285127	-0.932404	-2.36113	-2.2647	3153;;tr|Q9I4G6|Q9I4G6_PSEAE Probable transglycolase OS=Pseudomonas aeruginosa (strain ATCC 15692 / DSM 22644 / CIP 104116 / JCM 14847 / LMG 12228 / 1C / PRS 101 / PAO1) OX=208964 GN=PA1171 PE=4 SV=1;;Q9I4G6;;66.375;;15
Q9HTG5	dgcB	0.775597	0.564858	0.16765	0.83235	0.387269	-0.363841	1.40287	1.84703	606;;tr|Q9HTG5|Q9HTG5_PSEAE DgcB, Dimethylglycine catabolism OS=Pseudomonas aeruginosa (strain ATCC 15692 / DSM 22644 / CIP 104116 / JCM 14847 / LMG 12228 / 1C / PRS 101 / PAO1) OX=208964 GN=dgcB PE=4 SV=1;;Q9HTG5;;7.1098;;4
Q9HZF3	PA3055	0.774609	0.565636	0.168031	-0.831969	0.0340672	0.24387	0.100319	-0.366125	2090;;tr|Q9HZF3|Q9HZF3_PSEAE Uncharacterized protein OS=Pseudomonas aeruginosa (strain ATCC 15692 / DSM 22644 / CIP 104116 / JCM 14847 / LMG 12228 / 1C / PRS 101 / PAO1) OX=208964 GN=PA3055 PE=4 SV=1;;Q9HZF3;;7.1536;;3
Q9HXG4	rlmF	0.773672	0.566349	0.168394	0.831606	-1.1677	-0.304748	0.626649	0.627072	1624;;sp|Q9HXG4|RLMF_PSEAE Ribosomal RNA large subunit methyltransferase F OS=Pseudomonas aeruginosa (strain ATCC 15692 / DSM 22644 / CIP 104116 / JCM 14847 / LMG 12228 / 1C / PRS 101 / PAO1) OX=208964 GN=rlmF PE=3 SV=1;;Q9HXG4;;24.192;;4
Q9I5M1	migA	0.772808	0.566381	0.16873	-0.83127	0.294192	0.322887	0.371175	-0.0695698	3409;;tr|Q9I5M1|Q9I5M1_PSEAE Alpha-1,6-rhamnosyltransferase MigA OS=Pseudomonas aeruginosa (strain ATCC 15692 / DSM 22644 / CIP 104116 / JCM 14847 / LMG 12228 / 1C / PRS 101 / PAO1) OX=208964 GN=migA PE=4 SV=1;;Q9I5M1;;9.5741;;6
Q9HXR3	PA3729	0.772725	0.566381	0.168762	0.831238	-0.151841	0.746208	1.72307	1.72057	1701;;tr|Q9HXR3|Q9HXR3_PSEAE Uncharacterized protein OS=Pseudomonas aeruginosa (strain ATCC 15692 / DSM 22644 / CIP 104116 / JCM 14847 / LMG 12228 / 1C / PRS 101 / PAO1) OX=208964 GN=PA3729 PE=4 SV=1;;Q9HXR3;;323.31;;44
Q9HYX8	PA3262	0.77248	0.566381	0.168857	0.831143	-0.0989558	0.0761802	0.435179	0.410421	1961;;tr|Q9HYX8|Q9HYX8_PSEAE Peptidyl-prolyl cis-trans isomerase OS=Pseudomonas aeruginosa (strain ATCC 15692 / DSM 22644 / CIP 104116 / JCM 14847 / LMG 12228 / 1C / PRS 101 / PAO1) OX=208964 GN=PA3262 PE=1 SV=1;;Q9HYX8;;323.31;;24
Q9HYV8	PA3285	0.771477	0.566471	0.169248	0.830752	-0.772054	-0.730456	-1.04885	0.751036	1952;;tr|Q9HYV8|Q9HYV8_PSEAE Probable sigma-70 factor, ECF subfamily OS=Pseudomonas aeruginosa (strain ATCC 15692 / DSM 22644 / CIP 104116 / JCM 14847 / LMG 12228 / 1C / PRS 101 / PAO1) OX=208964 GN=PA3285 PE=3 SV=1;;Q9HYV8;;3.4799;;3
Q9I0V5	PA2528	0.771434	0.566471	0.169264	0.830736	0.0546666	0.381576	0.78964	0.778095	2451;;tr|Q9I0V5|Q9I0V5_PSEAE Probable Resistance-Nodulation-Cell Division (RND) efflux membrane fusion protein OS=Pseudomonas aeruginosa (strain ATCC 15692 / DSM 22644 / CIP 104116 / JCM 14847 / LMG 12228 / 1C / PRS 101 / PAO1) OX=208964 GN=PA2528 PE=3 SV=1;;Q9I0V5;;171.1;;19
Q9I011	tpm	0.770614	0.566471	0.169585	-0.830415	0.345005	-0.0617116	-0.3863	-0.41131	2244;;sp|Q9I011|TPMT_PSEAE Thiopurine S-methyltransferase OS=Pseudomonas aeruginosa (strain ATCC 15692 / DSM 22644 / CIP 104116 / JCM 14847 / LMG 12228 / 1C / PRS 101 / PAO1) OX=208964 GN=tpm PE=3 SV=1;;Q9I011;;105.06;;7
Q9HYU8	PA3295	0.770491	0.566471	0.169632	-0.830368	-0.0450055	-0.174187	-0.288703	-0.293682	1946;;tr|Q9HYU8|Q9HYU8_PSEAE Probable HIT family protein OS=Pseudomonas aeruginosa (strain ATCC 15692 / DSM 22644 / CIP 104116 / JCM 14847 / LMG 12228 / 1C / PRS 101 / PAO1) OX=208964 GN=PA3295 PE=4 SV=1;;Q9HYU8;;120.69;;5
Q9I3J0	xdhB	0.770229	0.566471	0.169735	-0.830265	0.471579	0.115826	0.0547779	-0.057983	2971;;tr|Q9I3J0|Q9I3J0_PSEAE Xanthine dehydrogenase OS=Pseudomonas aeruginosa (strain ATCC 15692 / DSM 22644 / CIP 104116 / JCM 14847 / LMG 12228 / 1C / PRS 101 / PAO1) OX=208964 GN=xdhB PE=4 SV=1;;Q9I3J0;;44.949;;9
Q9I3C4	PA1597	0.769713	0.566471	0.169937	-0.830063	-0.205249	-0.244011	-0.150867	-0.566005	2924;;tr|Q9I3C4|Q9I3C4_PSEAE DLH domain-containing protein OS=Pseudomonas aeruginosa (strain ATCC 15692 / DSM 22644 / CIP 104116 / JCM 14847 / LMG 12228 / 1C / PRS 101 / PAO1) OX=208964 GN=PA1597 PE=4 SV=1;;Q9I3C4;;136.53;;13
Q9HW87	purU1	0.769332	0.566471	0.170086	-0.829914	-0.117584	-0.263569	-0.447055	-0.441129	1346;;tr|Q9HW87|Q9HW87_PSEAE Formyltetrahydrofolate deformylase OS=Pseudomonas aeruginosa (strain ATCC 15692 / DSM 22644 / CIP 104116 / JCM 14847 / LMG 12228 / 1C / PRS 101 / PAO1) OX=208964 GN=purU1 PE=3 SV=1;;Q9HW87;;90.789;;14
Q9HV46	greA	0.769206	0.566471	0.170135	0.829865	-0.198001	-0.18255	-0.0541822	-0.0617671	1027;;sp|Q9HV46|GREA_PSEAE Transcription elongation factor GreA OS=Pseudomonas aeruginosa (strain ATCC 15692 / DSM 22644 / CIP 104116 / JCM 14847 / LMG 12228 / 1C / PRS 101 / PAO1) OX=208964 GN=greA PE=3 SV=1;;Q9HV46;;157.69;;13
P21629	braF	0.76893	0.566471	0.170243	0.829757	0.0503984	0.145009	0.415358	0.394235	239;;sp|P21629|BRAF_PSEAE High-affinity branched-chain amino acid transport ATP-binding protein BraF OS=Pseudomonas aeruginosa (strain ATCC 15692 / DSM 22644 / CIP 104116 / JCM 14847 / LMG 12228 / 1C / PRS 101 / PAO1) OX=208964 GN=braF PE=3 SV=1;;P21629;;58.708;;11
Q9HVG3	lysP	0.768131	0.566622	0.170557	0.829443	-0.220904	0.152377	-0.263158	0.996455	1118;;tr|Q9HVG3|Q9HVG3_PSEAE Lysine-specific permease OS=Pseudomonas aeruginosa (strain ATCC 15692 / DSM 22644 / CIP 104116 / JCM 14847 / LMG 12228 / 1C / PRS 101 / PAO1) OX=208964 GN=lysP PE=4 SV=1;;Q9HVG3;;7.8693;;4
Q9HYL3	nosR	0.768044	0.566622	0.170591	0.829409	-0.816457	1.36584	2.12066	2.60025	1896;;sp|Q9HYL3|NOSR_PSEAE Regulatory protein NosR OS=Pseudomonas aeruginosa (strain ATCC 15692 / DSM 22644 / CIP 104116 / JCM 14847 / LMG 12228 / 1C / PRS 101 / PAO1) OX=208964 GN=nosR PE=4 SV=1;;Q9HYL3;;9.7521;;4
Q9I4W4	PA1009	0.766337	0.56835	0.171263	-0.828737	0.122648	-0.493151	-0.212705	-0.855747	3254;;tr|Q9I4W4|Q9I4W4_PSEAE Glycine cleavage system transcriptional repressor OS=Pseudomonas aeruginosa (strain ATCC 15692 / DSM 22644 / CIP 104116 / JCM 14847 / LMG 12228 / 1C / PRS 101 / PAO1) OX=208964 GN=PA1009 PE=4 SV=1;;Q9I4W4;;10.671;;5
Q9HXN9	PA3756	0.765542	0.568888	0.171577	-0.828423	0.0856026	-0.422512	-1.53517	-1.4471	1683;;tr|Q9HXN9|Q9HXN9_PSEAE YkuD domain-containing protein OS=Pseudomonas aeruginosa (strain ATCC 15692 / DSM 22644 / CIP 104116 / JCM 14847 / LMG 12228 / 1C / PRS 101 / PAO1) OX=208964 GN=PA3756 PE=3 SV=1;;Q9HXN9;;5.5056;;1
Q9HT22	glmU	0.764496	0.569756	0.17199	-0.82801	-0.146342	-0.0619024	-0.204617	-0.270154	505;;sp|Q9HT22|GLMU_PSEAE Bifunctional protein GlmU OS=Pseudomonas aeruginosa (strain ATCC 15692 / DSM 22644 / CIP 104116 / JCM 14847 / LMG 12228 / 1C / PRS 101 / PAO1) OX=208964 GN=glmU PE=3 SV=1;;Q9HT22;;152.33;;20
Q59636	ndk	0.763809	0.570031	0.172263	0.827737	-0.114951	-0.0596188	0.138027	0.121823	475;;sp|Q59636|NDK_PSEAE Nucleoside diphosphate kinase OS=Pseudomonas aeruginosa (strain ATCC 15692 / DSM 22644 / CIP 104116 / JCM 14847 / LMG 12228 / 1C / PRS 101 / PAO1) OX=208964 GN=ndk PE=1 SV=2;;Q59636;;323.31;;14
Q9XCX7	recO	0.763246	0.570031	0.172486	0.827514	-0.16689	0.195787	0.289471	0.383139	3833;;sp|Q9XCX7|RECO_PSEAE DNA repair protein RecO OS=Pseudomonas aeruginosa (strain ATCC 15692 / DSM 22644 / CIP 104116 / JCM 14847 / LMG 12228 / 1C / PRS 101 / PAO1) OX=208964 GN=recO PE=3 SV=3;;Q9XCX7;;3.4499;;2
Q9HWR0	PA4121	0.763122	0.570031	0.172535	-0.827465	0.101329	-0.575312	0.0604878	-1.66286	1459;;tr|Q9HWR0|Q9HWR0_PSEAE FAA_hydrolase domain-containing protein OS=Pseudomonas aeruginosa (strain ATCC 15692 / DSM 22644 / CIP 104116 / JCM 14847 / LMG 12228 / 1C / PRS 101 / PAO1) OX=208964 GN=PA4121 PE=4 SV=1;;Q9HWR0;;-2;;2
P07345	trpB	0.76157	0.570031	0.173153	-0.826847	-0.103551	-0.196816	-0.860736	-0.814098	202;;sp|P07345|TRPB_PSEAE Tryptophan synthase beta chain OS=Pseudomonas aeruginosa (strain ATCC 15692 / DSM 22644 / CIP 104116 / JCM 14847 / LMG 12228 / 1C / PRS 101 / PAO1) OX=208964 GN=trpB PE=3 SV=2;;P07345;;152.62;;22
Q9HTZ5	PA5194	0.76133	0.570031	0.173249	0.826751	-0.286053	-0.164617	0.164501	0.135992	737;;tr|Q9HTZ5|Q9HTZ5_PSEAE acidPPc domain-containing protein OS=Pseudomonas aeruginosa (strain ATCC 15692 / DSM 22644 / CIP 104116 / JCM 14847 / LMG 12228 / 1C / PRS 101 / PAO1) OX=208964 GN=PA5194 PE=4 SV=1;;Q9HTZ5;;8.1221;;3
Q9HTT0	PA5270	0.760922	0.570031	0.173411	-0.826589	-0.145432	-1.54451	-1.77628	-2.20913	687;;tr|Q9HTT0|Q9HTT0_PSEAE PBPb domain-containing protein OS=Pseudomonas aeruginosa (strain ATCC 15692 / DSM 22644 / CIP 104116 / JCM 14847 / LMG 12228 / 1C / PRS 101 / PAO1) OX=208964 GN=PA5270 PE=4 SV=1;;Q9HTT0;;7.5386;;3
Q9HZV3	PA2894	0.760668	0.570031	0.173513	0.826487	-0.360946	-0.379618	-0.60069	0.802672	2207;;tr|Q9HZV3|Q9HZV3_PSEAE Uncharacterized protein OS=Pseudomonas aeruginosa (strain ATCC 15692 / DSM 22644 / CIP 104116 / JCM 14847 / LMG 12228 / 1C / PRS 101 / PAO1) OX=208964 GN=PA2894 PE=4 SV=1;;Q9HZV3;;3.9846;;3
Q9HXA1	ubiV	0.760599	0.570031	0.173541	0.826459	0.179927	0.573991	0.542789	0.739419	1584;;tr|Q9HXA1|Q9HXA1_PSEAE Ubiquinone biosynthesis protein UbiV OS=Pseudomonas aeruginosa (strain ATCC 15692 / DSM 22644 / CIP 104116 / JCM 14847 / LMG 12228 / 1C / PRS 101 / PAO1) OX=208964 GN=ubiV PE=3 SV=1;;Q9HXA1;;23.459;;7
Q9I0U4	PA2540	0.760583	0.570031	0.173547	0.826453	1.04172	2.09937	2.6397	2.78784	2441;;tr|Q9I0U4|Q9I0U4_PSEAE Uncharacterized protein OS=Pseudomonas aeruginosa (strain ATCC 15692 / DSM 22644 / CIP 104116 / JCM 14847 / LMG 12228 / 1C / PRS 101 / PAO1) OX=208964 GN=PA2540 PE=4 SV=1;;Q9I0U4;;83.018;;22
Q9HZ67	pheA	0.760467	0.570031	0.173593	-0.826407	0.0187819	0.0527013	-0.191874	-0.195426	2032;;sp|Q9HZ67|CMPDT_PSEAE Bifunctional chorismate mutase/prephenate dehydratase OS=Pseudomonas aeruginosa (strain ATCC 15692 / DSM 22644 / CIP 104116 / JCM 14847 / LMG 12228 / 1C / PRS 101 / PAO1) OX=208964 GN=pheA PE=3 SV=1;;Q9HZ67;;205.22;;28
P72157	purE	0.759844	0.57035	0.173843	0.826157	-0.290174	-0.0138888	-0.0346474	0.101878	370;;sp|P72157|PURE_PSEAE N5-carboxyaminoimidazole ribonucleotide mutase OS=Pseudomonas aeruginosa (strain ATCC 15692 / DSM 22644 / CIP 104116 / JCM 14847 / LMG 12228 / 1C / PRS 101 / PAO1) OX=208964 GN=purE PE=3 SV=2;;P72157;;108.42;;11
G3XCU9	PA2020	0.758665	0.57035	0.174315	-0.825685	0.12884	0.189047	0.0555391	0.0210488	43;;tr|G3XCU9|G3XCU9_PSEAE Probable transcriptional regulator OS=Pseudomonas aeruginosa (strain ATCC 15692 / DSM 22644 / CIP 104116 / JCM 14847 / LMG 12228 / 1C / PRS 101 / PAO1) OX=208964 GN=PA2020 PE=4 SV=1;;G3XCU9;;18.735;;7
Q9HXS8	spdH	0.757437	0.57035	0.174809	-0.825191	-0.2257	-1.47622	-2.98525	-2.9198	1712;;tr|Q9HXS8|Q9HXS8_PSEAE Spermidine dehydrogenase, SpdH OS=Pseudomonas aeruginosa (strain ATCC 15692 / DSM 22644 / CIP 104116 / JCM 14847 / LMG 12228 / 1C / PRS 101 / PAO1) OX=208964 GN=spdH PE=4 SV=1;;Q9HXS8;;48.597;;19
Q9RPT0	rcsF	0.755666	0.57035	0.175523	-0.824477	1.03032	1.1373	1.1351	0.615384	3818;;sp|Q9RPT0|RCSF1_PSEAE Putative S-adenosylmethionine-dependent methyltransferase RcsF OS=Pseudomonas aeruginosa (strain ATCC 15692 / DSM 22644 / CIP 104116 / JCM 14847 / LMG 12228 / 1C / PRS 101 / PAO1) OX=208964 GN=rcsF PE=4 SV=1;;Q9RPT0;;5.0388;;1
Q9HVR1	PA4510	0.755625	0.57035	0.17554	0.82446	-0.153001	-0.165572	-0.0404842	-0.0414749	1195;;tr|Q9HVR1|Q9HVR1_PSEAE AHS1 domain-containing protein OS=Pseudomonas aeruginosa (strain ATCC 15692 / DSM 22644 / CIP 104116 / JCM 14847 / LMG 12228 / 1C / PRS 101 / PAO1) OX=208964 GN=PA4510 PE=4 SV=1;;Q9HVR1;;1.5872;;1
Q9HZT4	PA2913	0.754811	0.57035	0.175869	-0.824131	0.14903	-0.816272	-2.06837	-1.99687	2191;;tr|Q9HZT4|Q9HZT4_PSEAE Fe/B12 periplasmic-binding domain-containing protein OS=Pseudomonas aeruginosa (strain ATCC 15692 / DSM 22644 / CIP 104116 / JCM 14847 / LMG 12228 / 1C / PRS 101 / PAO1) OX=208964 GN=PA2913 PE=4 SV=1;;Q9HZT4;;11.191;;5
Q9HWB6	recB	0.754374	0.57035	0.176046	-0.823954	0.250016	0.216227	0.0490525	0.0634167	1359;;tr|Q9HWB6|Q9HWB6_PSEAE RecBCD enzyme subunit RecB OS=Pseudomonas aeruginosa (strain ATCC 15692 / DSM 22644 / CIP 104116 / JCM 14847 / LMG 12228 / 1C / PRS 101 / PAO1) OX=208964 GN=recB PE=3 SV=1;;Q9HWB6;;46.816;;25
Q9HZK3	mfd	0.754005	0.57035	0.176196	-0.823804	0.36153	0.45708	0.327996	0.236183	2131;;tr|Q9HZK3|Q9HZK3_PSEAE Transcription-repair-coupling factor OS=Pseudomonas aeruginosa (strain ATCC 15692 / DSM 22644 / CIP 104116 / JCM 14847 / LMG 12228 / 1C / PRS 101 / PAO1) OX=208964 GN=mfd PE=3 SV=1;;Q9HZK3;;241.76;;53
Q51564	dapF	0.753987	0.57035	0.176203	-0.823797	0.218045	-0.0262954	-0.388304	-0.362043	469;;sp|Q51564|DAPF_PSEAE Diaminopimelate epimerase OS=Pseudomonas aeruginosa (strain ATCC 15692 / DSM 22644 / CIP 104116 / JCM 14847 / LMG 12228 / 1C / PRS 101 / PAO1) OX=208964 GN=dapF PE=3 SV=2;;Q51564;;155.63;;13
Q9HVK7	PA4577	0.753802	0.57035	0.176278	0.823722	0.0110194	-0.218039	0.553121	0.634927	1154;;tr|Q9HVK7|Q9HVK7_PSEAE DksA C4-type domain-containing protein OS=Pseudomonas aeruginosa (strain ATCC 15692 / DSM 22644 / CIP 104116 / JCM 14847 / LMG 12228 / 1C / PRS 101 / PAO1) OX=208964 GN=PA4577 PE=4 SV=1;;Q9HVK7;;110.42;;6
P80357	astA	0.75273	0.57035	0.176714	-0.823286	-0.143215	-0.179073	-0.373089	-0.356475	378;;sp|P80357|ASTA_PSEAE Arginine N-succinyltransferase subunit alpha OS=Pseudomonas aeruginosa (strain ATCC 15692 / DSM 22644 / CIP 104116 / JCM 14847 / LMG 12228 / 1C / PRS 101 / PAO1) OX=208964 GN=astA PE=1 SV=2;;P80357;;55.66;;12
Q9HU15	fabY	0.752624	0.57035	0.176757	-0.823243	-0.157397	-0.308474	-0.596728	-0.570704	754;;sp|Q9HU15|FABY_PSEAE Beta-ketoacyl-[acyl-carrier-protein] synthase FabY OS=Pseudomonas aeruginosa (strain ATCC 15692 / DSM 22644 / CIP 104116 / JCM 14847 / LMG 12228 / 1C / PRS 101 / PAO1) OX=208964 GN=fabY PE=1 SV=1;;Q9HU15;;323.31;;33
Q9I1K7	PA2266	0.752068	0.57035	0.176983	-0.823017	0.167696	0.284626	-0.042995	-0.0934729	2586;;tr|Q9I1K7|Q9I1K7_PSEAE Probable cytochrome c OS=Pseudomonas aeruginosa (strain ATCC 15692 / DSM 22644 / CIP 104116 / JCM 14847 / LMG 12228 / 1C / PRS 101 / PAO1) OX=208964 GN=PA2266 PE=4 SV=1;;Q9I1K7;;51.415;;11
Q9I0J7	nuoF	0.751583	0.57035	0.177181	0.822819	0.0961154	0.192721	0.169678	0.233842	2365;;sp|Q9I0J7|NUOF_PSEAE NADH-quinone oxidoreductase subunit F OS=Pseudomonas aeruginosa (strain ATCC 15692 / DSM 22644 / CIP 104116 / JCM 14847 / LMG 12228 / 1C / PRS 101 / PAO1) OX=208964 GN=nuoF PE=3 SV=1;;Q9I0J7;;323.31;;30
Q9HWF4	rplO	0.751414	0.57035	0.17725	0.82275	0.0198848	0.250275	0.330176	0.375953	1395;;sp|Q9HWF4|RL15_PSEAE 50S ribosomal protein L15 OS=Pseudomonas aeruginosa (strain ATCC 15692 / DSM 22644 / CIP 104116 / JCM 14847 / LMG 12228 / 1C / PRS 101 / PAO1) OX=208964 GN=rplO PE=3 SV=1;;Q9HWF4;;163.46;;11
P52111	glpD	0.751102	0.57035	0.177377	0.822623	-0.0146056	0.764089	1.20055	1.28546	347;;sp|P52111|GLPD_PSEAE Glycerol-3-phosphate dehydrogenase OS=Pseudomonas aeruginosa (strain ATCC 15692 / DSM 22644 / CIP 104116 / JCM 14847 / LMG 12228 / 1C / PRS 101 / PAO1) OX=208964 GN=glpD PE=3 SV=2;;P52111;;69.814;;17
Q9I3C8	PA1593	0.751001	0.57035	0.177419	-0.822581	0.240862	0.319891	0.0534739	0.026122	2928;;tr|Q9I3C8|Q9I3C8_PSEAE 4HBT domain-containing protein OS=Pseudomonas aeruginosa (strain ATCC 15692 / DSM 22644 / CIP 104116 / JCM 14847 / LMG 12228 / 1C / PRS 101 / PAO1) OX=208964 GN=PA1593 PE=1 SV=1;;Q9I3C8;;13.562;;4
Q9HVA0	ilvI	0.750941	0.57035	0.177443	-0.822557	0.156366	0.182471	-0.00758045	-0.00837032	1072;;tr|Q9HVA0|Q9HVA0_PSEAE Acetolactate synthase OS=Pseudomonas aeruginosa (strain ATCC 15692 / DSM 22644 / CIP 104116 / JCM 14847 / LMG 12228 / 1C / PRS 101 / PAO1) OX=208964 GN=ilvI PE=3 SV=1;;Q9HVA0;;323.31;;29
Q9HYR1	PA3334	0.750761	0.57035	0.177517	0.822483	0.0457348	0.531201	-0.0780597	1.80245	1918;;tr|Q9HYR1|Q9HYR1_PSEAE Probable acyl carrier protein OS=Pseudomonas aeruginosa (strain ATCC 15692 / DSM 22644 / CIP 104116 / JCM 14847 / LMG 12228 / 1C / PRS 101 / PAO1) OX=208964 GN=PA3334 PE=4 SV=1;;Q9HYR1;;12.308;;2
Q51416	amiB	0.750502	0.57035	0.177623	-0.822377	1.22008	1.00871	0.055392	0.143122	439;;sp|Q51416|AMIB_PSEAE ATP-dependent protease ATP-binding subunit-like protein AmiB OS=Pseudomonas aeruginosa (strain ATCC 15692 / DSM 22644 / CIP 104116 / JCM 14847 / LMG 12228 / 1C / PRS 101 / PAO1) OX=208964 GN=amiB PE=3 SV=2;;Q51416;;2.6129;;4
Q9I6X4	PA0158	0.750439	0.57035	0.177648	0.822352	-0.0794068	0.184229	0.375786	0.389735	3707;;tr|Q9I6X4|Q9I6X4_PSEAE Probable Resistance-Nodulation-Cell Division (RND) efflux transporter OS=Pseudomonas aeruginosa (strain ATCC 15692 / DSM 22644 / CIP 104116 / JCM 14847 / LMG 12228 / 1C / PRS 101 / PAO1) OX=208964 GN=PA0158 PE=1 SV=1;;Q9I6X4;;138.4;;25
Q9HV54	nusA	0.750106	0.57035	0.177785	0.822215	-0.0590455	0.101956	0.0439078	0.179061	1034;;tr|Q9HV54|Q9HV54_PSEAE Transcription termination/antitermination protein NusA OS=Pseudomonas aeruginosa (strain ATCC 15692 / DSM 22644 / CIP 104116 / JCM 14847 / LMG 12228 / 1C / PRS 101 / PAO1) OX=208964 GN=nusA PE=3 SV=1;;Q9HV54;;323.31;;30
Q9HXB0	prfC	0.750019	0.57035	0.17782	-0.82218	0.142228	0.122195	-0.11279	-0.0958998	1587;;sp|Q9HXB0|RF3_PSEAE Peptide chain release factor 3 OS=Pseudomonas aeruginosa (strain ATCC 15692 / DSM 22644 / CIP 104116 / JCM 14847 / LMG 12228 / 1C / PRS 101 / PAO1) OX=208964 GN=prfC PE=3 SV=1;;Q9HXB0;;66.34;;23
Q9I5T3	PA0605	0.749831	0.57035	0.177897	0.822103	-0.0127379	0.441228	0.449819	0.631254	3433;;tr|Q9I5T3|Q9I5T3_PSEAE Probable permease of ABC transporter OS=Pseudomonas aeruginosa (strain ATCC 15692 / DSM 22644 / CIP 104116 / JCM 14847 / LMG 12228 / 1C / PRS 101 / PAO1) OX=208964 GN=PA0605 PE=3 SV=1;;Q9I5T3;;17.918;;9
Q9HTV8	PA5232	0.749648	0.57035	0.177972	0.822028	-0.113252	-0.42971	0.398182	0.542838	705;;tr|Q9HTV8|Q9HTV8_PSEAE Biotin_lipoyl_2 domain-containing protein OS=Pseudomonas aeruginosa (strain ATCC 15692 / DSM 22644 / CIP 104116 / JCM 14847 / LMG 12228 / 1C / PRS 101 / PAO1) OX=208964 GN=PA5232 PE=4 SV=1;;Q9HTV8;;238.18;;27
Q9I6H1	PA0320	0.749642	0.57035	0.177975	0.822025	-1.66344	-1.70041	1.65349	1.49556	3612;;tr|Q9I6H1|Q9I6H1_PSEAE BOF domain-containing protein OS=Pseudomonas aeruginosa (strain ATCC 15692 / DSM 22644 / CIP 104116 / JCM 14847 / LMG 12228 / 1C / PRS 101 / PAO1) OX=208964 GN=PA0320 PE=4 SV=1;;Q9I6H1;;11.038;;2
Q9I4G3	napA	0.747571	0.57035	0.178825	-0.821175	-0.140063	-1.18909	-2.16961	-2.1605	3151;;sp|Q9I4G3|NAPA_PSEAE Periplasmic nitrate reductase OS=Pseudomonas aeruginosa (strain ATCC 15692 / DSM 22644 / CIP 104116 / JCM 14847 / LMG 12228 / 1C / PRS 101 / PAO1) OX=208964 GN=napA PE=3 SV=1;;Q9I4G3;;168.25;;44
Q9I5X4	PA0562	0.746774	0.57035	0.179154	-0.820846	0.0107372	-0.0275168	-0.227338	-0.208817	3468;;tr|Q9I5X4|Q9I5X4_PSEAE Probable hydrolase OS=Pseudomonas aeruginosa (strain ATCC 15692 / DSM 22644 / CIP 104116 / JCM 14847 / LMG 12228 / 1C / PRS 101 / PAO1) OX=208964 GN=PA0562 PE=4 SV=1;;Q9I5X4;;95.28;;11
Q9I0P9	PA2588	0.746521	0.57035	0.179258	-0.820742	0.0164716	0.409487	-2.02131	-2.05006	2404;;tr|Q9I0P9|Q9I0P9_PSEAE Probable transcriptional regulator OS=Pseudomonas aeruginosa (strain ATCC 15692 / DSM 22644 / CIP 104116 / JCM 14847 / LMG 12228 / 1C / PRS 101 / PAO1) OX=208964 GN=PA2588 PE=1 SV=1;;Q9I0P9;;41.542;;8
Q9I4S6	PA1048	0.746446	0.57035	0.179289	0.820711	0.2271	2.08835	3.58475	3.63023	3228;;tr|Q9I4S6|Q9I4S6_PSEAE Probable outer membrane protein OS=Pseudomonas aeruginosa (strain ATCC 15692 / DSM 22644 / CIP 104116 / JCM 14847 / LMG 12228 / 1C / PRS 101 / PAO1) OX=208964 GN=PA1048 PE=4 SV=1;;Q9I4S6;;80.19;;21
P23620	phoB	0.746355	0.57035	0.179327	0.820673	-0.14264	-0.083859	-0.155646	0.0597256	248;;sp|P23620|PHOB_PSEAE Phosphate regulon transcriptional regulatory protein PhoB OS=Pseudomonas aeruginosa (strain ATCC 15692 / DSM 22644 / CIP 104116 / JCM 14847 / LMG 12228 / 1C / PRS 101 / PAO1) OX=208964 GN=phoB PE=3 SV=2;;P23620;;26.883;;8
Q9HUK5	PA4960	0.746355	0.57035	0.179327	-0.820673	0.134159	0.200114	-0.0918141	-0.105954	907;;tr|Q9HUK5|Q9HUK5_PSEAE O-phosphoserine phosphohydrolase OS=Pseudomonas aeruginosa (strain ATCC 15692 / DSM 22644 / CIP 104116 / JCM 14847 / LMG 12228 / 1C / PRS 101 / PAO1) OX=208964 GN=PA4960 PE=3 SV=1;;Q9HUK5;;77.635;;14
O50273	cysD	0.74614	0.57035	0.179415	-0.820585	0.196842	0.340994	-0.198281	-0.239132	164;;sp|O50273|CYSD_PSEAE Sulfate adenylyltransferase subunit 2 OS=Pseudomonas aeruginosa (strain ATCC 15692 / DSM 22644 / CIP 104116 / JCM 14847 / LMG 12228 / 1C / PRS 101 / PAO1) OX=208964 GN=cysD PE=3 SV=1;;O50273;;323.31;;15
Q9HTW7	ubiH	0.745314	0.57035	0.179757	0.820243	-0.0493479	0.0419736	0.0977915	0.105393	714;;tr|Q9HTW7|Q9HTW7_PSEAE UbiH protein OS=Pseudomonas aeruginosa (strain ATCC 15692 / DSM 22644 / CIP 104116 / JCM 14847 / LMG 12228 / 1C / PRS 101 / PAO1) OX=208964 GN=ubiH PE=3 SV=1;;Q9HTW7;;130.42;;14
Q9HVK2	PA4582	0.744867	0.57035	0.179942	0.820058	0.169472	1.15095	1.36159	1.61717	1150;;tr|Q9HVK2|Q9HVK2_PSEAE PHB domain-containing protein OS=Pseudomonas aeruginosa (strain ATCC 15692 / DSM 22644 / CIP 104116 / JCM 14847 / LMG 12228 / 1C / PRS 101 / PAO1) OX=208964 GN=PA4582 PE=3 SV=1;;Q9HVK2;;7.3518;;3
Q51481	nirQ	0.74485	0.57035	0.179949	0.820051	0.739769	0.450947	1.05648	1.22011	457;;sp|Q51481|NIRQ_PSEAE Denitrification regulatory protein NirQ OS=Pseudomonas aeruginosa (strain ATCC 15692 / DSM 22644 / CIP 104116 / JCM 14847 / LMG 12228 / 1C / PRS 101 / PAO1) OX=208964 GN=nirQ PE=2 SV=1;;Q51481;;15.612;;7
Q9I2S1	PA1824	0.744667	0.57035	0.180025	0.819975	0.456227	-0.0316917	0.574969	1.07674	2786;;tr|Q9I2S1|Q9I2S1_PSEAE Probable membrane transporter protein OS=Pseudomonas aeruginosa (strain ATCC 15692 / DSM 22644 / CIP 104116 / JCM 14847 / LMG 12228 / 1C / PRS 101 / PAO1) OX=208964 GN=PA1824 PE=3 SV=1;;Q9I2S1;;2.3004;;2
Q9HU42	hisH1	0.743207	0.57035	0.180631	-0.819369	-0.0712645	-0.0431099	-0.252867	-0.251769	778;;sp|Q9HU42|HIS51_PSEAE Imidazole glycerol phosphate synthase subunit HisH 1 OS=Pseudomonas aeruginosa (strain ATCC 15692 / DSM 22644 / CIP 104116 / JCM 14847 / LMG 12228 / 1C / PRS 101 / PAO1) OX=208964 GN=hisH1 PE=3 SV=1;;Q9HU42;;94.22;;13
Q9HWG5	pchG	0.743158	0.57035	0.180652	-0.819348	-0.456254	-0.036314	-0.804186	-1.07913	1405;;tr|Q9HWG5|Q9HWG5_PSEAE Pyochelin biosynthetic protein PchG OS=Pseudomonas aeruginosa (strain ATCC 15692 / DSM 22644 / CIP 104116 / JCM 14847 / LMG 12228 / 1C / PRS 101 / PAO1) OX=208964 GN=pchG PE=4 SV=1;;Q9HWG5;;53.454;;7
Q9I6J1	spuD	0.743005	0.57035	0.180715	-0.819285	-0.865965	-1.50036	-2.12451	-2.10673	3630;;sp|Q9I6J1|SPUD_PSEAE Putrescine-binding periplasmic protein SpuD OS=Pseudomonas aeruginosa (strain ATCC 15692 / DSM 22644 / CIP 104116 / JCM 14847 / LMG 12228 / 1C / PRS 101 / PAO1) OX=208964 GN=spuD PE=1 SV=1;;Q9I6J1;;159.38;;15
Q9HXI2	secF	0.742653	0.57035	0.180862	0.819138	-0.0254853	0.200323	0.623129	0.580076	1637;;sp|Q9HXI2|SECF_PSEAE Protein translocase subunit SecF OS=Pseudomonas aeruginosa (strain ATCC 15692 / DSM 22644 / CIP 104116 / JCM 14847 / LMG 12228 / 1C / PRS 101 / PAO1) OX=208964 GN=secF PE=3 SV=1;;Q9HXI2;;312.49;;11
Q9I4F8	phoQ	0.742067	0.57035	0.181106	0.818894	-0.250908	0.859708	1.61238	1.67507	3147;;sp|Q9I4F8|PHOQ_PSEAE Two-component sensor PhoQ OS=Pseudomonas aeruginosa (strain ATCC 15692 / DSM 22644 / CIP 104116 / JCM 14847 / LMG 12228 / 1C / PRS 101 / PAO1) OX=208964 GN=phoQ PE=3 SV=1;;Q9I4F8;;23.769;;6
Q9I5Z6	PA0540	0.741566	0.57035	0.181315	0.818685	-0.255782	0.33159	0.477273	0.616745	3487;;tr|Q9I5Z6|Q9I5Z6_PSEAE Uncharacterized protein OS=Pseudomonas aeruginosa (strain ATCC 15692 / DSM 22644 / CIP 104116 / JCM 14847 / LMG 12228 / 1C / PRS 101 / PAO1) OX=208964 GN=PA0540 PE=4 SV=1;;Q9I5Z6;;5.0499;;3
Q9HW06	PA4400	0.74078	0.57035	0.181644	-0.818356	0.0871256	0.012863	-0.0696092	-0.0650726	1283;;tr|Q9HW06|Q9HW06_PSEAE Probable pyrophosphohydrolase OS=Pseudomonas aeruginosa (strain ATCC 15692 / DSM 22644 / CIP 104116 / JCM 14847 / LMG 12228 / 1C / PRS 101 / PAO1) OX=208964 GN=PA4400 PE=4 SV=1;;Q9HW06;;80.673;;13
Q9HXY3	PA3649	0.740086	0.57035	0.181934	0.818066	-0.192169	0.37546	0.603836	0.693964	1759;;sp|Q9HXY3|Y3649_PSEAE Putative zinc metalloprotease PA3649 OS=Pseudomonas aeruginosa (strain ATCC 15692 / DSM 22644 / CIP 104116 / JCM 14847 / LMG 12228 / 1C / PRS 101 / PAO1) OX=208964 GN=PA3649 PE=3 SV=1;;Q9HXY3;;59.538;;13
G3XD40	PA3925	0.738655	0.57035	0.182535	-0.817465	-0.0868509	-0.0880535	-0.0560987	-0.227545	112;;tr|G3XD40|G3XD40_PSEAE Probable acyl-CoA thiolase OS=Pseudomonas aeruginosa (strain ATCC 15692 / DSM 22644 / CIP 104116 / JCM 14847 / LMG 12228 / 1C / PRS 101 / PAO1) OX=208964 GN=PA3925 PE=3 SV=1;;G3XD40;;323.31;;19
Q9I1Q5	PA2212	0.738618	0.57035	0.18255	-0.81745	0.759119	-0.043631	-0.181901	-0.405275	2616;;sp|Q9I1Q5|PDXAL_PSEAE Putative 4-hydroxythreonine-4-phosphate dehydrogenase 2 OS=Pseudomonas aeruginosa (strain ATCC 15692 / DSM 22644 / CIP 104116 / JCM 14847 / LMG 12228 / 1C / PRS 101 / PAO1) OX=208964 GN=PA2212 PE=3 SV=1;;Q9I1Q5;;9.6473;;2
Q9HUT4	PA4879	0.738382	0.57035	0.182649	0.817351	0.333424	1.02871	1.52452	1.55228	962;;tr|Q9HUT4|Q9HUT4_PSEAE AsmA domain-containing protein OS=Pseudomonas aeruginosa (strain ATCC 15692 / DSM 22644 / CIP 104116 / JCM 14847 / LMG 12228 / 1C / PRS 101 / PAO1) OX=208964 GN=PA4879 PE=4 SV=1;;Q9HUT4;;45.802;;10
Q9HU92	hutG	0.738113	0.57035	0.182762	-0.817238	-0.0215705	-0.302176	-0.706683	-0.669687	821;;tr|Q9HU92|Q9HU92_PSEAE N-formylglutamate amidohydrolase OS=Pseudomonas aeruginosa (strain ATCC 15692 / DSM 22644 / CIP 104116 / JCM 14847 / LMG 12228 / 1C / PRS 101 / PAO1) OX=208964 GN=hutG PE=4 SV=1;;Q9HU92;;76.544;;16
Q9HTF8	PA5406	0.736895	0.57035	0.183276	0.816724	-0.284298	0.750386	0.809158	1.17608	602;;tr|Q9HTF8|Q9HTF8_PSEAE Uncharacterized protein OS=Pseudomonas aeruginosa (strain ATCC 15692 / DSM 22644 / CIP 104116 / JCM 14847 / LMG 12228 / 1C / PRS 101 / PAO1) OX=208964 GN=PA5406 PE=4 SV=1;;Q9HTF8;;144.17;;2
Q9HZD5	PA3073	0.736639	0.57035	0.183384	0.816616	0.280948	0.108443	0.142071	0.786215	2075;;tr|Q9HZD5|Q9HZD5_PSEAE VWFA domain-containing protein OS=Pseudomonas aeruginosa (strain ATCC 15692 / DSM 22644 / CIP 104116 / JCM 14847 / LMG 12228 / 1C / PRS 101 / PAO1) OX=208964 GN=PA3073 PE=4 SV=1;;Q9HZD5;;31.36;;9
Q9HX55	PA3961	0.736593	0.57035	0.183403	0.816597	0.300588	0.364904	0.293602	0.490738	1548;;tr|Q9HX55|Q9HX55_PSEAE Probable ATP-dependent helicase OS=Pseudomonas aeruginosa (strain ATCC 15692 / DSM 22644 / CIP 104116 / JCM 14847 / LMG 12228 / 1C / PRS 101 / PAO1) OX=208964 GN=PA3961 PE=4 SV=1;;Q9HX55;;30.791;;10
Q9HU84	PA5099	0.736337	0.57035	0.183511	0.816489	-0.332411	-0.0787445	-0.320322	0.294748	814;;tr|Q9HU84|Q9HU84_PSEAE Probable transporter OS=Pseudomonas aeruginosa (strain ATCC 15692 / DSM 22644 / CIP 104116 / JCM 14847 / LMG 12228 / 1C / PRS 101 / PAO1) OX=208964 GN=PA5099 PE=3 SV=1;;Q9HU84;;2.5361;;3
Q9I263	cynS	0.736093	0.57035	0.183615	-0.816385	-0.327235	-0.373917	-0.535045	-0.516888	2676;;sp|Q9I263|CYNS_PSEAE Cyanate hydratase OS=Pseudomonas aeruginosa (strain ATCC 15692 / DSM 22644 / CIP 104116 / JCM 14847 / LMG 12228 / 1C / PRS 101 / PAO1) OX=208964 GN=cynS PE=3 SV=1;;Q9I263;;88.554;;8
Q9I0C2	PA2720	0.735902	0.57035	0.183695	-0.816305	0.278283	-0.0476536	-0.162338	-0.220014	2320;;tr|Q9I0C2|Q9I0C2_PSEAE Uncharacterized protein OS=Pseudomonas aeruginosa (strain ATCC 15692 / DSM 22644 / CIP 104116 / JCM 14847 / LMG 12228 / 1C / PRS 101 / PAO1) OX=208964 GN=PA2720 PE=4 SV=1;;Q9I0C2;;12.355;;4
Q9HZ36	PA3204	0.735285	0.57035	0.183957	-0.816043	0.0130797	0.0815118	-0.00974225	-0.0725623	2004;;tr|Q9HZ36|Q9HZ36_PSEAE Probable two-component response regulator OS=Pseudomonas aeruginosa (strain ATCC 15692 / DSM 22644 / CIP 104116 / JCM 14847 / LMG 12228 / 1C / PRS 101 / PAO1) OX=208964 GN=PA3204 PE=4 SV=1;;Q9HZ36;;41.397;;11
Q9I4Z8	PA0961	0.735085	0.57035	0.184041	0.815959	0.190186	0.469875	0.671945	0.680975	3276;;tr|Q9I4Z8|Q9I4Z8_PSEAE Probable cold-shock protein OS=Pseudomonas aeruginosa (strain ATCC 15692 / DSM 22644 / CIP 104116 / JCM 14847 / LMG 12228 / 1C / PRS 101 / PAO1) OX=208964 GN=PA0961 PE=4 SV=1;;Q9I4Z8;;19.224;;5
Q9HV31	pmrB	0.734762	0.57035	0.184178	0.815822	-0.0928854	0.0211951	-0.101639	0.230914	1016;;sp|Q9HV31|PMRB_PSEAE Sensor protein kinase PmrB OS=Pseudomonas aeruginosa (strain ATCC 15692 / DSM 22644 / CIP 104116 / JCM 14847 / LMG 12228 / 1C / PRS 101 / PAO1) OX=208964 GN=pmrB PE=2 SV=1;;Q9HV31;;2.6249;;2
Q9HTL0	hupA	0.734463	0.57035	0.184305	0.815695	-6.45198e-05	0.101869	0.350028	0.320986	632;;sp|Q9HTL0|DBHA_PSEAE DNA-binding protein HU-alpha OS=Pseudomonas aeruginosa (strain ATCC 15692 / DSM 22644 / CIP 104116 / JCM 14847 / LMG 12228 / 1C / PRS 101 / PAO1) OX=208964 GN=hupA PE=3 SV=1;;Q9HTL0;;145.99;;14
Q9HWB8	sbcC	0.734072	0.57035	0.184471	0.815529	-0.00106936	0.178378	0.537743	0.49657	1361;;sp|Q9HWB8|SBCC_PSEAE Nuclease SbcCD subunit C OS=Pseudomonas aeruginosa (strain ATCC 15692 / DSM 22644 / CIP 104116 / JCM 14847 / LMG 12228 / 1C / PRS 101 / PAO1) OX=208964 GN=sbcC PE=3 SV=1;;Q9HWB8;;76.47;;28
Q9HZC7	PA3081	0.733995	0.57035	0.184504	-0.815496	-0.438458	-1.32937	-2.10675	-2.09486	2067;;tr|Q9HZC7|Q9HZC7_PSEAE Uncharacterized protein OS=Pseudomonas aeruginosa (strain ATCC 15692 / DSM 22644 / CIP 104116 / JCM 14847 / LMG 12228 / 1C / PRS 101 / PAO1) OX=208964 GN=PA3081 PE=4 SV=1;;Q9HZC7;;104.5;;19
Q9HTB7	wbpW	0.732343	0.57035	0.185207	0.814793	0.586733	0.664559	1.12085	1.0729	569;;tr|Q9HTB7|Q9HTB7_PSEAE Mannose-1-phosphate guanylyltransferase OS=Pseudomonas aeruginosa (strain ATCC 15692 / DSM 22644 / CIP 104116 / JCM 14847 / LMG 12228 / 1C / PRS 101 / PAO1) OX=208964 GN=wbpW PE=3 SV=1;;Q9HTB7;;19.301;;7
P53641	sodB	0.732224	0.57035	0.185258	0.814742	-0.25233	-0.412092	-0.366868	0.161326	350;;sp|P53641|SODF_PSEAE Superoxide dismutase [Fe] OS=Pseudomonas aeruginosa (strain ATCC 15692 / DSM 22644 / CIP 104116 / JCM 14847 / LMG 12228 / 1C / PRS 101 / PAO1) OX=208964 GN=sodB PE=1 SV=3;;P53641;;234.89;;10
Q9HVW3	PA4454	0.732042	0.57035	0.185335	0.814665	0.0243557	0.318485	0.747872	0.704604	1242;;tr|Q9HVW3|Q9HVW3_PSEAE MlaD domain-containing protein OS=Pseudomonas aeruginosa (strain ATCC 15692 / DSM 22644 / CIP 104116 / JCM 14847 / LMG 12228 / 1C / PRS 101 / PAO1) OX=208964 GN=PA4454 PE=1 SV=1;;Q9HVW3;;67.528;;10
Q9HUK8	psd	0.732024	0.57035	0.185343	0.814657	-0.0838816	0.266412	0.365848	0.43815	910;;sp|Q9HUK8|PSD_PSEAE Phosphatidylserine decarboxylase proenzyme OS=Pseudomonas aeruginosa (strain ATCC 15692 / DSM 22644 / CIP 104116 / JCM 14847 / LMG 12228 / 1C / PRS 101 / PAO1) OX=208964 GN=psd PE=3 SV=1;;Q9HUK8;;259.3;;12
Q9I4J5	PA1140	0.732009	0.57035	0.185349	-0.814651	-0.0362785	-0.0214544	-0.41159	-0.389768	3171;;tr|Q9I4J5|Q9I4J5_PSEAE Uncharacterized protein OS=Pseudomonas aeruginosa (strain ATCC 15692 / DSM 22644 / CIP 104116 / JCM 14847 / LMG 12228 / 1C / PRS 101 / PAO1) OX=208964 GN=PA1140 PE=1 SV=1;;Q9I4J5;;21.389;;5
Q9HZL6	PA2988	0.731656	0.57035	0.1855	0.8145	0.146236	0.673343	0.977573	1.01812	2142;;tr|Q9HZL6|Q9HZL6_PSEAE Uncharacterized protein OS=Pseudomonas aeruginosa (strain ATCC 15692 / DSM 22644 / CIP 104116 / JCM 14847 / LMG 12228 / 1C / PRS 101 / PAO1) OX=208964 GN=PA2988 PE=3 SV=1;;Q9HZL6;;45.702;;10
G3XD74	dacC	0.731482	0.57035	0.185575	0.814425	-0.0484162	0.255551	0.489896	0.493587	132;;tr|G3XD74|G3XD74_PSEAE Serine-type D-Ala-D-Ala carboxypeptidase OS=Pseudomonas aeruginosa (strain ATCC 15692 / DSM 22644 / CIP 104116 / JCM 14847 / LMG 12228 / 1C / PRS 101 / PAO1) OX=208964 GN=dacC PE=3 SV=1;;G3XD74;;251.53;;19
P07874	algA	0.730871	0.57035	0.185836	0.814164	-0.208713	1.99991	4.94313	4.66674	203;;sp|P07874|ALGA_PSEAE Alginate biosynthesis protein AlgA OS=Pseudomonas aeruginosa (strain ATCC 15692 / DSM 22644 / CIP 104116 / JCM 14847 / LMG 12228 / 1C / PRS 101 / PAO1) OX=208964 GN=algA PE=1 SV=3;;P07874;;22.073;;9
Q9I5B2	PA0827	0.73056	0.57035	0.185969	-0.814031	-0.114588	-1.39556	-2.80955	-2.71106	3355;;tr|Q9I5B2|Q9I5B2_PSEAE Uncharacterized protein OS=Pseudomonas aeruginosa (strain ATCC 15692 / DSM 22644 / CIP 104116 / JCM 14847 / LMG 12228 / 1C / PRS 101 / PAO1) OX=208964 GN=PA0827 PE=4 SV=1;;Q9I5B2;;25.704;;5
G3XD98	gacS	0.730342	0.57035	0.186062	0.813938	0.0866711	0.229625	0.379779	0.370532	145;;tr|G3XD98|G3XD98_PSEAE Histidine kinase OS=Pseudomonas aeruginosa (strain ATCC 15692 / DSM 22644 / CIP 104116 / JCM 14847 / LMG 12228 / 1C / PRS 101 / PAO1) OX=208964 GN=gacS PE=1 SV=1;;G3XD98;;191.93;;33
Q9I7B1	PA0015	0.730159	0.57035	0.186141	0.813859	0.152618	-0.184484	0.386366	0.614941	3799;;sp|Q9I7B1|Y015_PSEAE TPR repeat-containing protein PA0015 OS=Pseudomonas aeruginosa (strain ATCC 15692 / DSM 22644 / CIP 104116 / JCM 14847 / LMG 12228 / 1C / PRS 101 / PAO1) OX=208964 GN=PA0015 PE=4 SV=1;;Q9I7B1;;6.156;;5
G3XCV1	pvdS	0.730099	0.57035	0.186166	-0.813834	0.148646	-0.116664	-2.48344	-2.25223	45;;tr|G3XCV1|G3XCV1_PSEAE Sigma factor PvdS OS=Pseudomonas aeruginosa (strain ATCC 15692 / DSM 22644 / CIP 104116 / JCM 14847 / LMG 12228 / 1C / PRS 101 / PAO1) OX=208964 GN=pvdS PE=3 SV=1;;G3XCV1;;8.601;;4
G3XDA7	ftsQ	0.729262	0.57035	0.186525	0.813475	-0.0662316	0.612145	1.02203	1.06535	151;;sp|G3XDA7|FTSQ_PSEAE Cell division protein FtsQ OS=Pseudomonas aeruginosa (strain ATCC 15692 / DSM 22644 / CIP 104116 / JCM 14847 / LMG 12228 / 1C / PRS 101 / PAO1) OX=208964 GN=ftsQ PE=3 SV=1;;G3XDA7;;22.395;;10
Q9HV28	PA4780	0.728912	0.57035	0.186676	-0.813324	0.130039	-0.357187	-0.0326458	-0.738307	1014;;tr|Q9HV28|Q9HV28_PSEAE Non-specific serine/threonine protein kinase OS=Pseudomonas aeruginosa (strain ATCC 15692 / DSM 22644 / CIP 104116 / JCM 14847 / LMG 12228 / 1C / PRS 101 / PAO1) OX=208964 GN=PA4780 PE=3 SV=1;;Q9HV28;;4.0035;;3
Q9I2H4	PA1930	0.728601	0.57035	0.18681	-0.81319	-0.0858547	0.0440284	-0.620108	-0.627876	2736;;tr|Q9I2H4|Q9I2H4_PSEAE Probable chemotaxis transducer OS=Pseudomonas aeruginosa (strain ATCC 15692 / DSM 22644 / CIP 104116 / JCM 14847 / LMG 12228 / 1C / PRS 101 / PAO1) OX=208964 GN=PA1930 PE=4 SV=1;;Q9I2H4;;8.9299;;4
Q9HXZ1	dnaE	0.728564	0.57035	0.186825	0.813175	0.160565	0.393981	0.372343	0.482208	1767;;sp|Q9HXZ1|DPO3A_PSEAE DNA polymerase III subunit alpha OS=Pseudomonas aeruginosa (strain ATCC 15692 / DSM 22644 / CIP 104116 / JCM 14847 / LMG 12228 / 1C / PRS 101 / PAO1) OX=208964 GN=dnaE PE=3 SV=1;;Q9HXZ1;;167.58;;47
Q9HVD6	PA4656	0.728564	0.57035	0.186826	0.813174	-0.225417	0.00395784	0.076302	0.118927	1100;;tr|Q9HVD6|Q9HVD6_PSEAE Uncharacterized protein OS=Pseudomonas aeruginosa (strain ATCC 15692 / DSM 22644 / CIP 104116 / JCM 14847 / LMG 12228 / 1C / PRS 101 / PAO1) OX=208964 GN=PA4656 PE=3 SV=1;;Q9HVD6;;22.426;;6
Q9I244	fusB	0.728481	0.57035	0.186861	0.813139	0.10218	0.221378	0.382264	0.366407	2670;;sp|Q9I244|EFG2_PSEAE Elongation factor G 2 OS=Pseudomonas aeruginosa (strain ATCC 15692 / DSM 22644 / CIP 104116 / JCM 14847 / LMG 12228 / 1C / PRS 101 / PAO1) OX=208964 GN=fusB PE=3 SV=1;;Q9I244;;316.65;;20
Q9HXJ6	PA3801	0.728404	0.57035	0.186894	0.813106	-0.184654	0.0340996	0.510338	0.451705	1651;;tr|Q9HXJ6|Q9HXJ6_PSEAE Ancillary SecYEG translocon subunit OS=Pseudomonas aeruginosa (strain ATCC 15692 / DSM 22644 / CIP 104116 / JCM 14847 / LMG 12228 / 1C / PRS 101 / PAO1) OX=208964 GN=PA3801 PE=3 SV=1;;Q9HXJ6;;151.37;;17
Q9HZM8	rne	0.727968	0.57035	0.187082	0.812918	-0.0191636	0.222766	0.399893	0.404499	2153;;tr|Q9HZM8|Q9HZM8_PSEAE Ribonuclease E OS=Pseudomonas aeruginosa (strain ATCC 15692 / DSM 22644 / CIP 104116 / JCM 14847 / LMG 12228 / 1C / PRS 101 / PAO1) OX=208964 GN=rne PE=1 SV=1;;Q9HZM8;;323.31;;47
Q9I2Q9	PA1836	0.727741	0.57035	0.18718	-0.81282	-0.0127898	-0.187505	0.100309	-0.854594	2777;;tr|Q9I2Q9|Q9I2Q9_PSEAE Probable transcriptional regulator OS=Pseudomonas aeruginosa (strain ATCC 15692 / DSM 22644 / CIP 104116 / JCM 14847 / LMG 12228 / 1C / PRS 101 / PAO1) OX=208964 GN=PA1836 PE=1 SV=1;;Q9I2Q9;;7.8677;;5
Q9I4K3	PA1132	0.727673	0.57035	0.187209	-0.812791	0.167582	0.0892744	0.141277	0.0285875	3177;;tr|Q9I4K3|Q9I4K3_PSEAE Uncharacterized protein OS=Pseudomonas aeruginosa (strain ATCC 15692 / DSM 22644 / CIP 104116 / JCM 14847 / LMG 12228 / 1C / PRS 101 / PAO1) OX=208964 GN=PA1132 PE=4 SV=1;;Q9I4K3;;44.532;;5
Q9HTG3	PA5401	0.727599	0.57035	0.187241	0.812759	-0.653006	-0.310357	0.342022	0.263034	605;;tr|Q9HTG3|Q9HTG3_PSEAE ETF domain-containing protein OS=Pseudomonas aeruginosa (strain ATCC 15692 / DSM 22644 / CIP 104116 / JCM 14847 / LMG 12228 / 1C / PRS 101 / PAO1) OX=208964 GN=PA5401 PE=4 SV=1;;Q9HTG3;;15.302;;2
Q9HTC8	PA5438	0.727191	0.57035	0.187417	0.812583	0.170041	0.181206	0.282483	0.272323	577;;tr|Q9HTC8|Q9HTC8_PSEAE Probable transcriptional regulator OS=Pseudomonas aeruginosa (strain ATCC 15692 / DSM 22644 / CIP 104116 / JCM 14847 / LMG 12228 / 1C / PRS 101 / PAO1) OX=208964 GN=PA5438 PE=4 SV=1;;Q9HTC8;;227.35;;13
Q9HYT8	PA3306	0.726054	0.57035	0.187908	0.812092	-1.7488	-0.893793	-0.674988	-0.491889	1940;;tr|Q9HYT8|Q9HYT8_PSEAE Fe2OG dioxygenase domain-containing protein OS=Pseudomonas aeruginosa (strain ATCC 15692 / DSM 22644 / CIP 104116 / JCM 14847 / LMG 12228 / 1C / PRS 101 / PAO1) OX=208964 GN=PA3306 PE=4 SV=1;;Q9HYT8;;4.1236;;3
Q9HTT1	PA5269	0.726053	0.57035	0.187909	-0.812091	-0.109617	-0.343934	-0.180804	-0.537417	688;;tr|Q9HTT1|Q9HTT1_PSEAE Uncharacterized protein OS=Pseudomonas aeruginosa (strain ATCC 15692 / DSM 22644 / CIP 104116 / JCM 14847 / LMG 12228 / 1C / PRS 101 / PAO1) OX=208964 GN=PA5269 PE=4 SV=1;;Q9HTT1;;28.072;;1
P47203	ftsA	0.725876	0.57035	0.187985	0.812015	0.0133154	0.36267	0.453718	0.527554	328;;sp|P47203|FTSA_PSEAE Cell division protein FtsA OS=Pseudomonas aeruginosa (strain ATCC 15692 / DSM 22644 / CIP 104116 / JCM 14847 / LMG 12228 / 1C / PRS 101 / PAO1) OX=208964 GN=ftsA PE=3 SV=2;;P47203;;323.31;;30
Q9HWD6	rplD	0.725529	0.57035	0.188136	0.811864	0.262229	0.227849	0.241324	0.338032	1377;;sp|Q9HWD6|RL4_PSEAE 50S ribosomal protein L4 OS=Pseudomonas aeruginosa (strain ATCC 15692 / DSM 22644 / CIP 104116 / JCM 14847 / LMG 12228 / 1C / PRS 101 / PAO1) OX=208964 GN=rplD PE=3 SV=1;;Q9HWD6;;323.31;;18
Q9I6J0	spuE	0.724624	0.57035	0.188528	-0.811472	-0.928097	-1.34296	-2.32072	-2.1952	3629;;sp|Q9I6J0|SPUE_PSEAE Spermidine-binding periplasmic protein SpuE OS=Pseudomonas aeruginosa (strain ATCC 15692 / DSM 22644 / CIP 104116 / JCM 14847 / LMG 12228 / 1C / PRS 101 / PAO1) OX=208964 GN=spuE PE=1 SV=1;;Q9I6J0;;154.7;;18
Q9I3I1	dnaX	0.724465	0.57035	0.188597	0.811403	0.0437486	0.354371	0.268413	0.477809	2964;;tr|Q9I3I1|Q9I3I1_PSEAE DNA polymerase III subunit gamma/tau OS=Pseudomonas aeruginosa (strain ATCC 15692 / DSM 22644 / CIP 104116 / JCM 14847 / LMG 12228 / 1C / PRS 101 / PAO1) OX=208964 GN=dnaX PE=3 SV=1;;Q9I3I1;;103.22;;22
Q9HXU8;REV__Q9I3K3	lptF	0.724041	0.57035	0.188781	0.811219	-0.138753	0.658166	1.34585	1.32525	1731;;tr|Q9HXU8|Q9HXU8_PSEAE Lipotoxon F, LptF OS=Pseudomonas aeruginosa (strain ATCC 15692 / DSM 22644 / CIP 104116 / JCM 14847 / LMG 12228 / 1C / PRS 101 / PAO1) OX=208964 GN=lptF PE=4 SV=1;;Q9HXU8;REV__Q9I3K3;;323.31;;24;1
Q9I300	PA1737	0.723991	0.57035	0.188803	0.811197	0.0348071	0.169213	0.0806717	0.270679	2844;;tr|Q9I300|Q9I300_PSEAE 3-hydroxyacyl-CoA dehydrogenase OS=Pseudomonas aeruginosa (strain ATCC 15692 / DSM 22644 / CIP 104116 / JCM 14847 / LMG 12228 / 1C / PRS 101 / PAO1) OX=208964 GN=PA1737 PE=4 SV=1;;Q9I300;;109.08;;29
Q9HTG0	PA5404	0.722858	0.57035	0.189296	0.810704	0.329967	0.189939	1.21309	1.18777	603;;tr|Q9HTG0|Q9HTG0_PSEAE Uncharacterized protein OS=Pseudomonas aeruginosa (strain ATCC 15692 / DSM 22644 / CIP 104116 / JCM 14847 / LMG 12228 / 1C / PRS 101 / PAO1) OX=208964 GN=PA5404 PE=4 SV=1;;Q9HTG0;;2.5313;;1
Q9I371	PA1654	0.722789	0.57035	0.189326	0.810674	0.232169	0.319995	0.269915	0.374671	2883;;tr|Q9I371|Q9I371_PSEAE Probable aminotransferase OS=Pseudomonas aeruginosa (strain ATCC 15692 / DSM 22644 / CIP 104116 / JCM 14847 / LMG 12228 / 1C / PRS 101 / PAO1) OX=208964 GN=PA1654 PE=4 SV=1;;Q9I371;;84.936;;11
Q9HXZ2	accA	0.72263	0.57035	0.189396	-0.810604	0.0160141	-0.186532	-0.182116	-0.263022	1768;;sp|Q9HXZ2|ACCA_PSEAE Acetyl-coenzyme A carboxylase carboxyl transferase subunit alpha OS=Pseudomonas aeruginosa (strain ATCC 15692 / DSM 22644 / CIP 104116 / JCM 14847 / LMG 12228 / 1C / PRS 101 / PAO1) OX=208964 GN=accA PE=1 SV=1;;Q9HXZ2;;285.89;;24
Q9HT65	PA5508	0.722538	0.57035	0.189436	-0.810564	-0.0591647	-0.100782	-0.410631	-0.376676	532;;tr|Q9HT65|Q9HT65_PSEAE Probable glutamine synthetase OS=Pseudomonas aeruginosa (strain ATCC 15692 / DSM 22644 / CIP 104116 / JCM 14847 / LMG 12228 / 1C / PRS 101 / PAO1) OX=208964 GN=PA5508 PE=1 SV=1;;Q9HT65;;22.164;;5
P26480	rpoD	0.72238	0.57035	0.189505	0.810495	0.0370934	0.190553	0.271173	0.284105	263;;sp|P26480|RPOD_PSEAE RNA polymerase sigma factor RpoD OS=Pseudomonas aeruginosa (strain ATCC 15692 / DSM 22644 / CIP 104116 / JCM 14847 / LMG 12228 / 1C / PRS 101 / PAO1) OX=208964 GN=rpoD PE=3 SV=1;;P26480;;323.31;;37
Q9HZB4	PA3094	0.721761	0.57035	0.189775	0.810225	-0.080168	0.531078	0.804793	0.875348	2055;;tr|Q9HZB4|Q9HZB4_PSEAE Probable transcriptional regulator OS=Pseudomonas aeruginosa (strain ATCC 15692 / DSM 22644 / CIP 104116 / JCM 14847 / LMG 12228 / 1C / PRS 101 / PAO1) OX=208964 GN=PA3094 PE=4 SV=1;;Q9HZB4;;12.518;;4
Q9HW21	PA4381	0.720939	0.57035	0.190135	-0.809865	-0.0507435	0.0336733	-0.424593	-0.423411	1295;;tr|Q9HW21|Q9HW21_PSEAE Probable two-component response regulator OS=Pseudomonas aeruginosa (strain ATCC 15692 / DSM 22644 / CIP 104116 / JCM 14847 / LMG 12228 / 1C / PRS 101 / PAO1) OX=208964 GN=PA4381 PE=4 SV=1;;Q9HW21;;128.34;;6
Q9HWW7	PA4061	0.720693	0.57035	0.190242	0.809758	-0.0615688	0.288967	0.119927	0.471194	1482;;tr|Q9HWW7|Q9HWW7_PSEAE Probable thioredoxin OS=Pseudomonas aeruginosa (strain ATCC 15692 / DSM 22644 / CIP 104116 / JCM 14847 / LMG 12228 / 1C / PRS 101 / PAO1) OX=208964 GN=PA4061 PE=3 SV=1;;Q9HWW7;;153.71;;17
Q59647	norB	0.720398	0.57035	0.190372	0.809628	0.124915	1.08635	0.955224	1.43929	482;;sp|Q59647|NORB_PSEAE Nitric oxide reductase subunit B OS=Pseudomonas aeruginosa (strain ATCC 15692 / DSM 22644 / CIP 104116 / JCM 14847 / LMG 12228 / 1C / PRS 101 / PAO1) OX=208964 GN=norB PE=1 SV=1;;Q59647;;10.472;;3
Q9HW74	PA4327	0.720001	0.57035	0.190546	-0.809454	-0.0703088	-0.279468	-0.270502	-0.357149	1334;;tr|Q9HW74|Q9HW74_PSEAE Uncharacterized protein OS=Pseudomonas aeruginosa (strain ATCC 15692 / DSM 22644 / CIP 104116 / JCM 14847 / LMG 12228 / 1C / PRS 101 / PAO1) OX=208964 GN=PA4327 PE=4 SV=1;;Q9HW74;;40.064;;7
Q9HW72	pykA	0.719929	0.57035	0.190577	-0.809423	0.095159	0.113672	-0.0407424	-0.0352459	1332;;tr|Q9HW72|Q9HW72_PSEAE Pyruvate kinase OS=Pseudomonas aeruginosa (strain ATCC 15692 / DSM 22644 / CIP 104116 / JCM 14847 / LMG 12228 / 1C / PRS 101 / PAO1) OX=208964 GN=pykA PE=1 SV=1;;Q9HW72;;323.31;;38
Q9I2G0	PA1944	0.719876	0.57035	0.1906	0.8094	0.275746	1.01281	1.05513	1.30088	2729;;tr|Q9I2G0|Q9I2G0_PSEAE ATP-grasp domain-containing protein OS=Pseudomonas aeruginosa (strain ATCC 15692 / DSM 22644 / CIP 104116 / JCM 14847 / LMG 12228 / 1C / PRS 101 / PAO1) OX=208964 GN=PA1944 PE=4 SV=1;;Q9I2G0;;29.994;;14
Q9I3C6	PA1595	0.719744	0.57035	0.190658	-0.809342	2.17202	0.536493	0.840876	-0.0686656	2926;;tr|Q9I3C6|Q9I3C6_PSEAE Uncharacterized protein OS=Pseudomonas aeruginosa (strain ATCC 15692 / DSM 22644 / CIP 104116 / JCM 14847 / LMG 12228 / 1C / PRS 101 / PAO1) OX=208964 GN=PA1595 PE=4 SV=1;;Q9I3C6;;3.0734;;1
Q07806	mrcA	0.71959	0.57035	0.190726	0.809274	0.0315163	0.283122	0.682675	0.633411	417;;sp|Q07806|PBPA_PSEAE Penicillin-binding protein 1A OS=Pseudomonas aeruginosa (strain ATCC 15692 / DSM 22644 / CIP 104116 / JCM 14847 / LMG 12228 / 1C / PRS 101 / PAO1) OX=208964 GN=mrcA PE=1 SV=2;;Q07806;;323.31;;29
Q9HTW4	PA5226	0.719274	0.57035	0.190865	0.809135	-0.257958	0.718548	1.32731	1.36961	711;;tr|Q9HTW4|Q9HTW4_PSEAE Uncharacterized protein OS=Pseudomonas aeruginosa (strain ATCC 15692 / DSM 22644 / CIP 104116 / JCM 14847 / LMG 12228 / 1C / PRS 101 / PAO1) OX=208964 GN=PA5226 PE=4 SV=1;;Q9HTW4;;7.5484;;5
Q9I649	PA0469	0.718892	0.57035	0.191033	-0.808967	0.392567	0.064907	0.111372	-0.0547855	3520;;tr|Q9I649|Q9I649_PSEAE Uncharacterized protein OS=Pseudomonas aeruginosa (strain ATCC 15692 / DSM 22644 / CIP 104116 / JCM 14847 / LMG 12228 / 1C / PRS 101 / PAO1) OX=208964 GN=PA0469 PE=4 SV=1;;Q9I649;;46.167;;20
Q9HVP1	PA4536	0.718625	0.57035	0.19115	-0.80885	0.0302066	-0.0162821	-0.961195	-0.870972	1179;;tr|Q9HVP1|Q9HVP1_PSEAE MOSC domain-containing protein OS=Pseudomonas aeruginosa (strain ATCC 15692 / DSM 22644 / CIP 104116 / JCM 14847 / LMG 12228 / 1C / PRS 101 / PAO1) OX=208964 GN=PA4536 PE=4 SV=1;;Q9HVP1;;5.3831;;2
P32265	nfxB	0.718547	0.57035	0.191185	-0.808815	-0.0386443	0.0235321	-0.477715	-0.460112	281;;sp|P32265|NFXB_PSEAE HTH-type transcriptional regulator NfxB OS=Pseudomonas aeruginosa (strain ATCC 15692 / DSM 22644 / CIP 104116 / JCM 14847 / LMG 12228 / 1C / PRS 101 / PAO1) OX=208964 GN=nfxB PE=4 SV=2;;P32265;;27.606;;3
Q9HTD3	PA5433	0.718365	0.57035	0.191265	0.808735	0.107275	0.138325	0.0690336	0.322073	582;;tr|Q9HTD3|Q9HTD3_PSEAE N-acetyltransferase domain-containing protein OS=Pseudomonas aeruginosa (strain ATCC 15692 / DSM 22644 / CIP 104116 / JCM 14847 / LMG 12228 / 1C / PRS 101 / PAO1) OX=208964 GN=PA5433 PE=4 SV=1;;Q9HTD3;;11.029;;4
Q9HXW7	plsB	0.717829	0.57035	0.191501	0.808499	0.239013	0.763219	0.998088	1.05588	1747;;sp|Q9HXW7|PLSB_PSEAE Glycerol-3-phosphate acyltransferase OS=Pseudomonas aeruginosa (strain ATCC 15692 / DSM 22644 / CIP 104116 / JCM 14847 / LMG 12228 / 1C / PRS 101 / PAO1) OX=208964 GN=plsB PE=3 SV=1;;Q9HXW7;;131.94;;30
Q9I2S9	rnhA	0.717807	0.57035	0.191511	-0.808489	0.120724	0.117102	0.0123918	0.0220788	2792;;sp|Q9I2S9|RNH_PSEAE Ribonuclease HI OS=Pseudomonas aeruginosa (strain ATCC 15692 / DSM 22644 / CIP 104116 / JCM 14847 / LMG 12228 / 1C / PRS 101 / PAO1) OX=208964 GN=rnhA PE=3 SV=1;;Q9I2S9;;34.734;;11
Q9I3J5	PA1518	0.717242	0.57035	0.19176	0.80824	-0.126208	-0.0392044	0.565493	0.494898	2974;;sp|Q9I3J5|HIUH_PSEAE 5-hydroxyisourate hydrolase OS=Pseudomonas aeruginosa (strain ATCC 15692 / DSM 22644 / CIP 104116 / JCM 14847 / LMG 12228 / 1C / PRS 101 / PAO1) OX=208964 GN=PA1518 PE=3 SV=1;;Q9I3J5;;39.173;;4
Q9I068	tsi4	0.716241	0.57035	0.192203	0.807797	0.422867	2.27414	2.20288	2.95407	2286;;sp|Q9I068|TSI4_PSEAE Immune protein Tsi4 OS=Pseudomonas aeruginosa (strain ATCC 15692 / DSM 22644 / CIP 104116 / JCM 14847 / LMG 12228 / 1C / PRS 101 / PAO1) OX=208964 GN=tsi4 PE=3 SV=1;;Q9I068;;28.014;;2
Q9I752	PA0080	0.716137	0.57035	0.192249	0.807751	0.538294	1.89519	3.1457	3.0718	3761;;tr|Q9I752|Q9I752_PSEAE Uncharacterized protein OS=Pseudomonas aeruginosa (strain ATCC 15692 / DSM 22644 / CIP 104116 / JCM 14847 / LMG 12228 / 1C / PRS 101 / PAO1) OX=208964 GN=PA0080 PE=1 SV=1;;Q9I752;;20.621;;4
P33640	rluD	0.715989	0.57035	0.192314	-0.807686	0.00377024	-0.108927	-0.184042	-0.186707	285;;sp|P33640|RLUD_PSEAE Ribosomal large subunit pseudouridine synthase D OS=Pseudomonas aeruginosa (strain ATCC 15692 / DSM 22644 / CIP 104116 / JCM 14847 / LMG 12228 / 1C / PRS 101 / PAO1) OX=208964 GN=rluD PE=3 SV=2;;P33640;;76.44;;12
Q9I3X5	PA1369	0.715442	0.57035	0.192556	-0.807444	0.0322166	-0.311178	-1.38789	-1.24027	3043;;tr|Q9I3X5|Q9I3X5_PSEAE Uncharacterized protein OS=Pseudomonas aeruginosa (strain ATCC 15692 / DSM 22644 / CIP 104116 / JCM 14847 / LMG 12228 / 1C / PRS 101 / PAO1) OX=208964 GN=PA1369 PE=4 SV=1;;Q9I3X5;;-2;;1
[truncated: 2,551 more rows]

## Sheet: Spearman
Supplementary Table S3: Dose-correlation statistics (Spearman) for control strain (P. aeruginosa ATCC 27853). Ctrl corresponding to MIC 0.1x, 0.25x, 0.5x and 1x.
[truncated: 3,814 more rows]
