# Supplementary material for: Proteomic landscape of imipenem resistance in Pseudomonas aeruginosa: a comparative investigation between clinical and control strains
Source: Front Cell Infect Microbiol. 2025 Oct 16;15:1623154. doi: 10.3389/fcimb.2025.1623154 (PMC12571913; doi:10.3389/fcimb.2025.1623154)
Supplement: Supplementary Table 7 — Tabular GO-term enrichment results corresponding to Figure 4B . [file Table7.xlsx]

## Sheet: Sheet1
Subfigure	UniProt ID	Gene	Protein description	Gene Ontology (GO)
(a)	Q9HVE1	PA4651	Probable pili assembly chaperone	outer membrane-bounded periplasmic space [GO:0030288]; cell wall organization [GO:0071555]
(b)	Q9HVS4	TRPBP	Tripeptide-binding protein	ATP-binding cassette (ABC) transporter complex [GO:0043190]; outer membrane-bounded periplasmic space [GO:0030288]; peptide transmembrane transporter activity [GO:1904680]; dipeptide transport [GO:0042938]; protein transport [GO:0015031]
(c)	Q9I195	PA2384	Uncharacterized protein
(d)	Q9HWQ2	PA4129	Uncharacterized protein
(e)	Q9I3T4	PA1410	Probable periplasmic spermidine/putrescine-binding protein	periplasmic space [GO:0042597]; polyamine binding [GO:0019808]; polyamine transport [GO:0015846]
(f)	Q9I7B9	PA0007	Cytochrome c domain-containing protein	cytochrome-c peroxidase activity [GO:0004130]; electron transfer activity [GO:0009055]; heme binding [GO:0020037]; metal ion binding [GO:0046872]
(g)	P95434	pscF	Type III needle protein PscF	cell surface [GO:0009986]; extracellular region [GO:0005576]; type III protein secretion system complex [GO:0030257]; protein secretion by the type III secretion system [GO:0030254]
(h)	Q9HYP6	PA3350	Flagella basal body P-ring formation protein FlgA	periplasmic space [GO:0042597]; bacterial-type flagellum assembly [GO:0044780]
(i)	Q9HVV0	PA4469	Uncharacterized protein
(j)	Q03027	aprF	Alkaline protease secretion protein AprF	cell outer membrane [GO:0009279]; efflux pump complex [GO:1990281]; efflux transmembrane transporter activity [GO:0015562]; porin activity [GO:0015288]; secretion [GO:0046903]
(k)	Q9I609	nirN	Dihydro-heme d1 dehydrogenase	periplasmic space [GO:0042597]; electron transfer activity [GO:0009055]; heme binding [GO:0020037]; metal ion binding [GO:0046872]; oxidoreductase activity [GO:0016491]; heme biosynthetic process [GO:0006783]
(l)	P14532	ccpA	Cytochrome c551 peroxidase	periplasmic space [GO:0042597]; cytochrome-c peroxidase activity [GO:0004130]; electron transfer activity [GO:0009055]; heme binding [GO:0020037]; metal ion binding [GO:0046872]
(m)	Q9I4U0	PA1034	Uncharacterized protein
(n)	Q9HWG5	pchG	Pyochelin biosynthetic protein PchG	nucleotide binding [GO:0000166]
(o)	G3XCY8	PA4514	Probable outer membrane receptor for iron transport	cell outer membrane [GO:0009279]; pore complex [GO:0046930]; porin activity [GO:0015288]; siderophore uptake transmembrane transporter activity [GO:0015344]; signaling receptor activity [GO:0038023]; iron ion transport [GO:0006826]; siderophore transport [GO:0015891]
(p)	Q9I3U0	PA1404	Uncharacterized protein
(q)	Q9HXQ3	PA3741	HotDog ACOT-type domain-containing protein	cytoplasm [GO:0005737]; cytosol [GO:0005829]; long-chain fatty acyl-CoA binding [GO:0036042]; long-chain fatty acyl-CoA hydrolase activity [GO:0052816]; acyl-CoA metabolic process [GO:0006637]; fatty acid catabolic process [GO:0009062]
(r)	Q9HXC3	PA3890	Probable permease of ABC transporter	ATP-binding cassette (ABC) transporter complex [GO:0043190]; transmembrane transporter complex [GO:1902495]; carnitine transmembrane transporter activity [GO:0015226]; amino-acid betaine transport [GO:0015838]; cellular hyperosmotic salinity response [GO:0071475]; glycine betaine transport [GO:0031460]
(s)	Q9HTB8	wzm	Transport permease protein	ATP-binding cassette (ABC) transporter complex [GO:0043190]; inner membrane pellicle complex [GO:0070258]; ABC-type transporter activity [GO:0140359]; lipopolysaccharide transport [GO:0015920]; O antigen biosynthetic process [GO:0009243]; transmembrane transport [GO:0055085]
(t)	Q9I744	tssF1	Type VI secretion system component TssF1
(u)	Q9I0U4	PA2540	Bifunctional alpha/beta hydrolase/class I SAM-dependent methyltransferase	membrane [GO:0016020]; lipase activity [GO:0016298]
(v)	P07874	algA	Alginate biosynthesis protein AlgA	GTP binding [GO:0005525]; mannose-1-phosphate guanylyltransferase (GTP) activity [GO:0004475]; mannose-6-phosphate isomerase activity [GO:0004476]; alginic acid biosynthetic process [GO:0042121]; GDP-mannose biosynthetic process [GO:0009298]
(w)	Q9I731	PA0101	Uncharacterized protein
(x)	Q9HY69	alg44	Mannuronan synthase	Gram-negative-bacterium-type cell wall [GO:0009276]; periplasmic space [GO:0042597]; alginate synthase activity [GO:0047643]; cyclic-di-GMP binding [GO:0035438]; long-chain fatty acid-CoA ligase activity [GO:0004467]; alginic acid biosynthetic process [GO:0042121]; single-species biofilm formation [GO:0044010]
