# Supplementary material for: Proteomic landscape of imipenem resistance in Pseudomonas aeruginosa: a comparative investigation between clinical and control strains
Source: Front Cell Infect Microbiol. 2025 Oct 16;15:1623154. doi: 10.3389/fcimb.2025.1623154 (PMC12571913; doi:10.3389/fcimb.2025.1623154)
Supplement: Supplementary Table 8 — List of protein IDs associated with GO terms in Table 1C . [file Table8.xlsx]

## Sheet: Sheet1
Subfigure	UniProt ID	Gene	Protein description	Gene Ontology (GO)
(a)	Q9I069	tse4	Toxin protein Tse4	extracellular region [GO:0005576]; host cell membrane [GO:0033644]; membrane [GO:0016020]
(b)	Q9I4E3	DDAH	N(G),N(G)-dimethylarginine dimethylaminohydrolase	amino acid binding [GO:0016597]; dimethylargininase activity [GO:0016403]; metal ion binding [GO:0046872]; arginine metabolic process [GO:0006525]; citrulline metabolic process [GO:0000052]; positive regulation of nitric oxide biosynthetic process [GO:0045429]
(c)	Q9I0T7	PA2547	Probable transcriptional regulator	DNA-binding transcription factor activity [GO:0003700]; sequence-specific DNA binding [GO:0043565]; DNA-templated transcription [GO:0006351]
(d)	Q9I573	PA0868	RF_PROK_I domain-containing protein	aminoacyl-tRNA hydrolase activity [GO:0004045]; ribosome binding [GO:0043022]; translation release factor activity [GO:0003747]; rescue of stalled ribosome [GO:0072344]
(e)	G3XCU5	vreR	Sigma factor regulator, VreR	sigma factor antagonist activity [GO:0016989]
(f)	P24735	ampC	Beta-lactamase	outer membrane-bounded periplasmic space [GO:0030288]; beta-lactamase activity [GO:0008800]; antibiotic catabolic process [GO:0017001]; response to antibiotic [GO:0046677]
(g)	Q9S508	phzB2	Phenazine biosynthesis protein PhzB2	phenazine biosynthetic process [GO:0002047]
(h)	Q9I6T1	PA0207	Probable transcriptional regulator	DNA-binding transcription factor activity [GO:0003700]; sequence-specific DNA binding [GO:0043565]; DNA-templated transcription [GO:0006351]
